# Supplementary material for: Synthesis and crystal structure of N,N′-(1,4-phenyl­enedi­methyl­idyne)bis­(2-phenyl­benzenamine)
Source: Acta Crystallogr E Crystallogr Commun. 2025 Sep 11;81(Pt 10):954–7. doi: 10.1107/S2056989025007996 (PMC12498057; doi:10.1107/S2056989025007996)
Supplement: Supplementary file 1 [file e-81-00954-sup1.cif]

##############################################################################
#                                                                            #
# This CIF contains the data in a paper accepted for publication in          #
# Acta Crystallographica Section E. It conforms to the requirements of       #
# Notes for Authors for Acta Crystallographica Section E, and has been       #
# peer reviewed under the auspices of the IUCr Commission on Journals.       #
#                                                                            #
# Full details of the Crystallographic Information File format               #
# are given in the paper "The Crystallographic Information File (CIF):       #
# a New Standard Archive File for Crystallography" by S. R. Hall, F. H.      #
# Allen and I. D. Brown [Acta Cryst. (1991), A47, 655-685].                  #
#                                                                            #
# The current version of the core CIF dictionary is obtainable from          #
# ftp://ftp.iucr.org/pub/cif_core.dic.                                       #
#                                                                            #
# Software is freely available for graphical display of the structure(s)     #
# in this CIF. For information consult the CIF software page                 #
# http://www.iucr.org/resources/cif/software.                                #
#                                                                            #
# This file may be used for bona fide research purposes within the           #
# scientific community so long as proper attribution is given to the journal # 
# article from which it was obtained.                                        #
#                                                                            #
##############################################################################
data_I
_audit_creation_method     'SHELXL-2017/1'
_journal_date_recd_electronic     2025-08-14
_journal_date_accepted     2025-09-08
_journal_name_full     'Acta Crystallographica, Section E'
_journal_year     2025
_journal_volume     81
_journal_issue     10
_journal_page_first     0
_journal_page_last     0
_journal_paper_category     GO
_journal_paper_doi     10.1107/S2056989025007996
_journal_coeditor_code     EX2096
_publ_contact_author_name     'VITTAL BABU GUDIMETLA'
_publ_contact_author_address
;
Department of Chemistry, School of Basic and Applied Sciences,
 Central University of Tamil Nadu, Thiruvarur - 610 005, Tamil Nadu, India
;
_publ_contact_author_email     'vittalbabu@cutn.ac.in'
_publ_contact_author_fax     ?
_publ_contact_author_phone     ?
_publ_section_title
;
Synthesis and crystal structure of
<i>N</i>,<i>N</i>'-(1,4-phenylenedimethylidyne)bis(2-phenylbenzenamine)
;
_publ_section_title_footnote     .
loop_
    _publ_author_name
    _publ_author_footnote
    _publ_author_address
    'Srinivasan, Siva Kumar' .
;
Department of Chemistry, School of Basic and Applied Sciences,
Central University of Tamil Nadu, Thiruvarur - 610005,
Tamil Nadu,
India
;
    'Borah, Biraj Jyoti' .
;
Department of Chemical Sciences, Tezpur University, Tezpur - 784028, Assam,
India
;
    'Gudimetla, Vittal Babu' .
;
Department of Chemistry, School of Basic and Applied Sciences,
Central University of Tamil Nadu, Thiruvarur - 610005,
Tamil Nadu,
India
;
_publ_section_synopsis
;
This research highlights the synthesis, characterization and single-crystal XRD
structure of a conjugated 1,4-phenylenediimine encumbered with
biphenyl units. The biphenyl units and the central phenyl ring are connected
through the imine bonds, creating three aromatic planes that are almost
perpendicular to each other. The overall structure of the molecule was found
to be controlled by substituent's steric bulk and the weak interactions
assisted by the nitrogen of the imine group.
;
_chemical_name_systematic
;
<i>N</i>,<i>N</i>'-(1,4-Phenylenedimethylidyne)bis(2-phenylbenzenamine)
;
_chemical_name_common     ?
_chemical_formula_moiety     'C32 H24 N2'
_chemical_formula_sum     'C32 H24 N2'
_chemical_formula_iupac     'C32 H24 N2'
_chemical_formula_weight     436.53
_chemical_melting_point     ?
_space_group_crystal_system     monoclinic
_space_group_name_H-M_alt     'P 21/n'
_space_group_name_Hall     '-P 2yn'
loop_
    _space_group_symop_operation_xyz
    'x, y, z'
    '-x+1/2, y+1/2, -z+1/2'
    '-x, -y, -z'
    'x-1/2, -y-1/2, z-1/2'
_cell_length_a     12.715(6)
_cell_length_b     6.048(3)
_cell_length_c     15.121(7)
_cell_angle_alpha     90
_cell_angle_beta     102.053(11)
_cell_angle_gamma     90
_cell_volume     1137.1(9)
_cell_formula_units_Z     2
_cell_measurement_reflns_used     4971
_cell_measurement_theta_min     2.75
_cell_measurement_theta_max     26.43
_cell_measurement_temperature     296(2)
_exptl_crystal_description     'Block'
_exptl_crystal_colour     'Colourless'
_exptl_crystal_size_max     0.32
_exptl_crystal_size_mid     0.28
_exptl_crystal_size_min     0.26
_exptl_crystal_density_diffrn     1.275
_exptl_crystal_density_meas     ?
_exptl_crystal_density_method     'not measured'
_exptl_crystal_F_000     460
_exptl_absorpt_coefficient_mu     0.074
_exptl_absorpt_correction_type     multi-scan
_exptl_absorpt_process_details
;
(SADABS; Krause <i>et al.</i>,  2015)
;
_exptl_absorpt_correction_T_min     0.977
_exptl_absorpt_correction_T_max     0.981
_diffrn_ambient_temperature     296(2)
_diffrn_source     'fine-focus sealed tube'
_diffrn_radiation_type     MoK\a
_diffrn_radiation_wavelength     0.71073
_diffrn_measurement_device_type     'Bruker APEXII CCD'
_diffrn_measurement_method     'phi and \w scans'
_diffrn_detector_area_resol_mean     2.09
_diffrn_reflns_number     34178
_diffrn_reflns_av_R_equivalents     0.1021
_diffrn_reflns_av_unetI/netI     0.0522
_diffrn_reflns_theta_min     1.907
_diffrn_reflns_theta_max     27.498
_diffrn_reflns_theta_full     25.242
_diffrn_measured_fraction_theta_max     1.000
_diffrn_measured_fraction_theta_full     1.000
_diffrn_reflns_limit_h_min     -16
_diffrn_reflns_limit_h_max     16
_diffrn_reflns_limit_k_min     -7
_diffrn_reflns_limit_k_max     7
_diffrn_reflns_limit_l_min     -19
_diffrn_reflns_limit_l_max     19
_refine_special_details     ?
_reflns_number_total     2608
_reflns_number_gt     1955
_reflns_threshold_expression     'I > 2\s(I)'
_refine_ls_structure_factor_coef     Fsqd
_refine_ls_matrix_type     full
_refine_ls_R_factor_all     0.0656
_refine_ls_R_factor_gt     0.0453
_refine_ls_wR_factor_gt     0.1054
_refine_ls_wR_factor_ref     0.1220
_refine_ls_goodness_of_fit_ref     1.033
_refine_ls_restrained_S_all     1.033
_refine_ls_number_reflns     2608
_refine_ls_number_parameters     155
_refine_ls_number_restraints     0
_refine_ls_hydrogen_treatment     constr
_refine_ls_weighting_scheme     calc
_refine_ls_weighting_details
              'w=1/[\s^2^(Fo^2^)+(0.0378P)^2^+0.3769P] where P=(Fo^2^+2Fc^2^)/3'
_atom_sites_solution_hydrogens     geom
_atom_sites_solution_primary     ?
_atom_sites_solution_secondary     ?
_refine_ls_shift/su_max     0.000
_refine_ls_shift/su_mean     0.000
_refine_diff_density_max     0.194
_refine_diff_density_min     -0.191
_refine_ls_extinction_method
;
SHELXL2017/1 (Sheldrick 2017)
;
_refine_ls_extinction_coef     0.031(4)
_refine_ls_extinction_expression
                                  'Fc^*^=kFc[1+0.001xFc^2^\l^3^/sin(2\q)]^-1/4^'
loop_
    _atom_type_symbol
    _atom_type_description
    _atom_type_scat_dispersion_real
    _atom_type_scat_dispersion_imag
    _atom_type_scat_source
    'C' 'C' 0.0033 0.0016
                         'International Tables Vol C Tables 4.2.6.8 and 6.1.1.4'
    'H' 'H' 0.0000 0.0000
                         'International Tables Vol C Tables 4.2.6.8 and 6.1.1.4'
    'N' 'N' 0.0061 0.0033
                         'International Tables Vol C Tables 4.2.6.8 and 6.1.1.4'
    'O' 'O' 0.0106 0.0060
                         'International Tables Vol C Tables 4.2.6.8 and 6.1.1.4'
_computing_data_collection
;
APEX2 (Bruker, 2012)
;
_computing_cell_refinement
;
SAINT (Bruker, 2012)
;
_computing_data_reduction
;
SAINT (Bruker, 2012)
;
_computing_structure_solution
;
SHELXS97 (Sheldrick 2008)
;
_computing_structure_refinement
;
SHELXL (Sheldrick 2015)
;
_computing_molecular_graphics
;
SHELXTL (Sheldrick 2008)
;
_computing_publication_material
;
SHELXTL (Sheldrick 2008)
;
loop_
    _atom_site_type_symbol
    _atom_site_label
    _atom_site_fract_x
    _atom_site_fract_y
    _atom_site_fract_z
    _atom_site_U_iso_or_equiv
    _atom_site_adp_type
    _atom_site_calc_flag
    _atom_site_occupancy
    _atom_site_disorder_assembly
    _atom_site_disorder_group
    N N 0.55575(10) 0.3106(2) 0.30035(8) 0.0324(3) Uani d 1 . .
    C C1 0.59617(12) 0.3354(2) 0.21965(9) 0.0317(3) Uani d 1 . .
    C C2 0.68394(13) 0.2060(3) 0.20916(10) 0.0386(4) Uani d 1 . .
    H H2 0.710192 0.099062 0.252315 0.046 Uiso calc 1 . .
    C C3 0.73276(14) 0.2333(3) 0.13607(11) 0.0442(4) Uani d 1 . .
    H H3 0.789573 0.142434 0.129367 0.053 Uiso calc 1 . .
    C C4 0.69658(13) 0.3955(3) 0.07367(10) 0.0447(4) Uani d 1 . .
    H H4 0.730081 0.418254 0.025322 0.054 Uiso calc 1 . .
    C C5 0.61027(13) 0.5246(3) 0.08314(10) 0.0400(4) Uani d 1 . .
    H H5 0.586139 0.632774 0.039961 0.048 Uiso calc 1 . .
    C C6 0.55710(12) 0.4996(2) 0.15533(9) 0.0318(3) Uani d 1 . .
    C C7 0.46026(12) 0.6368(2) 0.15520(9) 0.0333(3) Uani d 1 . .
    C C8 0.36998(13) 0.5538(3) 0.18336(10) 0.0389(4) Uani d 1 . .
    H H8 0.372829 0.413732 0.209176 0.047 Uiso calc 1 . .
    C C9 0.27648(15) 0.6767(3) 0.17343(12) 0.0524(5) Uani d 1 . .
    H H9 0.217090 0.618317 0.192194 0.063 Uiso calc 1 . .
    C C10 0.27083(18) 0.8851(3) 0.13588(13) 0.0613(6) Uani d 1 . .
    H H10 0.207597 0.966694 0.128621 0.074 Uiso calc 1 . .
    C C11 0.35927(19) 0.9718(3) 0.10922(12) 0.0588(6) Uani d 1 . .
    H H11 0.356032 1.113271 0.084710 0.071 Uiso calc 1 . .
    C C12 0.45256(16) 0.8505(3) 0.11857(11) 0.0456(4) Uani d 1 . .
    H H12 0.511647 0.911609 0.100219 0.055 Uiso calc 1 . .
    C C13 0.54503(12) 0.1133(2) 0.32742(9) 0.0327(3) Uani d 1 . .
    H H13 0.552940 -0.002594 0.288935 0.039 Uiso calc 1 . .
    C C14 0.52092(11) 0.0590(2) 0.41581(9) 0.0302(3) Uani d 1 . .
    C C15 0.53198(13) 0.2135(2) 0.48511(10) 0.0363(4) Uani d 1 . .
    H H15 0.553911 0.356721 0.475664 0.044 Uiso calc 1 . .
    C C16 0.51054(14) 0.1555(2) 0.56821(10) 0.0378(4) Uani d 1 . .
    H H16 0.517224 0.260946 0.613828 0.045 Uiso calc 1 . .
loop_
    _atom_site_aniso_label
    _atom_site_aniso_U_11
    _atom_site_aniso_U_22
    _atom_site_aniso_U_33
    _atom_site_aniso_U_12
    _atom_site_aniso_U_13
    _atom_site_aniso_U_23
    N 0.0422(7) 0.0385(7) 0.0210(6) -0.0011(5) 0.0169(5) 0.0044(5)
    C1 0.0398(8) 0.0388(8) 0.0207(7) -0.0070(6) 0.0162(6) -0.0001(6)
    C2 0.0449(9) 0.0452(9) 0.0302(8) -0.0008(7) 0.0182(7) 0.0028(6)
    C3 0.0448(9) 0.0591(10) 0.0347(9) -0.0018(8) 0.0220(7) -0.0055(8)
    C4 0.0456(9) 0.0710(11) 0.0230(8) -0.0091(8) 0.0194(7) -0.0017(7)
    C5 0.0454(9) 0.0566(10) 0.0207(7) -0.0097(7) 0.0130(6) 0.0059(7)
    C6 0.0390(8) 0.0405(8) 0.0185(7) -0.0098(6) 0.0123(6) -0.0007(6)
    C7 0.0473(9) 0.0359(8) 0.0182(7) -0.0036(6) 0.0105(6) -0.0007(6)
    C8 0.0502(9) 0.0423(8) 0.0293(8) 0.0030(7) 0.0197(7) 0.0040(6)
    C9 0.0568(11) 0.0678(12) 0.0389(10) 0.0144(9) 0.0247(8) 0.0024(8)
    C10 0.0840(15) 0.0648(12) 0.0390(10) 0.0336(11) 0.0216(10) 0.0005(9)
    C11 0.1026(17) 0.0381(9) 0.0368(10) 0.0138(10) 0.0173(10) 0.0013(7)
    C12 0.0715(12) 0.0381(8) 0.0290(8) -0.0080(8) 0.0142(8) -0.0004(7)
    C13 0.0424(8) 0.0378(8) 0.0224(7) 0.0000(6) 0.0168(6) 0.0012(6)
    C14 0.0387(8) 0.0340(7) 0.0223(7) 0.0009(6) 0.0164(6) 0.0033(5)
    C15 0.0557(10) 0.0302(7) 0.0288(8) -0.0044(7) 0.0224(7) 0.0019(6)
    C16 0.0609(10) 0.0337(8) 0.0248(8) -0.0048(7) 0.0226(7) -0.0035(6)
_geom_special_details
;
 X-ray crystallography: X-ray reflections were collected on a Bruker APEX-II,
 CCD diffractometer using Mo K\a (\l = 0.71073 \%A) radiation. Data reduction
 was performed using Bruker SAINT Software (Madison and WI 2008). Intensities
 for absorption were corrected using SADABS. Structures were solved and refined
 using SHELXL-2014 with anisotropic displacement parameters for non-H atoms.
 Hydrogen atom on O was experimentally located in the crystal structure. All
 C--H atoms were fixed geometrically using the HFIX command in SHELX-TL(Madison
 and WI 2008). A check of the final CIF file using PLATON did not show any
 missed symmetry (Spek, 2003).
All esds (except the esd in the dihedral
 angle between two l.s. planes) are estimated using the full covariance
 matrix. The cell esds are taken into account individually in the estimation of
 esds in distances, angles and torsion angles; correlations between esds in
 cell parameters are only used when they are defined by crystal symmetry.
 An approximate (isotropic) treatment of cell esds is used for estimating esds
 involving l.s. planes.
;
loop_
    _geom_bond_atom_site_label_1
    _geom_bond_atom_site_label_2
    _geom_bond_site_symmetry_2
    _geom_bond_distance
    _geom_bond_publ_flag
    N C13 . 1.2779(19) ?
    N C1 . 1.4275(18) ?
    C1 C2 . 1.399(2) ?
    C1 C6 . 1.406(2) ?
    C2 C3 . 1.386(2) ?
    C2 H2 . 0.9300 ?
    C3 C4 . 1.372(2) ?
    C3 H3 . 0.9300 ?
    C4 C5 . 1.378(2) ?
    C4 H4 . 0.9300 ?
    C5 C6 . 1.407(2) ?
    C5 H5 . 0.9300 ?
    C6 C7 . 1.484(2) ?
    C7 C8 . 1.398(2) ?
    C7 C12 . 1.402(2) ?
    C8 C9 . 1.383(2) ?
    C8 H8 . 0.9300 ?
    C9 C10 . 1.378(3) ?
    C9 H9 . 0.9300 ?
    C10 C11 . 1.375(3) ?
    C10 H10 . 0.9300 ?
    C11 C12 . 1.377(3) ?
    C11 H11 . 0.9300 ?
    C12 H12 . 0.9300 ?
    C13 C14 . 1.4695(19) ?
    C13 H13 . 0.9300 ?
    C14 C15 . 1.389(2) ?
    C14 C16 3_656 1.393(2) ?
    C15 C16 . 1.385(2) ?
    C15 H15 . 0.9300 ?
    C16 H16 . 0.9300 ?
loop_
    _geom_angle_atom_site_label_1
    _geom_angle_atom_site_label_2
    _geom_angle_atom_site_label_3
    _geom_angle_site_symmetry_1
    _geom_angle_site_symmetry_3
    _geom_angle
    _geom_angle_publ_flag
    C13 N C1 . . 116.95(12) ?
    C2 C1 C6 . . 119.45(13) ?
    C2 C1 N . . 118.46(13) ?
    C6 C1 N . . 121.81(13) ?
    C3 C2 C1 . . 121.65(15) ?
    C3 C2 H2 . . 119.2 ?
    C1 C2 H2 . . 119.2 ?
    C4 C3 C2 . . 119.46(16) ?
    C4 C3 H3 . . 120.3 ?
    C2 C3 H3 . . 120.3 ?
    C3 C4 C5 . . 119.55(15) ?
    C3 C4 H4 . . 120.2 ?
    C5 C4 H4 . . 120.2 ?
    C4 C5 C6 . . 122.81(15) ?
    C4 C5 H5 . . 118.6 ?
    C6 C5 H5 . . 118.6 ?
    C1 C6 C5 . . 117.05(14) ?
    C1 C6 C7 . . 124.67(12) ?
    C5 C6 C7 . . 118.15(13) ?
    C8 C7 C12 . . 117.22(15) ?
    C8 C7 C6 . . 122.18(14) ?
    C12 C7 C6 . . 120.36(14) ?
    C9 C8 C7 . . 121.03(16) ?
    C9 C8 H8 . . 119.5 ?
    C7 C8 H8 . . 119.5 ?
    C10 C9 C8 . . 120.39(18) ?
    C10 C9 H9 . . 119.8 ?
    C8 C9 H9 . . 119.8 ?
    C11 C10 C9 . . 119.59(18) ?
    C11 C10 H10 . . 120.2 ?
    C9 C10 H10 . . 120.2 ?
    C10 C11 C12 . . 120.45(18) ?
    C10 C11 H11 . . 119.8 ?
    C12 C11 H11 . . 119.8 ?
    C11 C12 C7 . . 121.30(18) ?
    C11 C12 H12 . . 119.4 ?
    C7 C12 H12 . . 119.4 ?
    N C13 C14 . . 123.83(13) ?
    N C13 H13 . . 118.1 ?
    C14 C13 H13 . . 118.1 ?
    C15 C14 C16 . 3_656 118.88(13) ?
    C15 C14 C13 . . 121.87(13) ?
    C16 C14 C13 3_656 . 119.21(13) ?
    C16 C15 C14 . . 120.39(14) ?
    C16 C15 H15 . . 119.8 ?
    C14 C15 H15 . . 119.8 ?
    C15 C16 C14 . 3_656 120.72(14) ?
    C15 C16 H16 . . 119.6 ?
    C14 C16 H16 3_656 . 119.6 ?
loop_
    _geom_torsion_atom_site_label_1
    _geom_torsion_atom_site_label_2
    _geom_torsion_atom_site_label_3
    _geom_torsion_atom_site_label_4
    _geom_torsion_site_symmetry_1
    _geom_torsion_site_symmetry_2
    _geom_torsion_site_symmetry_3
    _geom_torsion_site_symmetry_4
    _geom_torsion
    _geom_torsion_publ_flag
    C13 N C1 C2 . . . . -44.30(19) ?
    C13 N C1 C6 . . . . 141.90(15) ?
    C6 C1 C2 C3 . . . . -0.9(2) ?
    N C1 C2 C3 . . . . -174.86(14) ?
    C1 C2 C3 C4 . . . . 2.0(2) ?
    C2 C3 C4 C5 . . . . -1.9(2) ?
    C3 C4 C5 C6 . . . . 0.7(2) ?
    C2 C1 C6 C5 . . . . -0.3(2) ?
    N C1 C6 C5 . . . . 173.44(13) ?
    C2 C1 C6 C7 . . . . 175.54(14) ?
    N C1 C6 C7 . . . . -10.7(2) ?
    C4 C5 C6 C1 . . . . 0.4(2) ?
    C4 C5 C6 C7 . . . . -175.70(14) ?
    C1 C6 C7 C8 . . . . -34.6(2) ?
    C5 C6 C7 C8 . . . . 141.19(15) ?
    C1 C6 C7 C12 . . . . 151.32(15) ?
    C5 C6 C7 C12 . . . . -32.9(2) ?
    C12 C7 C8 C9 . . . . 1.4(2) ?
    C6 C7 C8 C9 . . . . -172.90(15) ?
    C7 C8 C9 C10 . . . . -0.4(3) ?
    C8 C9 C10 C11 . . . . -0.8(3) ?
    C9 C10 C11 C12 . . . . 1.0(3) ?
    C10 C11 C12 C7 . . . . 0.0(3) ?
    C8 C7 C12 C11 . . . . -1.2(2) ?
    C6 C7 C12 C11 . . . . 173.21(15) ?
    C1 N C13 C14 . . . . 170.06(13) ?
    N C13 C14 C15 . . . . -15.0(2) ?
    N C13 C14 C16 . . . 3_656 167.10(15) ?
    C16 C14 C15 C16 3_656 . . . -0.9(3) ?
    C13 C14 C15 C16 . . . . -178.76(14) ?
    C14 C15 C16 C14 . . . 3_656 0.9(3) ?
_shelx_space_group_comment
;
The symmetry employed for this shelxl refinement is uniquely defined
by the following loop, which should always be used as a source of
symmetry information in preference to the above space-group names.
They are only intended as comments.
;
_shelx_estimated_absorpt_T_min     ?
_shelx_estimated_absorpt_T_max     ?
_shelx_hkl_file
;
   0   1   0   -0.60    0.40
   0  -1   0   -1.00    0.70
   0  -1   0    0.60    0.50
   0   2   0    7.70    2.40
   0   2   0    5.90    1.40
   0   2   0    4.00    1.80
   0   2   0    7.60    1.60
   0  -2   0    6.90    1.60
   0  -2   0    5.00    2.40
   0  -2   0   10.40    1.70
   0  -2   0    6.70    1.90
   0  -2   0    5.20    1.50
   0  -2   0    4.20    1.80
   0  -2   0    3.60    2.20
   0  -2   0    7.90    1.80
   0  -2   0    3.70    2.20
   0   3   0   -0.80    1.50
   0   3   0   -2.30    1.20
   0   3   0   -0.60    1.00
   0   3   0   -0.40    0.80
   0   3   0    0.60    1.70
   0   3   0   -3.10    1.30
   0  -3   0   -1.40    0.90
   0  -3   0    0.90    0.90
   0  -3   0   -2.00    1.50
   0  -3   0   -0.90    1.10
   0  -3   0   -0.10    1.60
   0  -3   0    3.30    1.40
   0  -3   0    0.80    2.00
   0  -3   0   -1.40    1.20
   0  -3   0   -2.50    1.90
   0   4   0   80.19   11.50
   0   4   0   79.19   13.60
   0   4   0   78.09   11.40
   0   4   0   72.19   12.70
   0   4   0   85.69   12.60
   0   4   0   91.69   13.00
   0  -4   0   68.89   12.20
   0  -4   0   94.99   14.50
   0  -4   0   81.19   13.80
   0  -4   0   77.99   13.90
   0  -4   0   73.59   12.00
   0  -4   0   61.89   11.80
   0  -4   0   86.49   13.50
   0  -4   0   79.89   11.50
   0  -4   0   76.19   12.60
   0   5   0   -2.10    1.90
   0   5   0   -1.60    2.80
   0   5   0   -0.40    2.80
   0   5   0   -4.70    2.30
   0   5   0   -6.10    2.70
   0   5   0   -1.10    1.20
   0   5   0   -0.90    3.20
   0   5   0   -0.10    2.20
   0  -5   0    1.10    3.60
   0  -5   0   -0.30    2.10
   0  -5   0   -1.80    2.50
   0  -5   0   -0.30    2.40
   0  -5   0   -1.50    2.10
   0  -5   0   -0.60    1.40
   0  -5   0   -2.20    2.00
   0  -5   0    3.40    3.60
   0  -5   0   -5.80    3.80
   0   6   0   40.10   12.50
   0   6   0   77.69   13.40
   0   6   0   95.49   12.80
   0   6   0  110.09   14.30
   0   6   0   94.29   12.70
   0   6   0   56.09   13.40
   0  -6   0   99.89   12.90
   0  -6   0   77.29   14.10
   0  -6   0   92.09   12.70
   0  -6   0   57.59   13.50
   0  -6   0   71.09   12.70
   0  -6   0   55.19   14.00
   0   7   0    6.50    3.60
   0   7   0    1.80    2.50
   0   7   0   -1.60    3.90
   0  -7   0    7.60    4.10
   0  -7   0   -0.20    2.20
   0  -7   0   -4.00    3.00
   0   8   0   -0.80    4.90
   0  -8   0    3.80    4.80
   1  -8   0    3.90    4.00
  -1   8   0    5.50    4.40
   1  -7   0    8.60    3.90
   1  -7   0   17.70    5.10
   1  -7   0   13.40    4.90
  -1   7   0   20.30    5.70
  -1   7   0   13.40    4.10
  -1   7   0   21.00    5.00
   1  -6   0   10.20    5.40
   1  -6   0   10.40    3.80
   1  -6   0    7.60    5.10
   1  -6   0    3.80    3.80
   1  -6   0    5.50    2.70
  -1   6   0   10.50    3.60
  -1   6   0   13.90    3.30
  -1   6   0   10.40    5.10
  -1   6   0   12.00    6.00
   1  -5   0   28.70    7.00
   1  -5   0   32.50    8.50
   1  -5   0   27.20    6.20
   1  -5   0   32.60    8.80
   1  -5   0   22.40    7.00
   1  -5   0   19.70    5.20
   1  -5   0   28.60    5.90
   1  -5   0   30.80    5.70
   1  -5   0   20.50    6.10
  -1   5   0   22.90    6.60
  -1   5   0   31.60    5.70
  -1   5   0   28.50    6.10
  -1   5   0   27.10    6.30
  -1   5   0   34.60    5.70
   1  -4   0    6.20    4.00
   1  -4   0    0.30    1.90
   1  -4   0    5.30    2.60
   1  -4   0    5.50    2.00
   1  -4   0    9.00    4.70
   1  -4   0    9.80    4.00
   1  -4   0    7.60    2.40
   1  -4   0    6.80    2.70
   1  -4   0   13.80    3.60
  -1   4   0    7.60    3.00
  -1   4   0    7.50    3.00
  -1   4   0    2.60    3.10
  -1   4   0    8.60    2.40
  -1   4   0    5.90    2.10
   1  -3   0   96.39   10.80
   1  -3   0   75.09   12.10
   1  -3   0   86.19   11.30
   1  -3   0   69.49   12.80
   1  -3   0   59.69   11.10
   1  -3   0   70.59   13.00
   1  -3   0   69.69   10.80
   1  -3   0   74.99   10.90
   1  -3   0   75.49   10.60
  -1   3   0   74.69   10.50
  -1   3   0   69.69   11.70
  -1   3   0   61.89   11.20
  -1   3   0   75.09   10.80
  -1   3   0   62.19   10.50
   1  -2   0    5.60    1.80
   1  -2   0    6.30    2.10
   1  -2   0    5.60    1.40
   1  -2   0    6.00    1.90
   1  -2   0    6.70    1.60
   1  -2   0    3.90    2.40
   1  -2   0    5.70    1.40
   1  -2   0    3.90    2.20
   1  -2   0    5.50    1.40
  -1   2   0    3.20    2.10
  -1   2   0    5.90    1.30
  -1   2   0    6.00    1.60
  -1   2   0    4.80    1.30
  -1   2   0    5.30    1.70
   1  -1   0   21.50    4.50
   1  -1   0   19.20    3.40
   1  -1   0   25.50    4.40
  -1   1   0   19.80    3.10
  -1   1   0   24.90    3.30
   1   0   0    1.60    0.50
  -1   0   0    0.50    0.20
   1   1   0   19.00    3.50
  -1  -1   0   23.80    4.60
  -1  -1   0   23.70    3.40
  -1  -1   0   20.50    4.30
  -1  -1   0   20.40    3.40
   1   2   0    2.70    2.00
   1   2   0    5.90    1.70
   1   2   0    6.10    1.90
   1   2   0    3.40    1.80
  -1  -2   0    5.40    1.40
  -1  -2   0    6.50    1.70
  -1  -2   0    1.60    1.60
  -1  -2   0    2.40    1.60
  -1  -2   0    4.30    1.50
  -1  -2   0    6.80    2.20
  -1  -2   0    5.20    1.80
  -1  -2   0    5.40    1.40
  -1  -2   0    4.40    2.50
   1   3   0   49.10   10.40
   1   3   0   57.39    9.50
   1   3   0   80.69   10.90
   1   3   0   63.39    9.90
   1   3   0   60.69   10.90
   1   3   0   77.59   11.80
  -1  -3   0   66.79   11.20
  -1  -3   0   64.39    9.60
  -1  -3   0   66.59    9.80
  -1  -3   0   61.39   10.90
  -1  -3   0   59.59   10.70
  -1  -3   0   66.89   10.10
  -1  -3   0   71.59    9.70
  -1  -3   0   84.19   12.30
  -1  -3   0   71.69   10.60
   1   4   0    3.70    2.50
   1   4   0    7.00    2.40
   1   4   0    3.40    2.90
   1   4   0    5.60    2.60
   1   4   0    6.70    3.70
   1   4   0    6.30    2.10
   1   4   0    9.80    3.60
   1   4   0    4.10    3.20
  -1  -4   0    4.20    3.40
  -1  -4   0    1.10    2.80
  -1  -4   0    3.50    3.00
  -1  -4   0    8.30    2.30
  -1  -4   0    7.10    2.30
  -1  -4   0    3.50    2.20
  -1  -4   0    6.60    2.70
  -1  -4   0    8.20    4.50
  -1  -4   0    6.10    3.00
   1   5   0   15.80    6.50
   1   5   0   29.40    7.50
   1   5   0   34.40    7.50
   1   5   0   25.50    6.30
   1   5   0   28.20    5.40
   1   5   0   27.00    5.90
   1   5   0   27.50    7.10
   1   5   0   25.60    5.60
   1   5   0   29.10    6.40
  -1  -5   0   16.90    6.20
  -1  -5   0   32.40    7.60
  -1  -5   0   31.30    6.30
  -1  -5   0   25.70    5.40
  -1  -5   0   27.40    7.00
  -1  -5   0   37.60    7.50
  -1  -5   0   27.30    5.80
  -1  -5   0   24.40    8.00
  -1  -5   0   32.00    6.00
   1   6   0   12.40    3.80
   1   6   0    3.90    4.10
   1   6   0   11.40    3.70
   1   6   0    8.10    4.60
   1   6   0    2.10    5.20
  -1  -6   0   -1.10    5.70
  -1  -6   0   12.60    5.90
  -1  -6   0    7.50    3.00
  -1  -6   0    3.80    2.70
   1   7   0    8.80    4.10
   1   7   0    8.50    4.10
   1   7   0   12.20    5.60
  -1  -7   0    6.50    3.90
  -1  -7   0   15.70    4.60
  -1  -7   0   13.80    4.80
   1   8   0    3.10    4.20
  -1  -8   0    5.90    4.10
   2  -7   0   13.00    7.50
   2  -7   0   18.00    5.30
   2  -7   0   12.00    4.30
   2  -7   0   17.00    7.90
  -2   7   0   10.80    6.50
  -2   7   0   17.20    4.30
  -2   7   0   10.60    4.70
   2  -6   0   56.99   12.70
   2  -6   0   78.09   11.00
   2  -6   0   59.79   11.10
   2  -6   0   49.99   12.80
  -2   6   0   77.09   12.00
  -2   6   0   54.89    9.90
  -2   6   0   51.19    9.90
   2  -5   0    9.20    2.70
   2  -5   0    4.50    3.10
   2  -5   0    6.70    3.90
   2  -5   0    6.40    4.10
   2  -5   0    5.80    5.30
   2  -5   0    9.70    3.60
   2  -5   0    5.00    2.90
  -2   5   0    4.80    2.60
  -2   5   0    4.90    3.40
  -2   5   0    2.90    3.00
  -2   5   0    4.00    2.20
   2  -4   0   35.60    6.50
   2  -4   0   37.10    9.40
   2  -4   0   38.50    6.60
   2  -4   0   44.00    7.70
   2  -4   0   48.20    7.30
   2  -4   0   33.20    6.80
   2  -4   0   43.60    8.10
   2  -4   0   36.20    9.20
   2  -4   0   28.00    6.80
  -2   4   0   39.50    7.20
  -2   4   0   32.10    6.80
  -2   4   0   48.70    8.00
  -2   4   0   47.50    6.70
  -2   4   0   41.20    6.60
   2  -3   0   73.79   11.60
   2  -3   0   84.89   11.30
   2  -3   0   67.99   13.40
   2  -3   0   79.19   14.00
   2  -3   0   62.69   12.00
   2  -3   0   82.99   11.90
   2  -3   0   78.19   11.60
   2  -3   0   88.89   11.30
  -2   3   0   79.79   11.70
  -2   3   0   80.29   11.60
  -2   3   0   76.19   11.20
  -2   3   0   85.79   11.20
  -2   3   0   65.39   11.30
   2  -2   0   50.99    7.00
   2  -2   0   49.20    6.90
   2  -2   0   35.50    7.50
   2  -2   0   47.20    8.90
   2  -2   0   49.20    9.10
   2  -2   0   51.49    7.30
  -2   2   0   51.89    6.90
  -2   2   0   51.69    7.30
  -2   2   0   39.70    6.90
  -2   2   0   50.69    6.90
   2  -1   0 5432.06  714.93
   2  -1   0 5150.58  714.63
   2  -1   0 5495.75  715.13
   2  -1   0 5495.45  714.43
  -2   1   0 5083.99  714.13
  -2   1   0 5125.69  714.13
  -2   1   0 5276.57  714.43
   2   0   0 2458.85  334.97
  -2   0   0 2498.35  334.77
   2   1   0 5737.23  745.53
   2   1   0 5318.47  745.93
   2   1   0 4668.73  745.23
   2   1   0 5832.32  745.83
  -2  -1   0 5595.64  745.93
  -2  -1   0 6097.49  745.93
  -2  -1   0 4986.00  745.33
  -2  -1   0 5474.85  745.53
  -2  -1   0 5490.75  745.53
  -2  -1   0 5842.82  745.53
  -2  -1   0 5773.52  746.03
   2   2   0   43.50    6.80
   2   2   0   48.80    7.70
   2   2   0   43.60    7.10
   2   2   0   45.50    7.30
   2   2   0   30.90    7.60
  -2  -2   0   52.39    8.60
  -2  -2   0   40.60    6.70
  -2  -2   0   50.59    6.90
  -2  -2   0   50.59    8.30
  -2  -2   0   33.60    7.20
  -2  -2   0   48.20    7.20
  -2  -2   0   48.60    6.90
  -2  -2   0   47.40    6.60
  -2  -2   0   47.10    7.20
   2   3   0   71.09   11.80
   2   3   0   90.59   12.10
   2   3   0   64.19   11.40
   2   3   0   67.69   12.70
   2   3   0   67.39   10.90
  -2  -3   0   89.19   11.00
  -2  -3   0   65.99   11.40
  -2  -3   0   70.29   11.10
  -2  -3   0   68.99   11.10
  -2  -3   0   99.49   13.90
  -2  -3   0   70.09   11.20
  -2  -3   0   72.89   10.60
  -2  -3   0   66.79   11.50
  -2  -3   0   64.79   12.20
   2   4   0   36.10    8.40
   2   4   0   22.40    6.50
   2   4   0   38.30    6.50
   2   4   0   48.80    7.40
   2   4   0   41.30    7.80
   2   4   0   33.60    7.40
   2   4   0   39.50    7.70
  -2  -4   0   48.80    7.10
  -2  -4   0   33.40    6.40
  -2  -4   0   32.90    6.60
  -2  -4   0   33.70    6.30
  -2  -4   0   52.49    9.90
  -2  -4   0   29.30    7.00
  -2  -4   0   43.30    7.80
  -2  -4   0   32.30    7.00
  -2  -4   0   29.40    7.50
   2   5   0    2.50    3.20
   2   5   0    5.60    3.10
   2   5   0    3.00    3.20
   2   5   0    6.50    5.40
   2   5   0    1.30    2.00
   2   5   0    5.80    3.40
   2   5   0    0.30    3.70
   2   5   0    2.50    2.40
  -2  -5   0    1.90    2.10
  -2  -5   0    6.00    3.60
  -2  -5   0    4.70    5.60
  -2  -5   0    3.10    3.00
  -2  -5   0    6.90    4.20
  -2  -5   0    8.20    4.00
  -2  -5   0    8.90    3.30
  -2  -5   0    7.80    4.20
  -2  -5   0    5.00    2.40
   2   6   0   49.00   11.40
   2   6   0   76.69   13.10
   2   6   0   43.30    9.80
   2   6   0   72.19   11.10
   2   6   0   66.19   13.00
   2   6   0   54.59    9.90
  -2  -6   0   61.39   14.20
  -2  -6   0   73.29   13.70
  -2  -6   0   70.79   11.00
  -2  -6   0   54.89   10.30
  -2  -6   0   43.60   11.60
  -2  -6   0   61.19   10.20
   2   7   0   13.70    4.70
   2   7   0    8.70    3.80
   2   7   0    7.40    5.60
   2   7   0   16.10    5.50
  -2  -7   0   23.50    5.10
  -2  -7   0   20.20    5.50
  -2  -7   0   19.70    5.30
  -2  -7   0   24.20    8.80
   3  -7   0    2.20    6.80
   3  -7   0    2.20    3.90
   3  -7   0    6.30    7.10
  -3   7   0    2.70    5.50
  -3   7   0    7.10    4.10
   3  -6   0    2.10    3.00
   3  -6   0   -1.00    3.10
   3  -6   0    2.50    3.80
   3  -6   0   -1.40    5.10
  -3   6   0    1.80    3.90
  -3   6   0    3.10    3.10
  -3   6   0   -0.40    2.50
   3  -5   0   13.90    5.40
   3  -5   0   20.50    5.70
   3  -5   0   39.30   10.00
   3  -5   0   20.50    8.20
   3  -5   0   38.80    6.00
  -3   5   0   31.10    5.60
  -3   5   0   32.10    5.50
  -3   5   0   41.30    6.90
   3  -4   0   65.69   13.40
   3  -4   0   93.49   12.60
   3  -4   0   93.29   16.50
   3  -4   0   76.99   13.40
   3  -4   0   87.19   16.00
  -3   4   0   94.69   12.50
  -3   4   0   87.69   13.70
  -3   4   0   86.89   12.40
  -3   4   0   81.09   12.50
   3  -3   0   51.99   10.40
   3  -3   0   55.09    8.50
   3  -3   0   51.69   10.70
   3  -3   0   54.19    8.20
   3  -3   0   29.10    8.10
  -3   3   0   50.79    7.50
  -3   3   0   54.79    8.50
  -3   3   0   51.89    7.40
  -3   3   0   54.89    7.50
  -3   3   0   54.69    8.00
   3  -2   0    4.50    2.00
   3  -2   0    5.80    2.80
   3  -2   0    4.60    1.80
   3  -2   0    3.30    2.50
   3  -2   0    5.60    1.40
  -3   2   0    5.70    1.30
  -3   2   0    3.30    1.80
  -3   2   0    4.70    1.20
  -3   2   0    4.40    1.20
   3  -1   0  838.62  119.99
   3  -1   0  826.02  119.19
   3  -1   0  818.42  119.89
   3  -1   0  902.71  119.79
  -3   1   0  872.21  119.39
  -3   1   0  928.21  119.09
  -3   1   0  951.30  119.09
   3   0   0   -0.10    1.20
   3   0   0   -0.30    1.00
   3   0   0   -2.00    1.20
   3   0   0    0.50    1.10
  -3   0   0    3.30    1.30
  -3   0   0    0.20    0.80
  -3   0   0   -0.20    0.70
  -3   0   0    0.80    0.80
   3   1   0  932.51  122.29
   3   1   0  819.52  122.89
   3   1   0  931.51  122.89
   3   1   0  914.41  122.69
   3   1   0  981.90  122.29
  -3  -1   0  876.01  123.09
  -3  -1   0  891.01  122.89
  -3  -1   0  874.31  122.99
  -3  -1   0  892.51  122.29
  -3  -1   0  890.21  122.59
  -3  -1   0  898.31  122.59
   3   2   0   10.00    2.00
   3   2   0    5.70    2.00
   3   2   0    6.10    1.60
   3   2   0    3.00    2.20
   3   2   0    2.70    1.80
  -3  -2   0    4.50    1.40
  -3  -2   0    7.10    2.10
  -3  -2   0    4.00    2.70
  -3  -2   0    2.20    1.80
  -3  -2   0    5.00    1.70
  -3  -2   0    4.20    2.40
  -3  -2   0    9.30    1.90
  -3  -2   0    4.70    1.70
   3   3   0   51.49    8.90
   3   3   0   58.49    9.10
   3   3   0   57.49    9.60
   3   3   0   46.30    8.50
   3   3   0   55.89   10.40
  -3  -3   0   48.90   10.50
  -3  -3   0   50.19    8.30
  -3  -3   0   57.09    9.00
  -3  -3   0   54.79    8.80
  -3  -3   0   60.89    8.90
  -3  -3   0   54.99    8.70
  -3  -3   0   48.50    8.50
  -3  -3   0   57.29   10.50
   3   4   0   61.99   12.80
   3   4   0   73.89   12.60
   3   4   0   69.49   13.90
   3   4   0   71.59   12.80
   3   4   0   87.69   13.00
   3   4   0   80.79   13.40
  -3  -4   0   72.99   12.50
  -3  -4   0   89.89   15.30
  -3  -4   0   84.89   12.50
  -3  -4   0   79.39   12.90
  -3  -4   0   79.79   11.70
  -3  -4   0   76.59   12.30
  -3  -4   0   89.79   12.20
  -3  -4   0   75.99   14.00
  -3  -4   0   65.09   12.80
   3   5   0   20.10    8.00
   3   5   0   28.70    6.70
   3   5   0   29.90    7.70
   3   5   0   27.30    7.00
   3   5   0   32.80    7.50
   3   5   0   26.50    6.00
  -3  -5   0   43.30   10.40
  -3  -5   0   39.10    8.60
  -3  -5   0   30.60    6.60
  -3  -5   0   24.10    5.70
  -3  -5   0   30.60    6.10
  -3  -5   0   28.20    8.00
  -3  -5   0   29.30    6.20
   3   6   0    0.00    5.30
   3   6   0    2.50    2.30
   3   6   0    3.50    3.00
   3   6   0    5.90    3.00
   3   6   0   -1.00    2.80
   3   6   0   -4.10    4.70
  -3  -6   0   -7.80    6.10
  -3  -6   0    2.80    2.40
  -3  -6   0    4.90    3.00
  -3  -6   0    3.10    4.60
  -3  -6   0    0.30    2.00
  -3  -6   0    2.30    4.80
   3   7   0    2.10    4.50
   3   7   0    4.90    2.80
   3   7   0   -1.60    3.20
   3   7   0    1.20    3.10
   3   7   0    4.70    4.50
  -3  -7   0    2.40    2.90
  -3  -7   0   -0.10    5.60
  -3  -7   0    1.60    4.90
  -3  -7   0    0.10    2.60
  -3  -7   0    5.70    3.80
   4  -7   0    8.40    4.90
   4  -7   0    0.30    6.70
   4  -7   0   -0.60    4.70
  -4   7   0    2.70    5.00
   4  -6   0    1.50    4.40
   4  -6   0   -5.50    4.80
   4  -6   0    7.80    4.20
  -4   6   0    0.20    2.60
  -4   6   0    7.20    3.30
  -4   6   0    5.50    3.60
   4  -5   0  154.98   22.20
   4  -5   0  118.69   24.80
   4  -5   0  160.38   26.10
  -4   5   0  146.09   21.10
  -4   5   0  164.88   21.20
  -4   5   0  133.29   21.90
   4  -4   0  164.48   25.70
   4  -4   0  119.59   21.70
   4  -4   0  151.58   22.00
   4  -4   0  178.28   26.30
  -4   4   0  159.78   21.20
  -4   4   0  145.79   21.90
  -4   4   0  163.58   21.20
  -4   4   0  147.09   21.10
   4  -3   0   13.10    4.80
   4  -3   0    4.50    3.60
   4  -3   0    9.20    3.10
   4  -3   0   10.30    2.80
   4  -3   0   13.10    2.60
  -4   3   0    9.60    2.10
  -4   3   0    7.00    2.20
  -4   3   0    8.90    2.90
  -4   3   0   10.40    2.40
   4  -2   0 1051.49  136.09
   4  -2   0  961.40  135.49
   4  -2   0  993.80  137.29
   4  -2   0  899.11  136.79
   4  -2   0  967.00  136.49
  -4   2   0 1018.00  135.29
  -4   2   0 1057.59  135.49
  -4   2   0  987.10  135.99
  -4   2   0 1032.80  135.49
   4  -1   0  520.65   71.59
   4  -1   0  562.14   70.99
   4  -1   0  499.55   71.89
   4  -1   0  483.05   71.69
  -4   1   0  515.55   70.79
  -4   1   0  530.45   70.79
  -4   1   0  516.65   71.09
  -4   1   0  524.15   70.79
   4   0   0 2301.37  285.47
   4   0   0 2155.28  285.27
   4   0   0 2157.18  285.37
   4   0   0 1931.91  284.97
   4   0   0 2185.78  285.17
  -4   0   0 2086.69  284.87
  -4   0   0 2156.58  284.87
  -4   0   0 1999.40  284.97
  -4   0   0 1981.50  284.97
  -4   0   0 2127.99  284.87
   4   1   0  525.65   72.49
   4   1   0  552.54   72.99
   4   1   0  539.15   73.19
   4   1   0  475.85   73.09
   4   1   0  512.45   72.49
  -4  -1   0  590.34   72.59
  -4  -1   0  487.95   73.09
  -4  -1   0  571.44   73.29
  -4  -1   0  530.25   73.29
  -4  -1   0  538.85   72.69
  -4  -1   0  531.05   72.79
   4   2   0 1068.19  142.09
   4   2   0 1074.79  142.09
   4   2   0 1013.20  142.99
   4   2   0 1071.49  142.59
  -4  -2   0 1005.70  142.19
  -4  -2   0 1066.99  143.59
  -4  -2   0 1058.79  142.59
  -4  -2   0 1049.49  142.59
  -4  -2   0 1047.60  143.19
  -4  -2   0 1026.20  143.39
   4   3   0   12.30    3.00
   4   3   0   12.70    3.40
   4   3   0   11.50    3.70
   4   3   0    9.80    4.00
  -4  -3   0   14.30    3.20
  -4  -3   0   10.70    3.40
  -4  -3   0    9.00    4.10
  -4  -3   0    7.10    3.20
  -4  -3   0   15.90    3.60
  -4  -3   0   19.90    5.50
  -4  -3   0   12.60    3.40
  -4  -3   0   14.50    3.00
   4   4   0  125.09   23.60
   4   4   0  123.49   21.30
   4   4   0  143.59   21.30
   4   4   0  146.19   22.30
   4   4   0  162.08   21.90
  -4  -4   0  156.48   24.60
  -4  -4   0  175.38   21.90
  -4  -4   0  183.58   26.00
  -4  -4   0  160.78   21.70
  -4  -4   0  157.48   21.40
  -4  -4   0  140.09   21.60
  -4  -4   0  144.19   21.40
  -4  -4   0  139.29   23.10
  -4  -4   0  147.09   21.20
   4   5   0  118.39   22.80
   4   5   0  154.48   20.40
   4   5   0  142.19   22.10
   4   5   0  105.49   21.10
   4   5   0  116.29   19.30
  -4  -5   0  138.29   19.60
  -4  -5   0  101.69   19.70
  -4  -5   0  154.58   20.30
  -4  -5   0  132.99   22.90
  -4  -5   0  164.68   25.00
  -4  -5   0  146.49   19.90
  -4  -5   0  132.39   21.80
   4   6   0    3.10    3.10
   4   6   0    1.10    5.40
   4   6   0   -1.00    2.80
   4   6   0    3.60    3.60
   4   6   0    7.80    6.80
  -4  -6   0    5.00    3.60
  -4  -6   0    8.50    5.90
  -4  -6   0    5.60    3.40
  -4  -6   0    5.70    6.00
  -4  -6   0   -0.40    6.70
  -4  -6   0    1.20    2.10
   4   7   0    4.70    3.50
   4   7   0    5.00    5.60
   4   7   0    5.60    5.20
   4   7   0   15.40    7.90
   4   7   0    4.90    3.00
  -4  -7   0   -3.80    2.10
  -4  -7   0    4.40    3.60
  -4  -7   0    3.30    4.10
  -4  -7   0   -2.10    6.30
  -4  -7   0    3.50    9.10
   5  -7   0    9.80    6.80
   5  -7   0    3.40    5.10
   5  -7   0   10.60    5.40
  -5   7   0   17.00    6.50
   5  -6   0    3.30    5.00
   5  -6   0    2.80    5.10
   5  -6   0    3.30    2.90
  -5   6   0    4.60    3.80
  -5   6   0    1.80    2.80
  -5   6   0    5.30    2.70
   5  -5   0   43.00   11.80
   5  -5   0   25.40    8.90
   5  -5   0   43.50   11.90
   5  -5   0   57.09   10.00
  -5   5   0   60.69    8.90
  -5   5   0   69.69    8.90
  -5   5   0   49.50    9.70
   5  -4   0   50.89   10.50
   5  -4   0   46.90   11.50
   5  -4   0   49.50    9.70
   5  -4   0   41.10   11.70
  -5   4   0   61.99    9.10
  -5   4   0   63.99   10.20
  -5   4   0   65.89    9.00
   5  -3   0   46.60    7.50
   5  -3   0   37.00    9.30
   5  -3   0   39.00    8.20
   5  -3   0   38.80    9.20
   5  -3   0   43.00    6.60
  -5   3   0   37.00    6.40
  -5   3   0   36.20    6.40
  -5   3   0   41.60    7.40
  -5   3   0   41.60    6.00
   5  -2   0   68.29   13.10
   5  -2   0   80.99   13.80
   5  -2   0   70.79   10.70
   5  -2   0   81.89   12.80
  -5   2   0   73.79   11.20
  -5   2   0   71.29   10.40
  -5   2   0   78.09   10.60
  -5   2   0   72.89   10.60
   5  -1   0  999.80  128.19
   5  -1   0  946.81  129.29
   5  -1   0  895.11  128.99
   5  -1   0 1048.80  129.19
  -5   1   0  887.01  127.89
  -5   1   0  897.71  128.19
  -5   1   0  940.51  127.99
  -5   1   0  954.80  127.99
   5   0   0    1.40    1.70
   5   0   0   -0.70    1.50
   5   0   0   -0.80    1.60
   5   0   0   -1.00    1.50
   5   0   0    2.40    1.50
  -5   0   0   -1.00    1.40
  -5   0   0   -1.60    0.70
  -5   0   0    0.60    1.50
  -5   0   0    2.60    1.30
  -5   0   0   -0.50    0.90
   5   1   0  940.51  128.39
   5   1   0  896.71  127.89
   5   1   0  990.00  128.59
   5   1   0  891.11  127.99
   5   1   0  855.01  128.39
  -5  -1   0  953.80  128.09
  -5  -1   0  933.41  128.59
  -5  -1   0  884.61  128.59
  -5  -1   0 1110.19  127.99
  -5  -1   0  951.50  128.09
   5   2   0   77.89   10.10
   5   2   0   63.39   11.50
   5   2   0   82.59   10.30
   5   2   0   55.99   11.90
   5   2   0   64.39   11.20
  -5  -2   0   67.59   11.20
  -5  -2   0   67.39   11.00
  -5  -2   0   72.89   12.80
  -5  -2   0   62.49   10.10
  -5  -2   0   54.59   11.30
  -5  -2   0   64.59   12.20
   5   3   0   35.50    7.70
   5   3   0   49.99    7.00
   5   3   0   51.79    7.00
   5   3   0   43.70    7.80
   5   3   0   46.20    9.50
  -5  -3   0   41.40    7.40
  -5  -3   0   27.40    8.50
  -5  -3   0   40.60    7.50
  -5  -3   0   32.70    6.50
  -5  -3   0   39.00    8.80
  -5  -3   0   31.50    7.60
   5   4   0   69.59   12.60
   5   4   0   48.70    9.90
   5   4   0   62.09    9.50
   5   4   0   47.70   10.40
  -5  -4   0   59.49   12.30
  -5  -4   0   48.60   10.50
  -5  -4   0   55.49    9.80
  -5  -4   0   53.49    9.10
  -5  -4   0   56.89   10.10
  -5  -4   0   51.09   11.80
  -5  -4   0   54.89    9.80
   5   5   0   27.40    9.10
   5   5   0   72.99   10.50
   5   5   0   48.90   11.60
   5   5   0   41.60    9.60
  -5  -5   0   55.19    9.30
  -5  -5   0   33.00    8.20
  -5  -5   0   58.39   12.30
  -5  -5   0   43.00   12.10
  -5  -5   0   41.50    9.70
  -5  -5   0   42.70    8.00
  -5  -5   0   43.10    8.30
   5   6   0    3.60    2.80
   5   6   0    0.10    3.60
   5   6   0    3.30    6.40
   5   6   0    1.10    4.10
  -5  -6   0    5.00    3.30
  -5  -6   0    0.60    6.00
  -5  -6   0   -3.90    7.10
  -5  -6   0    3.80    3.60
  -5  -6   0    0.40    3.70
  -5  -6   0    6.60    3.40
   5   7   0    5.20    4.10
   5   7   0    4.70    5.20
   5   7   0    8.60    3.50
   5   7   0    8.40    7.40
   5   7   0    6.60    7.00
  -5  -7   0    8.70    3.70
  -5  -7   0    4.30    4.40
  -5  -7   0    5.70    6.80
  -5  -7   0    9.50    7.80
  -5  -7   0    2.90    9.40
   6  -7   0    4.50    5.50
   6  -7   0  -11.40    6.20
   6  -7   0   -1.20    3.10
  -6   7   0    3.60    3.80
   6  -6   0   18.10    8.80
   6  -6   0   10.10    5.00
   6  -6   0    5.00    7.30
  -6   6   0   12.00    3.90
  -6   6   0   11.40    4.50
  -6   6   0   22.20    4.90
   6  -5   0   38.80   11.50
   6  -5   0   41.60    9.00
   6  -5   0   42.70    9.80
   6  -5   0   46.00   12.10
  -6   5   0   52.49    8.20
  -6   5   0   36.90    8.60
  -6   5   0   57.19    8.50
   6  -4   0    1.00    2.40
   6  -4   0    1.70    3.70
   6  -4   0   -0.50    3.70
  -6   4   0    0.70    2.00
  -6   4   0    1.10    2.10
  -6   4   0    1.20    1.50
   6  -3   0    9.00    4.90
   6  -3   0   10.80    3.00
   6  -3   0   10.30    5.90
   6  -3   0   12.90    4.40
  -6   3   0   16.20    3.70
  -6   3   0   11.70    2.80
  -6   3   0   17.70    3.30
   6  -2   0   26.00    4.60
   6  -2   0   30.90    6.80
   6  -2   0   29.80    6.60
   6  -2   0   28.60    7.00
  -6   2   0   24.20    4.50
  -6   2   0   18.60    4.10
  -6   2   0   24.10    4.90
  -6   2   0   25.40    4.50
   6  -1   0 3125.69  371.16
   6  -1   0 3063.59  370.16
   6  -1   0 2668.53  370.96
   6  -1   0 2691.13  371.16
   6  -1   0 2425.76  369.46
  -6   1   0 2794.92  369.76
  -6   1   0 2733.93  369.96
  -6   1   0 2499.55  369.46
  -6   1   0 2666.73  369.76
  -6   1   0 2772.82  369.66
   6   0   0  102.29   14.90
   6   0   0  124.19   15.90
   6   0   0  107.99   15.50
   6   0   0   93.29   14.70
   6   0   0  100.79   15.20
  -6   0   0   93.89   14.40
  -6   0   0   97.19   14.50
  -6   0   0   90.89   14.50
  -6   0   0   97.29   14.80
  -6   0   0  105.99   14.80
   6   1   0 2687.33  385.16
   6   1   0 2805.72  385.76
   6   1   0 2573.14  385.66
   6   1   0 2751.52  385.36
   6   1   0 2931.21  385.76
  -6  -1   0 2764.52  385.86
  -6  -1   0 3278.27  385.26
  -6  -1   0 2888.01  385.26
  -6  -1   0 2812.12  385.86
  -6  -1   0 2955.80  385.36
   6   2   0   35.90    6.20
   6   2   0   24.40    4.40
   6   2   0   20.40    5.30
   6   2   0   19.00    5.60
   6   2   0   18.40    4.30
  -6  -2   0   30.40    6.40
  -6  -2   0   24.50    5.10
  -6  -2   0   17.90    5.10
  -6  -2   0   21.40    4.80
  -6  -2   0   27.00    4.70
  -6  -2   0   24.00    6.20
   6   3   0   16.30    4.40
   6   3   0   12.50    5.00
   6   3   0   12.90    3.10
   6   3   0   10.10    3.90
   6   3   0   16.80    3.50
  -6  -3   0   11.90    3.60
  -6  -3   0   13.00    4.90
  -6  -3   0   14.60    4.20
  -6  -3   0    7.30    3.70
  -6  -3   0   13.70    3.30
  -6  -3   0   10.50    4.90
   6   4   0    0.00    3.80
   6   4   0   -3.80    4.50
   6   4   0    5.10    3.50
  -6  -4   0   -2.40    4.40
  -6  -4   0    2.90    4.50
  -6  -4   0   -0.40    3.90
  -6  -4   0   -2.30    1.10
  -6  -4   0    1.70    2.90
  -6  -4   0    3.00    3.00
   6   5   0   42.00   10.90
   6   5   0   56.09    9.90
   6   5   0   51.99   11.00
   6   5   0   34.20    9.40
  -6  -5   0   50.69   12.00
  -6  -5   0   45.10    8.30
  -6  -5   0   37.70    8.50
  -6  -5   0   52.59    9.40
  -6  -5   0   48.70   10.90
  -6  -5   0   41.30   11.50
   6   6   0    7.00    5.70
   6   6   0   12.00    4.40
   6   6   0   27.00    8.00
   6   6   0   13.70    7.90
  -6  -6   0   18.30    5.40
  -6  -6   0   13.10    4.60
  -6  -6   0   13.00    9.70
  -6  -6   0   15.40    6.80
  -6  -6   0   17.20    5.10
  -6  -6   0   10.00    7.70
   6   7   0   -3.90    6.60
   6   7   0    2.50    6.90
   6   7   0    3.90    3.10
   6   7   0    0.30    5.50
   6   7   0    6.40    3.70
  -6  -7   0    9.10   10.50
  -6  -7   0    2.10    3.30
  -6  -7   0    0.00    6.20
  -6  -7   0    0.90    6.70
  -6  -7   0    2.80    4.10
   7  -7   0   -1.50    5.10
  -7   7   0    4.00    3.90
   7  -6   0   11.40    7.00
   7  -6   0    6.60    6.70
  -7   6   0   13.30    4.40
  -7   6   0   17.70    6.00
  -7   6   0   20.70    5.00
   7  -5   0   44.60   11.80
   7  -5   0   42.50   13.10
   7  -5   0   45.40   13.70
  -7   5   0   76.79   10.30
  -7   5   0   57.59   11.10
  -7   5   0   70.29   10.20
   7  -4   0   13.30    6.80
   7  -4   0    5.00    5.00
   7  -4   0   15.90    5.80
  -7   4   0   12.20    4.10
  -7   4   0   15.90    3.50
  -7   4   0   12.70    3.60
   7  -3   0   22.40    8.40
   7  -3   0   29.50    8.90
   7  -3   0   42.50    8.90
  -7   3   0   33.90    5.90
  -7   3   0   34.70    5.80
  -7   3   0   29.80    6.40
   7  -2   0  121.59   15.40
   7  -2   0   85.09   17.80
   7  -2   0  108.69   18.50
   7  -2   0  121.29   18.20
  -7   2   0  116.19   15.10
  -7   2   0   83.69   14.60
  -7   2   0   97.09   15.30
  -7   2   0  111.69   15.00
   7  -1   0  192.68   31.60
   7  -1   0  260.17   30.70
   7  -1   0  184.88   29.80
   7  -1   0  244.38   31.70
   7  -1   0  233.58   31.80
  -7   1   0  229.28   30.20
  -7   1   0  227.88   30.20
  -7   1   0  196.38   29.90
  -7   1   0  198.68   30.10
  -7   1   0  232.58   30.40
   7   0   0   -3.00    2.20
   7   0   0    1.10    2.00
   7   0   0    1.40    2.90
   7   0   0    0.90    2.90
   7   0   0    0.10    2.00
  -7   0   0   -1.30    1.20
  -7   0   0    2.20    1.60
  -7   0   0    1.90    2.50
  -7   0   0   -1.60    1.20
  -7   0   0   -1.90    1.90
   7   1   0  190.68   31.50
   7   1   0  203.68   31.80
   7   1   0  243.18   32.30
   7   1   0  200.68   31.40
   7   1   0  203.38   31.90
  -7  -1   0  220.78   32.20
  -7  -1   0  247.78   31.60
  -7  -1   0  223.78   32.20
  -7  -1   0  282.17   31.60
  -7  -1   0  225.08   31.50
   7   2   0   87.19   15.00
   7   2   0  112.89   15.30
   7   2   0  101.19   17.30
   7   2   0   94.09   16.50
   7   2   0  106.59   16.80
  -7  -2   0  117.09   15.70
  -7  -2   0   98.59   16.20
  -7  -2   0   90.99   17.30
  -7  -2   0   99.49   17.40
  -7  -2   0  120.19   15.40
   7   3   0   23.50    7.50
   7   3   0   30.80    7.20
   7   3   0   32.10    6.00
   7   3   0   28.20    7.00
  -7  -3   0   47.50    7.40
  -7  -3   0   28.40    7.10
  -7  -3   0   30.10    8.80
  -7  -3   0   41.60    6.50
  -7  -3   0   18.00    7.70
  -7  -3   0   31.90    7.10
   7   4   0    9.00    4.30
   7   4   0    5.70    4.70
   7   4   0    1.10    3.90
  -7  -4   0   13.70    5.00
  -7  -4   0   13.10    4.30
  -7  -4   0   10.60    3.80
  -7  -4   0    8.70    4.70
  -7  -4   0    7.60    5.20
  -7  -4   0   14.90    3.60
   7   5   0   64.29   11.90
   7   5   0   55.49   12.90
   7   5   0   51.59   10.80
  -7  -5   0   51.59   10.30
  -7  -5   0   54.79   10.50
  -7  -5   0   64.29   10.10
  -7  -5   0   27.20    9.60
  -7  -5   0   62.89   13.10
  -7  -5   0   61.09   13.40
   7   6   0   11.90    7.20
   7   6   0    9.90    6.30
   7   6   0    0.30    3.70
  -7  -6   0    3.80    6.20
  -7  -6   0    5.40    6.20
  -7  -6   0    1.40    4.40
  -7  -6   0   12.70    5.00
  -7  -6   0    7.20    4.70
   7   7   0   12.80    7.10
   7   7   0    4.90    4.90
   7   7   0    7.70    7.90
  -7  -7   0    2.70    5.50
  -7  -7   0    7.70    7.10
  -7  -7   0   10.80    8.30
  -7  -7   0    6.10    4.00
   8  -7   0    4.50    6.60
  -8   7   0    7.30    5.80
   8  -6   0    0.60    4.50
   8  -6   0    1.00    5.70
  -8   6   0    8.30    4.90
  -8   6   0    0.60    3.30
   8  -5   0    6.40    4.50
   8  -5   0   10.00    6.00
   8  -5   0   11.60    7.00
  -8   5   0    9.60    3.30
  -8   5   0    8.90    3.60
  -8   5   0    9.80    4.00
   8  -4   0   12.80    5.60
   8  -4   0   14.90    7.20
   8  -4   0    6.10    5.40
  -8   4   0    7.60    3.70
  -8   4   0   17.20    4.00
  -8   4   0   14.80    3.50
   8  -3   0   28.20    8.60
   8  -3   0   49.40   10.20
   8  -3   0   13.90    7.30
  -8   3   0   31.00    7.10
  -8   3   0   48.70    7.00
  -8   3   0   45.90    6.80
   8  -2   0   56.69   11.40
   8  -2   0   45.00   10.50
   8  -2   0   68.19    9.20
   8  -2   0   78.99   12.30
  -8   2   0   40.10    8.40
  -8   2   0   48.90    8.30
  -8   2   0   46.80    8.10
  -8   2   0   36.90    8.10
   8  -1   0   25.60    7.20
   8  -1   0   28.90    7.60
   8  -1   0   25.30    5.90
   8  -1   0   44.70    8.50
  -8   1   0   30.40    5.80
  -8   1   0   30.90    6.00
  -8   1   0   34.20    6.10
  -8   1   0   27.30    5.90
   8   0   0   41.20    8.80
   8   0   0   52.69    9.30
   8   0   0   40.70    8.00
   8   0   0   50.39    9.40
   8   0   0   31.50    7.60
  -8   0   0   43.50    7.60
  -8   0   0   37.80    8.20
  -8   0   0   41.50    7.80
  -8   0   0   42.40    7.70
  -8   0   0   51.59    8.60
   8   1   0   42.70    7.70
   8   1   0   34.80    7.30
   8   1   0   39.50    7.80
   8   1   0   25.40    6.70
   8   1   0   34.60    7.50
  -8  -1   0   29.10    6.60
  -8  -1   0   31.70    7.50
  -8  -1   0   43.40    8.10
  -8  -1   0   31.80    6.50
  -8  -1   0   35.10    6.70
   8   2   0   46.00    9.60
   8   2   0   44.90    9.90
   8   2   0   54.19    9.90
   8   2   0   44.30    8.60
   8   2   0   35.50    8.30
  -8  -2   0   52.79   10.40
  -8  -2   0   61.49    9.80
  -8  -2   0   49.00   10.30
  -8  -2   0   52.79    9.40
  -8  -2   0   77.19    9.50
   8   3   0   44.60    9.00
   8   3   0   37.70    9.00
   8   3   0   30.60    9.20
  -8  -3   0   55.79    9.50
  -8  -3   0   42.70    8.20
  -8  -3   0   25.20    9.50
  -8  -3   0   49.40    7.90
  -8  -3   0   46.70   10.20
   8   4   0    8.60    6.20
   8   4   0   11.90    5.70
   8   4   0   15.20    5.50
  -8  -4   0   18.70    4.40
  -8  -4   0   14.10    4.50
  -8  -4   0   12.50    7.60
  -8  -4   0   12.90    6.60
  -8  -4   0   17.40    5.80
  -8  -4   0    5.90    5.00
   8   5   0    9.50    5.10
   8   5   0    0.10    5.30
   8   5   0    7.60    5.40
  -8  -5   0    4.80    6.30
  -8  -5   0   21.30    5.70
  -8  -5   0    6.50    5.60
  -8  -5   0    7.90    3.30
  -8  -5   0   -0.90    2.50
  -8  -5   0    4.10    6.90
   8   6   0    0.00    5.00
   8   6   0    2.30    6.20
   8   6   0    4.20    7.30
  -8  -6   0    6.70    4.00
  -8  -6   0    7.50    5.20
  -8  -6   0    4.10    8.50
  -8  -6   0   12.40    5.40
  -8  -6   0   -2.50    6.10
   8   7   0    2.10    5.70
   8   7   0    6.20    6.30
   8   7   0    4.60    7.70
  -8  -7   0   -5.90    6.60
  -8  -7   0   -2.50    4.00
   9  -6   0    2.20    7.00
   9  -6   0    5.90    9.00
  -9   6   0    2.80    3.70
   9  -5   0    6.30    5.50
   9  -5   0    2.70    5.80
   9  -5   0    5.90    7.90
  -9   5   0    2.70    2.30
  -9   5   0    1.70    3.20
  -9   5   0    2.00    3.20
   9  -4   0   -3.70    5.20
   9  -4   0    2.30    5.90
   9  -4   0    2.10    3.40
  -9   4   0   -3.30    2.40
  -9   4   0    0.80    2.40
  -9   4   0   -0.90    1.70
   9  -3   0   -3.50    4.20
   9  -3   0   -2.70    3.20
   9  -3   0   -0.40    4.00
  -9   3   0    1.00    2.00
  -9   3   0   -6.40    1.80
  -9   3   0    3.90    3.10
   9  -2   0  129.49   16.10
   9  -2   0   88.59   18.30
   9  -2   0   98.39   18.90
   9  -2   0  121.29   19.40
  -9   2   0   97.59   15.80
  -9   2   0   94.89   15.60
  -9   2   0   92.89   16.10
   9  -1   0    6.40    2.80
   9  -1   0    2.40    3.30
   9  -1   0    5.40    5.00
   9  -1   0    2.80    4.30
  -9   1   0    5.10    2.60
  -9   1   0    2.00    2.40
  -9   1   0    0.60    2.90
  -9   1   0    2.60    3.00
   9   0   0   -3.30    2.00
   9   0   0    0.50    2.80
   9   0   0    1.20    2.60
   9   0   0    1.90    2.80
   9   0   0   -0.80    2.50
  -9   0   0    1.80    2.80
  -9   0   0   -1.70    2.50
  -9   0   0    3.50    3.10
  -9   0   0   -2.10    2.70
  -9   0   0   -1.70    1.50
   9   1   0   -0.50    3.40
   9   1   0   -1.80    1.80
   9   1   0    0.00    2.90
   9   1   0   -2.50    2.60
   9   1   0    0.40    2.80
  -9  -1   0    5.90    4.00
  -9  -1   0    1.50    3.70
  -9  -1   0    1.50    2.30
  -9  -1   0   -0.60    2.60
  -9  -1   0    3.60    2.90
   9   2   0   84.69   15.70
   9   2   0  107.49   17.30
   9   2   0   93.89   17.20
   9   2   0  100.69   15.50
   9   2   0   92.49   16.70
  -9  -2   0  120.99   15.40
  -9  -2   0   79.79   17.00
  -9  -2   0  121.79   18.40
  -9  -2   0  103.29   16.60
  -9  -2   0   96.49   16.30
   9   3   0   -3.20    1.90
   9   3   0    1.60    4.40
   9   3   0    3.40    3.60
  -9  -3   0    3.60    3.10
  -9  -3   0    1.70    4.00
  -9  -3   0    7.00    3.40
  -9  -3   0    3.30    2.30
  -9  -3   0    7.90    6.30
   9   4   0   -1.20    2.80
   9   4   0    3.40    4.10
   9   4   0   -0.10    2.70
  -9  -4   0   -0.50    3.80
  -9  -4   0    1.70    2.80
  -9  -4   0    1.20    3.90
  -9  -4   0    0.20    2.50
  -9  -4   0   -1.60    4.20
   9   5   0   -3.10    3.80
   9   5   0    3.10    5.60
   9   5   0   -4.90    4.60
  -9  -5   0    3.90    3.80
  -9  -5   0   -3.30    6.70
  -9  -5   0    5.90    4.70
  -9  -5   0   -2.10    3.90
  -9  -5   0    9.30    4.60
   9   6   0    2.20    4.70
   9   6   0    1.10    5.00
   9   6   0    5.60    5.80
  -9  -6   0    2.00    3.80
  -9  -6   0    1.60    5.00
  -9  -6   0    5.70    6.10
  -9  -6   0  -11.80    7.30
  10  -6   0    9.40    6.70
 -10   6   0    5.00    4.00
  10  -5   0   -0.90    4.70
  10  -5   0   -2.30    6.50
  10  -5   0    4.20    6.10
 -10   5   0    3.80    3.50
 -10   5   0    1.40    4.10
 -10   5   0    0.20    3.20
  10  -4   0   -2.40    3.70
  10  -4   0    2.20    4.60
  10  -4   0   -2.60    3.70
 -10   4   0    0.50    2.40
 -10   4   0    3.00    3.10
 -10   4   0   -2.10    2.50
  10  -3   0   20.00    8.10
  10  -3   0   14.60    6.80
  10  -3   0    4.60    5.60
 -10   3   0   13.30    3.90
 -10   3   0   21.20    5.30
 -10   3   0   17.30    4.30
  10  -2   0    2.90    5.70
  10  -2   0   -8.00    3.10
  10  -2   0    2.50    5.40
 -10   2   0   -3.70    2.60
 -10   2   0   -2.90    2.40
 -10   2   0   -3.90    2.60
  10  -1   0  131.59   19.60
  10  -1   0  123.09   21.50
  10  -1   0  100.59   20.90
  10  -1   0  155.48   22.40
 -10   1   0  135.89   19.70
 -10   1   0  136.09   18.80
 -10   1   0  112.19   18.80
 -10   1   0  113.39   18.40
  10   0   0   50.19    9.70
  10   0   0   49.40    9.60
  10   0   0   48.10   10.70
  10   0   0   64.79   11.60
  10   0   0   49.50   10.80
 -10   0   0   60.49   10.30
 -10   0   0   47.80    9.20
 -10   0   0   39.30    8.80
 -10   0   0   53.59    9.50
 -10   0   0   49.80   10.20
  10   1   0  106.69   18.90
  10   1   0  138.99   20.50
  10   1   0  106.99   19.10
  10   1   0  140.99   20.90
  10   1   0   99.79   19.10
 -10  -1   0  119.79   20.00
 -10  -1   0   88.89   18.90
 -10  -1   0  147.09   18.10
 -10  -1   0  127.49   18.90
 -10  -1   0  108.39   18.80
  10   2   0   -0.60    3.80
  10   2   0   -1.10    2.40
  10   2   0    2.10    3.70
 -10  -2   0    3.70    3.20
 -10  -2   0   -2.10    2.80
 -10  -2   0   -4.50    3.00
 -10  -2   0   -1.80    2.30
 -10  -2   0    2.80    3.80
  10   3   0   18.10    6.80
  10   3   0    5.60    5.20
  10   3   0   11.60    5.70
 -10  -3   0   19.90    5.30
 -10  -3   0   12.70    6.90
 -10  -3   0    9.90    5.40
 -10  -3   0   17.90    6.70
 -10  -3   0   26.40    5.60
  10   4   0    0.70    3.50
  10   4   0    2.90    4.70
  10   4   0    2.70    3.90
 -10  -4   0   -1.90    4.40
 -10  -4   0   -0.50    2.90
 -10  -4   0    6.20    4.00
 -10  -4   0   -1.80    3.60
 -10  -4   0    1.20    3.30
  10   5   0    3.50    5.40
  10   5   0   -0.20    3.80
  10   5   0   14.40    6.20
 -10  -5   0    4.70    5.00
 -10  -5   0    4.80    5.20
 -10  -5   0    4.80    6.00
 -10  -5   0    3.90    3.40
  10   6   0    0.20    7.00
  10   6   0    3.50    7.10
  10   6   0    9.30    5.20
 -10  -6   0   -0.60    3.50
 -10  -6   0   21.10   11.00
 -10  -6   0    8.80    6.70
  11  -6   0    5.90    6.10
 -11   6   0   14.70    6.50
  11  -5   0    6.50    6.50
  11  -5   0   20.80    8.40
  11  -5   0   -0.30    6.90
 -11   5   0   26.40    5.90
 -11   5   0   25.20    7.00
 -11   5   0   19.10    5.00
  11  -4   0   -0.20    4.80
  11  -4   0    4.10    5.20
  11  -4   0   -2.40    6.40
 -11   4   0    2.70    3.40
 -11   4   0    3.50    3.10
 -11   4   0   -5.20    2.60
  11  -3   0   -1.00    3.90
  11  -3   0    2.90    5.30
  11  -3   0    0.30    5.20
 -11   3   0   -3.70    1.60
 -11   3   0    3.60    2.70
 -11   3   0    0.70    2.30
  11  -2   0   -2.20    3.70
  11  -2   0    8.60    6.30
  11  -2   0    4.40    5.20
 -11   2   0    1.20    2.50
 -11   2   0   -0.40    3.10
 -11   2   0    4.60    2.80
  11  -1   0    0.40    3.10
  11  -1   0   -2.50    4.90
  11  -1   0   -1.50    1.80
  11  -1   0    5.30    5.60
 -11   1   0    1.80    2.40
 -11   1   0    1.50    2.40
 -11   1   0   -0.50    3.00
  11   0   0   -5.40    2.40
  11   0   0    1.00    2.90
  11   0   0   -1.00    3.30
  11   0   0   -1.90    2.90
 -11   0   0    0.00    3.50
 -11   0   0   -1.30    3.00
 -11   0   0   -2.20    3.50
 -11   0   0   -2.60    2.90
  11   1   0   -1.50    3.80
  11   1   0   -1.30    3.50
  11   1   0    4.80    3.80
  11   1   0    2.40    3.50
  11   1   0   -2.10    3.50
 -11  -1   0   -0.30    4.00
 -11  -1   0    3.60    4.60
 -11  -1   0    0.80    2.70
 -11  -1   0    2.30    2.90
 -11  -1   0   -0.40    3.10
  11   2   0    2.10    4.10
  11   2   0   -1.60    2.80
  11   2   0    3.10    4.30
 -11  -2   0    0.60    5.00
 -11  -2   0    2.80    3.90
 -11  -2   0    0.00    2.90
 -11  -2   0    8.50    5.20
 -11  -2   0    3.60    3.70
  11   3   0    0.30    2.90
  11   3   0   -0.50    4.20
  11   3   0    5.60    4.80
 -11  -3   0   -1.80    3.80
 -11  -3   0   -5.80    4.90
 -11  -3   0    5.50    5.30
 -11  -3   0   -1.90    3.10
 -11  -3   0   -1.40    2.80
  11   4   0    2.30    3.80
  11   4   0   -0.50    4.70
  11   4   0   -1.50    3.30
 -11  -4   0    4.90    3.70
 -11  -4   0    0.50    3.30
 -11  -4   0   -0.60    4.60
 -11  -4   0   -6.40    3.80
 -11  -4   0   -3.60    3.50
  11   5   0   16.20    7.60
  11   5   0   26.10    9.00
  11   5   0   29.70    9.30
 -11  -5   0   22.70   10.70
 -11  -5   0   21.70    8.50
 -11  -5   0   27.10    7.40
 -11  -5   0   13.20    6.90
 -11  -6   0   45.80   11.60
  12  -5   0    7.10    8.00
  12  -5   0    3.80    5.60
 -12   5   0    0.60    3.30
 -12   5   0    0.90    3.10
 -12   5   0    2.70    4.30
  12  -4   0    2.60    6.80
  12  -4   0    1.90    5.30
  12  -4   0    6.50    6.10
 -12   4   0   -3.50    3.40
 -12   4   0   -1.10    3.50
 -12   4   0   -1.20    3.20
  12  -3   0    4.20    5.30
  12  -3   0   -3.10    5.00
  12  -3   0    5.20    5.60
 -12   3   0    1.70    3.50
 -12   3   0   -1.30    2.00
 -12   3   0   -1.10    2.20
  12  -2   0   15.10    7.40
  12  -2   0   23.60    9.30
  12  -2   0   12.70    6.70
 -12   2   0   12.10    4.20
 -12   2   0    6.00    3.60
 -12   2   0   20.10    5.40
  12  -1   0    2.50    5.00
  12  -1   0    1.40    5.40
  12  -1   0   -2.80    3.50
  12  -1   0    2.20    3.70
 -12   1   0   -1.00    2.50
 -12   1   0   -2.90    3.20
 -12   1   0   -1.80    3.40
  12   0   0  200.68   28.20
  12   0   0  148.59   26.40
  12   0   0  151.58   26.40
  12   0   0  154.38   24.80
 -12   0   0  160.68   24.70
 -12   0   0  173.88   23.80
 -12   0   0  138.49   24.90
 -12   0   0  144.79   24.40
  12   1   0    0.80    3.60
  12   1   0    3.60    4.00
  12   1   0   -3.20    3.10
 -12  -1   0   -4.50    3.90
 -12  -1   0   -1.70    3.70
 -12  -1   0    4.60    3.40
 -12  -1   0   -0.80    2.20
 -12  -1   0   -2.00    4.00
  12   2   0    5.40    5.20
  12   2   0   11.30    5.80
  12   2   0   15.70    5.20
 -12  -2   0    4.10    6.10
 -12  -2   0   12.40    6.20
 -12  -2   0    7.00    4.20
 -12  -2   0   16.20    5.10
 -12  -2   0    4.70    3.90
  12   3   0   -4.10    2.30
  12   3   0    1.40    4.80
  12   3   0    0.20    3.40
 -12  -3   0    0.10    4.40
 -12  -3   0   -4.00    2.70
 -12  -3   0   -1.30    5.70
 -12  -3   0   -2.00    3.70
 -12  -3   0    1.50    3.80
  12   4   0    2.10    5.10
  12   4   0    7.10    4.70
  12   4   0    1.00    5.90
 -12  -4   0    2.90    7.00
 -12  -4   0   -1.80    4.50
 -12  -4   0    0.00    7.10
 -12  -4   0   -5.90    2.50
  12   5   0   -2.90    5.60
  12   5   0    0.80    6.50
  12   5   0    0.30    6.30
 -12  -5   0   -1.40    5.30
 -12  -5   0   -6.40    6.70
 -12  -5   0   -0.90    3.80
  13  -5   0    8.00    8.50
  13  -5   0    1.30    6.10
  13  -4   0   -1.50    5.40
  13  -4   0    9.00    9.30
  13  -4   0   13.20   12.10
 -13   4   0   13.30    4.10
 -13   4   0   -0.30    3.90
 -13   4   0   -7.10    3.30
  13  -3   0   10.20    9.00
  13  -3   0    6.30    6.10
  13  -3   0    2.00    7.80
 -13   3   0   -0.70    3.60
 -13   3   0    5.00    4.20
 -13   3   0   -3.00    3.20
  13  -2   0   14.80    8.30
  13  -2   0   11.40    7.10
  13  -2   0   22.70    8.30
 -13   2   0   19.00    5.70
 -13   2   0   10.10    4.40
 -13   2   0   10.60    5.00
  13  -1   0   12.30    6.80
  13  -1   0    6.50    5.20
  13  -1   0   14.70    6.60
 -13   1   0    9.10    4.20
 -13   1   0   16.20    5.40
 -13   1   0   17.30    5.80
  13   0   0   -4.50    3.10
  13   0   0   -1.90    5.20
  13   0   0    5.40    6.00
  13   0   0    2.40    5.30
 -13   0   0   -3.90    3.00
 -13   0   0    0.30    3.90
 -13   0   0    7.40    3.80
  13   1   0    4.70    5.80
  13   1   0   13.20    4.50
 -13  -1   0   17.70    7.20
 -13  -1   0    5.70    4.00
 -13  -1   0   15.00    5.20
 -13  -1   0   10.80    4.60
  13   2   0   10.20    6.60
  13   2   0   11.50    5.90
  13   2   0   30.60    7.60
 -13  -2   0   24.70    6.50
 -13  -2   0   14.70    6.00
 -13  -2   0   15.70    5.30
 -13  -2   0   25.80    8.30
 -13  -2   0    8.10    5.80
  13   3   0    6.90    5.70
  13   3   0   12.70    6.00
  13   3   0   -7.50    3.70
 -13  -3   0   -5.70    4.80
 -13  -3   0    8.70    5.70
 -13  -3   0    4.90    4.50
 -13  -3   0   -2.30    3.00
 -13  -3   0   -1.40    6.10
  13   4   0    7.40    6.40
  13   4   0    0.20    4.00
  13   4   0   -1.80    5.10
 -13  -4   0    2.60    3.70
 -13  -4   0    3.50    7.30
 -13  -4   0    8.10    6.60
  13   5   0   -1.00    4.40
  14  -4   0    3.90    8.90
  14  -4   0    1.80    6.10
 -14   4   0    0.40    3.10
 -14   4   0    3.50    3.50
  14  -3   0   -5.40    5.50
  14  -3   0    0.70    6.20
  14  -3   0    3.20    5.50
 -14   3   0    0.00    3.30
 -14   3   0   -2.70    4.00
 -14   3   0    2.60    3.30
  14  -2   0    4.30    7.90
  14  -2   0   -0.30    6.50
  14  -2   0    2.80    7.70
 -14   2   0    1.30    2.90
 -14   2   0    3.90    4.20
 -14   2   0    5.20    3.50
  14  -1   0    7.40    7.40
  14  -1   0    4.20    5.70
  14  -1   0   -6.30    5.80
 -14   1   0   -0.60    2.60
 -14   1   0    2.80    4.30
 -14   1   0    1.20    2.90
  14   0   0   27.00    7.30
  14   0   0   30.80    9.80
 -14   0   0   34.60    8.00
 -14   0   0   31.90    7.40
 -14   0   0   24.30    7.10
  14   1   0   -3.10    3.70
  14   1   0    4.70    5.80
 -14  -1   0    1.30    5.40
 -14  -1   0   -1.10    2.70
 -14  -1   0    2.70    3.40
 -14  -1   0    1.70    4.80
  14   2   0    8.30    5.60
  14   2   0    0.30    4.40
 -14  -2   0    5.30    3.80
 -14  -2   0   -1.80    5.80
 -14  -2   0   13.30    6.00
 -14  -2   0   13.10    6.40
 -14  -2   0   -6.60    4.10
  14   3   0    3.80    4.10
  14   3   0   -1.40    3.70
  14   3   0   -1.70    5.30
 -14  -3   0    3.20    6.90
 -14  -3   0   -1.40    4.60
 -14  -3   0    0.00    3.80
  14   4   0   -3.40    5.60
  14   4   0   -1.30    3.70
  14   4   0   11.30    7.10
 -14  -4   0   -0.20    5.50
 -14  -4   0    5.60    5.20
 -14  -4   0    8.50    7.40
  15  -3   0   -4.60    8.40
  15  -3   0    2.70    7.50
 -15   3   0   -1.00    4.60
 -15   3   0   -2.30    4.20
  15  -2   0   48.00   12.80
  15  -2   0   -2.20    5.70
  15  -2   0   26.90    9.70
 -15   2   0    3.60    4.10
 -15   2   0    2.90    3.60
  15  -1   0   -1.30    5.80
  15  -1   0   13.90    8.60
  15  -1   0    5.90   11.30
 -15   1   0   -0.50    4.10
 -15   1   0    6.10    4.10
 -15   1   0    9.10    4.10
  15   0   0    7.00    6.80
  15   0   0   10.20    5.10
 -15   0   0    2.40    3.60
 -15   0   0    3.00    4.10
 -15   0   0    1.50    3.60
  15   1   0    7.00    5.10
  15   1   0    8.50    7.20
 -15  -1   0    2.00    4.70
 -15  -1   0    6.20    4.60
 -15  -1   0    7.70    6.70
  15   2   0    2.10    5.90
  15   2   0   -1.00    3.20
 -15  -2   0    3.00    4.00
 -15  -2   0   -7.60    5.90
 -15  -2   0    7.20    4.80
  15   3   0    3.80    6.40
  15   3   0    5.40    4.80
  15   3   0    6.10    7.00
 -15  -3   0    1.60    6.70
 -15  -3   0    0.40    7.00
 -15  -3   0    4.00    6.30
  16  -2   0   -2.60    8.00
  16  -2   0   -2.30    7.40
 -16   2   0    1.50    4.80
 -16   2   0    5.30    5.00
  16  -1   0   15.40    7.90
 -16   1   0    7.00    4.40
 -16   1   0   10.00    5.70
  16   0   0    8.90    5.80
 -16   0   0   -2.30    4.10
 -16   0   0    0.30    3.70
  16   1   0   18.40    6.80
  16   1   0    9.30    7.40
 -16  -1   0   19.00    6.60
 -16  -1   0   17.70    7.00
  16   2   0    3.80    7.00
 -16  -2   0    1.70    5.70
 -16  -2   1   -4.40    3.60
 -16  -2   1   -3.70    2.80
  16   2  -1    8.40    7.50
  16   2  -1    2.90    4.30
 -16  -1   1    4.30    4.60
 -16  -1   1    1.90    4.40
  16   1  -1    4.40    5.10
  16   1  -1    2.30    6.80
 -16   0   1   -1.60    5.10
 -16   0   1   -5.50    4.10
  16   0  -1   -0.10    5.70
  16   0  -1    1.50    5.10
 -16   1   1    0.60    4.90
 -16   1   1    3.00    3.70
  16  -1  -1    3.00    5.80
 -16   2   1   -1.10    3.20
 -16   2   1   -4.30    3.00
  16  -2  -1    4.00    6.10
  16  -2  -1   -0.20    8.40
 -15  -3   1    2.60    5.40
 -15  -3   1    0.70    5.20
 -15  -3   1   10.10    5.50
  15   3  -1    0.70    6.40
  15   3  -1   -1.40    4.50
  15   3  -1   -2.50    3.40
 -15  -2   1   16.20    6.80
 -15  -2   1    9.60    6.40
 -15  -2   1   14.80    6.20
  15   2  -1   17.20    7.90
  15   2  -1    9.20    5.40
 -15  -1   1    0.30    5.10
 -15  -1   1   -3.80    3.10
 -15  -1   1    3.90    3.40
  15   1  -1   -0.90    4.40
  15   1  -1   -1.60    5.90
 -15   0   1   21.40    7.10
 -15   0   1   10.20    5.70
 -15   0   1   21.70    6.20
  15   0  -1   15.60    6.40
  15   0  -1   24.00    9.00
 -15   1   1   -0.30    3.20
 -15   1   1   -2.50    4.40
 -15   1   1   -2.20    2.80
  15  -1  -1    9.70    7.40
 -15   2   1    6.00    5.00
 -15   2   1    5.50    3.60
 -15   2   1   10.50    5.60
  15  -2  -1   -1.40    6.80
  15  -2  -1    9.90    9.60
  15  -2  -1   -1.00    8.00
 -15   3   1    3.20    4.70
 -15   3   1   -0.10    3.00
  15  -3  -1    4.10    6.40
  15  -3  -1    2.40    8.40
 -14  -4   1    5.80    6.30
 -14  -4   1   13.70    9.10
 -14  -4   1   -2.10    5.00
  14   4  -1   -1.80    4.50
  14   4  -1   -2.00    4.20
  14   4  -1    6.90    6.60
 -14  -3   1    6.80    5.70
 -14  -3   1    5.80    7.00
 -14  -3   1   12.90    5.80
 -14  -3   1   10.80    5.60
  14   3  -1    9.50    5.60
  14   3  -1    3.50    5.10
  14   3  -1    0.00    3.70
 -14  -2   1    7.60    4.30
 -14  -2   1    2.40    6.20
 -14  -2   1    5.10    6.20
 -14  -2   1    6.00    4.80
 -14  -2   1    7.40    5.40
  14   2  -1    4.40    5.20
  14   2  -1   -1.10    3.80
  14   2  -1    0.40    5.80
 -14  -1   1    5.90    4.50
 -14  -1   1   15.50    6.40
 -14  -1   1    3.00    3.60
  14   1  -1   10.30    6.90
  14   1  -1    7.60    5.20
 -14   0   1   -0.10    3.20
 -14   0   1    3.50    3.70
 -14   0   1   -1.70    3.60
  14   0  -1    3.40    5.90
  14   0  -1    1.00    4.10
 -14   1   1   14.50    5.70
 -14   1   1   15.30    5.70
 -14   1   1   11.20    5.50
  14  -1  -1    9.70    7.60
  14  -1  -1   12.20    8.30
  14  -1  -1   22.40    9.20
 -14   2   1    2.60    3.30
 -14   2   1    4.20    3.90
 -14   2   1    2.50    4.20
  14  -2  -1    4.30    6.40
  14  -2  -1    9.80    6.20
  14  -2  -1    3.80    6.00
 -14   3   1    8.20    4.10
 -14   3   1    5.80    5.30
 -14   3   1    9.50    5.20
  14  -3  -1    2.50    6.00
  14  -3  -1    8.90    8.60
  14  -3  -1   14.40   10.00
 -14   4   1   -0.20    4.30
 -14   4   1    1.80    4.50
  14  -4  -1    8.10    9.40
  14  -4  -1    3.70    6.10
 -13  -5   1   13.40   10.00
 -13  -5   1   14.80    7.30
  13   5  -1   29.40   10.10
  13   5  -1    8.20    6.40
 -13  -4   1   -1.30    3.70
 -13  -4   1   -6.50    4.00
 -13  -4   1   -1.20    5.00
  13   4  -1   -0.10    4.30
  13   4  -1    3.30    4.60
  13   4  -1    5.30    6.10
 -13  -3   1    5.60    4.50
 -13  -3   1   12.40    5.80
 -13  -3   1   18.10    6.10
 -13  -3   1   16.80    7.50
 -13  -3   1    7.20    5.60
  13   3  -1   15.30    6.30
  13   3  -1    8.50    6.40
  13   3  -1    4.50    5.60
 -13  -2   1   20.00    6.10
 -13  -2   1   19.60    5.60
 -13  -2   1   28.00    9.10
 -13  -2   1   14.20    5.10
 -13  -2   1    0.80    6.10
  13   2  -1    5.00    4.70
  13   2  -1    5.30    5.50
  13   2  -1   15.50    6.30
 -13  -1   1   -3.20    5.00
 -13  -1   1   -2.50    2.50
 -13  -1   1   -2.40    3.40
 -13  -1   1    1.30    3.10
  13   1  -1   -0.80    5.10
  13   1  -1    0.10    2.90
 -13   0   1   -3.40    3.30
 -13   0   1    4.00    3.10
 -13   0   1   -3.50    2.50
  13   0  -1    7.20    4.60
  13   0  -1    4.10    5.80
 -13   1   1    3.80    4.00
 -13   1   1   -4.70    3.30
 -13   1   1    0.70    4.00
  13  -1  -1    4.10    4.20
  13  -1  -1    5.90    6.90
  13  -1  -1    2.50    6.60
  13  -1  -1    2.50    4.30
 -13   2   1   13.80    4.90
 -13   2   1    7.70    3.90
 -13   2   1    4.40    3.50
  13  -2  -1   12.90    8.80
  13  -2  -1    4.10    5.40
  13  -2  -1   10.90    8.60
 -13   3   1    5.40    3.70
 -13   3   1    4.10    4.40
 -13   3   1    4.20    3.10
  13  -3  -1    2.60    5.50
  13  -3  -1    6.90    6.90
  13  -3  -1    8.50    7.00
 -13   4   1    3.10    4.30
 -13   4   1   -1.90    2.70
 -13   4   1   -3.30    2.20
  13  -4  -1    4.10    9.10
  13  -4  -1   11.20    7.60
  13  -4  -1    1.80    7.60
 -13   5   1   -0.10    4.90
  13  -5  -1   21.00    8.80
  13  -5  -1   24.80   11.80
 -12  -5   1    8.00    4.20
 -12  -5   1   -6.80    4.70
 -12  -5   1    6.10    8.70
  12   5  -1    9.90    5.70
  12   5  -1   -0.60    4.20
 -12  -4   1    3.40    5.20
 -12  -4   1   -2.90    4.10
 -12  -4   1    3.70    3.90
 -12  -4   1   -2.80    2.90
 -12  -4   1   -3.30    4.80
  12   4  -1    9.70    6.00
  12   4  -1    6.30    6.30
  12   4  -1    3.50    5.60
 -12  -3   1   10.00    4.30
 -12  -3   1    3.90    4.80
 -12  -3   1    0.30    3.20
 -12  -3   1    0.20    4.10
 -12  -3   1    4.70    7.10
  12   3  -1    1.50    3.70
  12   3  -1    0.80    4.70
  12   3  -1   -3.00    4.20
 -12  -2   1   -0.50    2.40
 -12  -2   1    1.40    3.30
 -12  -2   1   -4.40    3.40
 -12  -2   1    1.10    3.10
 -12  -2   1   -2.10    4.80
  12   2  -1    0.80    4.00
  12   2  -1   -2.90    3.90
  12   2  -1   -4.80    4.20
 -12  -1   1   18.50    6.70
 -12  -1   1   33.70    9.00
 -12  -1   1   30.30    6.80
 -12  -1   1   25.40    6.10
 -12  -1   1   29.90    8.50
  12   1  -1   27.10    9.00
  12   1  -1   26.60    7.00
  12   1  -1   29.10    7.80
 -12   0   1    1.80    2.90
 -12   0   1    3.20    4.20
 -12   0   1   -3.60    2.10
  12   0  -1    1.10    3.20
  12   0  -1    0.00    3.60
  12   0  -1    4.30    5.70
  12   0  -1    3.40    4.70
 -12   1   1   13.10    5.90
 -12   1   1   27.50    6.60
 -12   1   1   32.20    6.80
  12  -1  -1   24.70    8.20
  12  -1  -1   32.30    9.50
  12  -1  -1   22.50    8.20
  12  -1  -1   32.40    7.40
 -12   2   1   -0.30    3.40
 -12   2   1    0.70    3.20
 -12   2   1   -1.80    2.10
  12  -2  -1   -5.80    4.00
  12  -2  -1   -0.10    4.60
  12  -2  -1    1.80    5.10
 -12   3   1    0.70    3.70
 -12   3   1    2.00    3.40
 -12   3   1    1.50    3.40
  12  -3  -1   -1.20    5.00
  12  -3  -1   -0.40    5.00
  12  -3  -1    3.90    5.20
 -12   4   1    1.30    2.70
 -12   4   1    1.70    3.80
 -12   4   1    3.20    3.10
  12  -4  -1   -0.80    4.60
  12  -4  -1   -5.90    7.60
  12  -4  -1   -1.70    7.20
 -12   5   1    4.60    3.90
  12  -5  -1   -1.70    7.40
  12  -5  -1    7.40    7.90
 -11  -6   1    4.50    9.60
 -11  -6   1    4.10    4.70
 -11  -6   1   -1.90    5.70
  11   6  -1   11.90    8.50
  11   6  -1    8.30    7.80
  11   6  -1   11.40    5.90
 -11  -5   1    6.30    5.20
 -11  -5   1    9.20    6.80
 -11  -5   1    9.70    6.10
 -11  -5   1    2.50    7.80
  11   5  -1    1.90    6.50
  11   5  -1   -1.40    3.70
 -11  -4   1    4.50    4.00
 -11  -4   1    8.50    6.20
 -11  -4   1   -0.50    4.40
 -11  -4   1   14.80    7.90
 -11  -4   1    4.90    4.80
  11   4  -1   -3.30    3.10
  11   4  -1    2.00    3.90
  11   4  -1    9.50    6.40
 -11  -3   1   18.40    5.50
 -11  -3   1   10.70    5.30
 -11  -3   1   14.60    6.20
 -11  -3   1   10.60    6.00
 -11  -3   1    7.30    4.50
  11   3  -1    8.60    5.20
  11   3  -1   13.40    6.00
  11   3  -1    8.10    4.70
 -11  -2   1   -0.80    2.30
 -11  -2   1   -3.00    3.40
 -11  -2   1   -3.80    4.30
 -11  -2   1   -0.50    2.30
 -11  -2   1   -0.70    4.90
  11   2  -1   -1.40    3.40
  11   2  -1    3.60    4.80
  11   2  -1    0.20    2.80
 -11  -1   1   60.49   12.00
 -11  -1   1   66.39   12.20
 -11  -1   1   52.19   10.70
 -11  -1   1   60.89   11.20
 -11  -1   1   76.39   11.10
  11   1  -1   56.39   12.50
  11   1  -1   41.30   10.30
  11   1  -1   47.60   11.20
 -11   0   1   45.00   10.30
 -11   0   1   53.99    9.70
 -11   0   1   41.20    9.00
 -11   0   1   58.09   10.30
  11   0  -1   49.00   11.50
  11   0  -1   57.39   12.20
  11   0  -1   51.69   11.50
  11   0  -1   51.59   10.00
 -11   1   1   49.10   10.20
 -11   1   1   52.09   10.10
 -11   1   1   74.69   11.00
  11  -1  -1   62.09   13.30
  11  -1  -1   47.10   12.50
  11  -1  -1   64.09   11.10
  11  -1  -1   56.09   12.80
 -11   2   1   -1.50    2.10
 -11   2   1    2.20    2.90
 -11   2   1   -3.20    2.70
  11  -2  -1   -5.00    5.30
  11  -2  -1    0.00    5.70
  11  -2  -1   -2.00    5.00
 -11   3   1   10.00    3.80
 -11   3   1    4.80    3.00
 -11   3   1    6.80    4.00
  11  -3  -1    6.20    7.60
  11  -3  -1    6.80    7.30
  11  -3  -1    9.50    5.90
 -11   4   1    3.50    3.50
 -11   4   1    1.50    3.30
 -11   4   1    2.20    2.70
  11  -4  -1   -3.20    6.60
  11  -4  -1    8.90    7.30
  11  -4  -1   -4.80    7.30
 -11   5   1    3.00    3.20
  11  -5  -1   -0.30    7.50
  11  -5  -1    0.10    4.50
  11  -5  -1   -1.90    8.70
 -11   6   1    1.70    4.30
  11  -6  -1    9.90    6.70
  11  -6  -1   17.40    9.80
 -10  -6   1   30.50    8.10
 -10  -6   1   42.30   13.00
 -10  -6   1   18.40    8.70
  10   6  -1   31.80   10.40
  10   6  -1   22.30    8.00
  10   6  -1   23.20    8.90
 -10  -5   1   -2.70    4.30
 -10  -5   1    3.00    3.80
 -10  -5   1   16.20    8.90
 -10  -5   1   -4.50    7.00
 -10  -5   1   -3.30    2.80
  10   5  -1   10.70    7.40
  10   5  -1    6.60    6.80
 -10  -4   1   10.30    4.70
 -10  -4   1    9.10    7.80
 -10  -4   1    7.00    4.20
 -10  -4   1    7.40    3.40
 -10  -4   1    4.10    5.30
  10   4  -1   16.50    5.80
  10   4  -1    8.10    4.70
  10   4  -1   15.40    6.90
 -10  -3   1    6.40    5.10
 -10  -3   1   -0.60    3.80
 -10  -3   1    1.80    4.40
 -10  -3   1    5.10    3.50
 -10  -3   1   10.90    4.20
  10   3  -1    9.50    4.70
  10   3  -1    0.40    3.10
  10   3  -1    4.10    5.10
 -10  -2   1    8.90    3.30
 -10  -2   1    1.30    2.80
 -10  -2   1    5.90    5.60
 -10  -2   1   -0.50    4.40
 -10  -2   1    3.30    3.00
  10   2  -1    9.30    5.00
  10   2  -1   -3.20    2.70
  10   2  -1    4.00    3.20
 -10  -1   1   11.90    4.00
 -10  -1   1    6.40    4.50
 -10  -1   1    6.20    3.30
 -10  -1   1   -0.10    3.90
 -10  -1   1    2.40    2.70
  10   1  -1    6.90    4.50
  10   1  -1    5.20    4.00
  10   1  -1    7.40    3.70
  10   1  -1   -1.10    3.50
  10   1  -1    2.40    4.50
 -10   0   1    0.50    2.80
 -10   0   1    0.30    2.20
 -10   0   1    2.30    3.20
 -10   0   1   -5.90    2.80
 -10   0   1   -1.60    2.90
  10   0  -1   -0.60    3.80
  10   0  -1    0.80    4.10
  10   0  -1   -1.00    2.80
  10   0  -1   -0.30    3.00
  10   0  -1   -0.50    4.10
 -10   1   1    1.20    2.40
 -10   1   1    4.40    2.80
 -10   1   1    7.50    3.20
  10  -1  -1    7.50    3.20
  10  -1  -1   -1.10    3.30
  10  -1  -1   -0.70    3.30
  10  -1  -1    5.70    4.40
 -10   2   1    2.60    3.20
 -10   2   1   -3.40    2.50
 -10   2   1    5.40    3.60
  10  -2  -1   -2.50    4.90
  10  -2  -1    2.90    4.00
  10  -2  -1    0.40    5.20
  10  -2  -1    2.00    3.20
 -10   3   1   -0.20    2.70
 -10   3   1    0.30    2.10
 -10   3   1    2.60    2.40
  10  -3  -1    5.30    5.80
  10  -3  -1   -3.20    5.90
  10  -3  -1    4.30    6.20
 -10   4   1    9.20    3.80
 -10   4   1   11.70    4.00
 -10   4   1    4.30    2.90
  10  -4  -1   15.90    6.60
  10  -4  -1    8.70    7.00
  10  -4  -1    1.30    5.10
 -10   5   1   -2.50    1.90
 -10   5   1   -2.30    3.80
  10  -5  -1   -8.80    7.30
  10  -5  -1    4.80    6.70
  10  -5  -1    3.30    6.60
 -10   6   1   33.40    8.50
  10  -6  -1   28.00    9.30
  10  -6  -1   21.20   10.50
  -9  -6   1   52.19    9.90
  -9  -6   1   22.50    8.30
  -9  -6   1   41.40   12.50
  -9  -6   1   31.90   11.80
   9   6  -1   50.89   12.90
   9   6  -1   36.30   10.70
   9   6  -1   41.60   11.30
  -9  -5   1    3.00    3.20
  -9  -5   1    0.80    3.30
  -9  -5   1   -0.20    4.70
  -9  -5   1    3.40    5.50
  -9  -5   1    2.60    3.40
   9   5  -1    1.90    3.60
   9   5  -1   -0.40    4.00
   9   5  -1   -0.50    4.50
  -9  -4   1   18.70    8.40
  -9  -4   1   22.00    6.50
  -9  -4   1   28.00    7.40
  -9  -4   1   28.60    6.00
  -9  -4   1   17.40    7.60
   9   4  -1   23.70    7.10
   9   4  -1   27.50    8.10
   9   4  -1   17.20    7.30
  -9  -3   1   -1.60    1.50
  -9  -3   1    0.30    3.30
  -9  -3   1   -4.20    4.40
  -9  -3   1   -0.40    2.50
  -9  -3   1   -0.40    3.90
   9   3  -1   -1.30    3.60
   9   3  -1    5.20    4.60
   9   3  -1   -7.80    2.80
  -9  -2   1    4.20    3.70
  -9  -2   1    2.60    4.30
  -9  -2   1   -1.80    3.10
  -9  -2   1    2.10    2.80
  -9  -2   1   -1.00    2.40
   9   2  -1   -1.70    3.40
   9   2  -1   -4.50    3.10
   9   2  -1   -3.40    3.30
  -9  -1   1   -1.80    2.70
  -9  -1   1   -2.60    1.60
  -9  -1   1   -3.80    1.90
  -9  -1   1   -0.40    3.20
  -9  -1   1    0.70    2.60
   9   1  -1   -0.80    3.20
   9   1  -1    1.00    3.10
   9   1  -1    4.20    2.70
   9   1  -1   -2.40    2.20
   9   1  -1   -4.00    2.90
  -9   0   1   92.49   15.20
  -9   0   1   86.89   15.20
  -9   0   1   96.79   16.10
  -9   0   1   93.79   15.20
  -9   0   1   98.39   15.80
   9   0  -1  102.69   17.20
   9   0  -1   92.79   15.50
   9   0  -1  108.39   17.50
   9   0  -1   97.19   16.90
   9   0  -1  107.39   16.20
  -9   1   1   -2.00    1.60
  -9   1   1   -0.80    2.60
  -9   1   1   -0.50    2.20
  -9   1   1   -0.20    2.40
   9  -1  -1   -1.60    2.30
   9  -1  -1    2.60    4.20
   9  -1  -1   -4.50    3.20
   9  -1  -1   -1.60    2.40
  -9   2   1   -1.50    1.60
  -9   2   1   -1.90    2.30
  -9   2   1   -1.40    1.70
   9  -2  -1   -3.80    2.40
   9  -2  -1    0.30    4.20
   9  -2  -1   -0.80    5.00
   9  -2  -1    3.50    2.70
  -9   3   1   -3.00    2.30
  -9   3   1   -0.30    1.80
  -9   3   1   -0.80    2.00
   9  -3  -1   -1.70    3.50
   9  -3  -1   -0.30    3.90
   9  -3  -1   -2.90    2.40
  -9   4   1   23.20    4.70
  -9   4   1   15.90    4.70
  -9   4   1   19.80    5.60
   9  -4  -1   19.40    8.10
   9  -4  -1   27.80    8.00
   9  -4  -1   19.60    7.50
  -9   5   1   -3.70    3.60
  -9   5   1   -2.90    1.60
  -9   5   1    4.40    3.40
   9  -5  -1   -0.20    5.10
   9  -5  -1   -1.80    4.20
   9  -5  -1   -1.40    5.40
  -9   6   1   25.00    7.00
   9  -6  -1   20.60    8.80
   9  -6  -1   33.00    9.20
   9  -6  -1   16.40    8.70
  -8  -7   1   10.00    5.70
  -8  -7   1    7.70    9.20
  -8  -7   1   -5.60    9.90
   8   7  -1    0.00    6.00
   8   7  -1    7.80    8.60
   8   7  -1   15.90    7.40
  -8  -6   1   18.00    5.60
  -8  -6   1   29.00    9.50
  -8  -6   1   15.40    5.30
  -8  -6   1   14.40    8.80
  -8  -6   1   22.00    6.20
   8   6  -1   18.60    7.40
   8   6  -1   17.60    7.20
   8   6  -1   14.40    6.10
  -8  -5   1   54.79   10.00
  -8  -5   1   51.69   10.60
  -8  -5   1   68.59   15.00
  -8  -5   1   48.70   10.10
  -8  -5   1   45.40   12.00
   8   5  -1   55.39   13.50
   8   5  -1   53.59   11.70
   8   5  -1   46.10   11.00
  -8  -4   1   26.40    5.80
  -8  -4   1   18.20    8.70
  -8  -4   1   18.00    5.70
  -8  -4   1   29.10    7.20
  -8  -4   1   39.70   10.10
   8   4  -1   23.10    6.40
   8   4  -1   26.70    8.70
   8   4  -1   36.40    8.10
  -8  -3   1   -0.20    2.30
  -8  -3   1    1.20    4.40
  -8  -3   1   -6.10    4.40
  -8  -3   1    0.50    1.60
  -8  -3   1   -0.50    2.20
   8   3  -1   -2.30    2.20
   8   3  -1   -3.50    2.80
   8   3  -1    2.30    3.30
  -8  -2   1   82.69   15.20
  -8  -2   1   78.69   13.30
  -8  -2   1  106.69   12.70
  -8  -2   1   83.49   13.80
  -8  -2   1   67.49   14.40
   8   2  -1   59.29   12.40
   8   2  -1   83.59   13.20
   8   2  -1   91.29   14.60
   8   2  -1   73.09   14.30
   8   2  -1   83.99   14.20
  -8  -1   1   70.79   12.80
  -8  -1   1   75.09   13.80
  -8  -1   1   89.49   12.30
  -8  -1   1   74.89   13.80
  -8  -1   1   76.39   12.70
   8   1  -1   76.69   13.40
   8   1  -1   73.59   13.20
   8   1  -1   73.79   13.70
   8   1  -1   74.39   13.20
   8   1  -1   87.19   13.50
  -8   0   1    0.10    2.60
  -8   0   1    0.80    2.30
  -8   0   1   -0.10    2.10
  -8   0   1   -1.10    1.50
  -8   0   1   -0.80    2.20
   8   0  -1    0.00    1.70
   8   0  -1   -0.30    2.00
   8   0  -1   -1.50    1.80
   8   0  -1    2.70    2.80
   8   0  -1   -2.40    2.50
  -8   1   1   81.89   12.30
  -8   1   1   62.49   11.70
  -8   1   1   79.89   12.40
  -8   1   1   80.89   12.00
   8  -1  -1   69.39   12.30
   8  -1  -1   79.29   14.20
   8  -1  -1   78.29   14.30
   8  -1  -1   71.59   11.10
   8  -1  -1   86.99   14.70
  -8   2   1   80.69   12.50
  -8   2   1   68.39   12.60
  -8   2   1   75.49   12.20
   8  -2  -1   80.19   15.40
   8  -2  -1   90.69   16.00
   8  -2  -1   79.69   15.20
   8  -2  -1   89.99   13.10
  -8   3   1   -1.80    1.90
  -8   3   1   -5.00    2.30
  -8   3   1   -4.00    1.90
   8  -3  -1    0.10    2.70
   8  -3  -1   -2.50    2.80
   8  -3  -1    0.60    3.40
  -8   4   1   22.90    5.40
  -8   4   1   32.20    6.70
  -8   4   1   29.30    5.60
   8  -4  -1   16.60    8.70
   8  -4  -1   27.10    8.50
   8  -4  -1   30.30    7.80
  -8   5   1   38.80    8.90
  -8   5   1   53.79    8.70
  -8   5   1   61.19    8.80
   8  -5  -1   35.50   12.00
   8  -5  -1   60.79   12.30
   8  -5  -1   29.40   12.00
  -8   6   1   18.70    6.00
   8  -6  -1   13.50    8.50
   8  -6  -1   19.80   10.20
   8  -6  -1   39.20    9.40
  -8   7   1    0.40    3.60
   8  -7  -1    8.40    9.10
  -7  -7   1   -4.40    4.40
  -7  -7   1   -2.00    4.10
  -7  -7   1   -3.10   10.10
   7   7  -1   14.30    9.00
   7   7  -1    5.90    5.00
   7   7  -1    7.20    6.10
  -7  -6   1    8.30    5.20
  -7  -6   1   19.10    9.00
  -7  -6   1   28.40   11.10
  -7  -6   1   10.60    4.70
  -7  -6   1   11.10    4.40
  -7  -6   1   12.00    5.80
   7   6  -1    4.80    4.30
   7   6  -1    0.50    4.90
   7   6  -1    9.00    5.50
   7   6  -1    0.20    6.40
  -7  -5   1   -2.80    3.80
  -7  -5   1    5.10    3.30
  -7  -5   1   10.20    5.40
  -7  -5   1    1.00    5.10
  -7  -5   1    1.80    3.80
  -7  -5   1    0.80    2.00
   7   5  -1   -2.10    2.70
   7   5  -1   -1.30    4.10
   7   5  -1    0.60    4.70
  -7  -4   1   37.80    6.10
  -7  -4   1   43.90    7.30
  -7  -4   1   24.80    6.10
  -7  -4   1   23.40    7.90
  -7  -4   1    4.50    5.20
  -7  -4   1   39.10    9.20
   7   4  -1   33.10    7.30
   7   4  -1   40.40    9.30
   7   4  -1   22.30    7.10
  -7  -3   1   15.80    3.50
  -7  -3   1   12.20    5.40
  -7  -3   1   10.30    3.60
  -7  -3   1    5.10    3.50
  -7  -3   1    4.60    4.20
   7   3  -1    5.80    4.20
   7   3  -1    6.20    4.20
   7   3  -1    8.90    3.60
  -7  -2   1  130.79   18.40
  -7  -2   1  126.29   17.30
  -7  -2   1  144.39   17.10
  -7  -2   1  102.39   18.90
  -7  -2   1   90.19   18.70
   7   2  -1  113.19   16.80
   7   2  -1   97.89   16.60
   7   2  -1  132.19   19.60
   7   2  -1  120.39   18.60
   7   2  -1  105.59   18.20
  -7  -1   1    1.00    1.90
  -7  -1   1    0.50    1.80
  -7  -1   1   -2.90    1.50
  -7  -1   1   -1.70    1.20
  -7  -1   1   -0.60    2.60
   7   1  -1    1.90    2.40
   7   1  -1    3.40    2.20
   7   1  -1    2.30    2.20
   7   1  -1   -2.20    1.70
   7   1  -1   -1.50    2.20
  -7   0   1   28.20    6.10
  -7   0   1   36.20    7.00
  -7   0   1   33.70    6.50
  -7   0   1   39.80    6.60
  -7   0   1   29.20    6.50
   7   0  -1   39.90    7.00
   7   0  -1   36.90    7.80
   7   0  -1   46.90    8.40
   7   0  -1   33.20    7.30
   7   0  -1   33.30    6.70
  -7   1   1   -0.80    1.30
  -7   1   1    0.20    2.10
  -7   1   1   -0.70    1.80
  -7   1   1   -0.30    1.80
   7  -1  -1   -2.20    2.80
   7  -1  -1    0.00    1.90
   7  -1  -1    1.20    1.50
   7  -1  -1   -3.00    2.60
   7  -1  -1    1.90    2.70
  -7   2   1  117.39   16.60
  -7   2   1  111.69   16.10
  -7   2   1  115.99   16.10
  -7   2   1   96.29   15.80
   7  -2  -1  131.79   16.60
   7  -2  -1  119.69   19.20
   7  -2  -1   96.49   18.60
   7  -2  -1  111.09   19.40
  -7   3   1    7.70    2.60
  -7   3   1    5.30    2.90
  -7   3   1   13.40    3.20
   7  -3  -1   10.70    4.90
   7  -3  -1   18.90    3.70
   7  -3  -1   15.00    5.40
   7  -3  -1    5.00    4.00
  -7   4   1   39.40    6.20
  -7   4   1   34.10    7.10
  -7   4   1   26.30    5.80
   7  -4  -1   34.20    9.00
   7  -4  -1   29.40    7.90
   7  -4  -1   27.60    9.20
  -7   5   1    4.80    3.10
  -7   5   1    3.10    2.70
  -7   5   1    1.30    1.90
   7  -5  -1   -0.30    3.30
   7  -5  -1   -6.60    4.50
   7  -5  -1    1.80    6.00
  -7   6   1    5.90    4.60
   7  -6  -1    4.90    4.60
   7  -6  -1    4.30    5.20
   7  -6  -1   15.60    8.30
  -7   7   1    5.60    5.10
   7  -7  -1    3.10    5.10
  -6  -7   1    1.10    4.70
  -6  -7   1    2.10    9.10
  -6  -7   1    0.60    3.00
  -6  -7   1   -0.50    4.20
  -6  -7   1    7.90    6.20
   6   7  -1    1.30    2.60
   6   7  -1    4.70    4.40
   6   7  -1    6.10    4.70
   6   7  -1   15.40    8.40
   6   7  -1    2.40    7.40
  -6  -6   1    0.90    3.80
  -6  -6   1    5.50    3.80
  -6  -6   1    7.30    6.00
  -6  -6   1    7.60    9.20
  -6  -6   1    8.00    3.40
  -6  -6   1   10.20    5.40
   6   6  -1    8.50    5.10
   6   6  -1   49.30   11.40
   6   6  -1    9.40    3.70
   6   6  -1   12.60    6.70
  -6  -5   1    0.40    3.00
  -6  -5   1   -1.10    4.70
  -6  -5   1    5.40    2.90
  -6  -5   1    5.40    3.20
  -6  -5   1   -9.50    4.40
  -6  -5   1    5.30    4.70
   6   5  -1   -0.60    4.10
   6   5  -1    7.40    5.10
   6   5  -1   -0.90    4.20
   6   5  -1    5.40    4.20
  -6  -4   1   -0.50    3.70
  -6  -4   1    2.70    2.30
  -6  -4   1    2.90    2.50
  -6  -4   1    1.40    6.00
  -6  -4   1   -0.10    5.20
  -6  -4   1    3.70    3.30
   6   4  -1    1.20    3.00
   6   4  -1    4.40    3.50
   6   4  -1    4.90    5.50
  -6  -3   1   20.00    4.20
  -6  -3   1   19.50    4.90
  -6  -3   1   19.10    4.60
  -6  -3   1   19.70    6.30
  -6  -3   1   14.40    4.80
  -6  -3   1    9.60    5.90
   6   3  -1   21.30    5.30
   6   3  -1   19.50    5.10
   6   3  -1   18.90    6.20
   6   3  -1   19.60    3.80
  -6  -2   1  479.35   63.09
  -6  -2   1  461.85   62.09
  -6  -2   1  434.36   62.09
  -6  -2   1  428.56   63.09
  -6  -2   1  501.75   61.79
   6   2  -1  420.06   61.39
   6   2  -1  479.75   63.09
   6   2  -1  449.36   62.29
   6   2  -1  474.55   62.79
   6   2  -1  412.16   61.39
  -6  -1   1    0.90    1.60
  -6  -1   1    1.30    2.20
  -6  -1   1    1.20    2.00
  -6  -1   1    3.90    2.00
  -6  -1   1    3.30    3.10
   6   1  -1    2.30    2.00
   6   1  -1   -0.60    1.60
   6   1  -1    6.10    2.70
   6   1  -1    1.30    2.80
   6   1  -1    2.40    2.90
  -6   0   1   -1.20    1.40
  -6   0   1   -3.20    1.40
  -6   0   1   -1.10    1.70
  -6   0   1   -1.60    1.50
  -6   0   1   -0.60    1.20
   6   0  -1    0.80    1.90
   6   0  -1   -2.20    1.80
   6   0  -1   -0.70    1.60
   6   0  -1    0.30    1.70
   6   0  -1    1.00    2.10
  -6   1   1    2.70    1.80
  -6   1   1    2.80    1.80
  -6   1   1    2.70    1.50
  -6   1   1    1.20    1.40
   6  -1  -1    3.70    3.20
   6  -1  -1    0.90    2.30
   6  -1  -1    0.50    2.10
   6  -1  -1    3.10    1.80
   6  -1  -1    1.20    1.50
  -6   2   1  411.66   59.09
  -6   2   1  417.86   59.89
  -6   2   1  436.16   59.39
  -6   2   1  432.06   59.39
   6  -2  -1  512.05   59.89
   6  -2  -1  417.76   61.09
   6  -2  -1  401.26   61.29
   6  -2  -1  449.46   60.99
  -6   3   1   14.40    3.50
  -6   3   1   13.00    3.90
  -6   3   1   26.60    4.00
   6  -3  -1   19.80    6.50
   6  -3  -1   14.40    4.90
   6  -3  -1   14.50    5.80
   6  -3  -1   21.30    4.10
  -6   4   1   -0.70    1.80
  -6   4   1    1.60    2.00
  -6   4   1    2.50    2.50
   6  -4  -1   -0.10    3.50
   6  -4  -1   -1.20    3.50
   6  -4  -1    8.90    4.30
  -6   5   1    2.60    2.60
  -6   5   1    5.00    2.20
  -6   5   1    9.60    3.70
   6  -5  -1    7.80    5.80
   6  -5  -1    0.40    3.40
   6  -5  -1    9.30    6.50
  -6   6   1    3.00    4.30
   6  -6  -1    7.40    4.60
   6  -6  -1    2.10    4.90
   6  -6  -1    2.40    6.80
  -6   7   1    0.90    3.50
   6  -7  -1    1.70    4.70
   6  -7  -1    1.30    5.90
  -5  -7   1   -6.10    3.70
  -5  -7   1    3.00    3.20
  -5  -7   1   -0.80    3.20
  -5  -7   1    3.90    4.10
  -5  -7   1   -1.90    8.30
   5   7  -1    1.20    3.70
   5   7  -1    8.70    8.30
   5   7  -1    2.10    3.10
   5   7  -1    3.70    3.70
  -5  -6   1   38.70   12.00
  -5  -6   1   34.70    9.50
  -5  -6   1   28.40    6.60
  -5  -6   1   20.70    6.00
  -5  -6   1   20.20    6.20
  -5  -6   1   26.20    8.50
   5   6  -1   40.50   10.30
   5   6  -1   29.40    8.80
   5   6  -1   24.90    7.60
   5   6  -1   32.60    6.90
  -5  -5   1  265.77   40.70
  -5  -5   1  231.88   41.40
  -5  -5   1  307.07   40.80
  -5  -5   1  342.27   43.50
  -5  -5   1  299.17   40.50
   5   5  -1  340.77   42.50
   5   5  -1  252.77   40.30
   5   5  -1  286.87   41.70
   5   5  -1  341.87   43.60
   5   5  -1  269.97   41.70
  -5  -4   1   35.40    8.70
  -5  -4   1   30.60    5.50
  -5  -4   1   30.50    5.80
  -5  -4   1    8.00    4.90
  -5  -4   1   47.20    9.60
  -5  -4   1   31.70    6.20
   5   4  -1   23.90    8.10
   5   4  -1   24.70    6.80
   5   4  -1   27.50    6.00
  -5  -3   1   15.00    5.50
  -5  -3   1   12.60    5.30
  -5  -3   1   16.10    3.60
  -5  -3   1   15.00    4.40
  -5  -3   1   11.30    3.80
  -5  -3   1   26.90    6.10
   5   3  -1   17.50    3.50
   5   3  -1   25.60    5.00
   5   3  -1   23.70    3.80
   5   3  -1   24.10    5.60
   5   3  -1   13.30    5.90
  -5  -2   1   18.60    3.30
  -5  -2   1   16.40    3.70
  -5  -2   1   12.00    3.90
  -5  -2   1   13.10    3.80
  -5  -2   1   13.70    4.30
  -5  -2   1   18.70    5.10
   5   2  -1   11.50    4.00
   5   2  -1    7.80    3.80
   5   2  -1   13.50    2.80
   5   2  -1   16.20    2.90
   5   2  -1   12.90    3.50
  -5  -1   1   13.30    3.80
  -5  -1   1    5.50    2.70
  -5  -1   1   10.80    2.50
  -5  -1   1    9.10    2.40
  -5  -1   1    8.50    2.70
   5   1  -1   10.20    3.10
   5   1  -1   12.80    3.50
   5   1  -1    7.70    2.50
   5   1  -1    6.40    2.50
   5   1  -1    7.40    2.70
  -5   0   1   82.09   11.50
  -5   0   1   74.29   11.40
  -5   0   1   74.49   11.70
  -5   0   1   82.19   11.60
  -5   0   1   78.29   11.70
   5   0  -1   82.69   11.90
   5   0  -1   76.89   12.00
   5   0  -1   88.89   12.40
   5   0  -1   72.59   12.50
   5   0  -1   76.99   11.70
  -5   1   1    8.20    2.20
  -5   1   1    7.90    2.00
  -5   1   1    7.40    2.10
  -5   1   1    8.20    2.30
   5  -1  -1   10.00    3.20
   5  -1  -1    8.50    3.30
   5  -1  -1    2.90    2.50
   5  -1  -1    7.00    2.30
  -5   2   1   15.40    2.90
  -5   2   1    9.20    3.10
  -5   2   1   15.50    2.80
  -5   2   1   14.50    2.60
   5  -2  -1   14.30    4.80
   5  -2  -1   15.30    3.20
   5  -2  -1   21.50    5.20
   5  -2  -1    9.90    4.20
  -5   3   1   15.50    3.30
  -5   3   1   18.40    3.30
  -5   3   1   15.50    4.00
  -5   3   1   17.30    2.90
   5  -3  -1   18.40    4.90
   5  -3  -1   16.00    3.50
   5  -3  -1   17.00    5.70
   5  -3  -1   16.60    5.40
  -5   4   1   32.90    5.10
  -5   4   1   38.20    6.70
  -5   4   1   28.00    4.90
   5  -4  -1    7.10    6.90
   5  -4  -1   20.00    8.00
   5  -4  -1   18.90    6.30
   5  -4  -1   31.10    6.30
  -5   5   1  300.37   43.10
  -5   5   1  323.07   42.00
  -5   5   1  330.17   42.10
   5  -5  -1  252.77   43.10
   5  -5  -1  300.17   45.90
   5  -5  -1  306.57   43.20
   5  -5  -1  289.57   45.30
  -5   6   1   32.30    7.30
  -5   6   1   29.20    5.50
   5  -6  -1   20.60    5.90
   5  -6  -1   24.20    9.70
   5  -6  -1   10.80    5.10
   5  -6  -1    7.70    7.80
  -5   7   1    2.00    3.60
   5  -7  -1   -1.10    6.70
   5  -7  -1    7.30    4.00
   5  -7  -1   -4.10    4.20
  -4  -7   1   -0.60    3.10
  -4  -7   1    0.00    4.80
  -4  -7   1    0.80    2.80
  -4  -7   1    0.10    3.60
  -4  -7   1    1.20    8.60
   4   7  -1   11.80    7.90
   4   7  -1   -0.20    3.70
   4   7  -1    1.00    3.30
   4   7  -1    3.70    4.00
   4   7  -1   -1.20    2.90
  -4  -6   1    1.80    4.80
  -4  -6   1   17.50    7.20
  -4  -6   1    9.90    4.10
  -4  -6   1    1.70    2.60
  -4  -6   1    0.60    3.30
  -4  -6   1   11.40    8.50
   4   6  -1    5.00    3.80
   4   6  -1    3.60    5.80
   4   6  -1   14.90    7.10
   4   6  -1    4.10    4.60
   4   6  -1    7.10    3.20
  -4  -5   1  313.27   43.10
  -4  -5   1  304.17   43.30
  -4  -5   1  402.66   44.50
  -4  -5   1  293.37   43.10
  -4  -5   1  306.77   44.60
  -4  -5   1  304.77   45.00
   4   5  -1  350.46   43.90
   4   5  -1  318.77   44.40
   4   5  -1  283.47   45.10
   4   5  -1  264.87   42.80
   4   5  -1  252.77   43.80
  -4  -4   1   17.00    4.90
  -4  -4   1   20.00    4.10
  -4  -4   1   24.60    7.10
  -4  -4   1   15.30    4.20
  -4  -4   1   23.30    4.90
  -4  -4   1   12.70    5.50
  -4  -4   1   17.80    4.90
   4   4  -1   16.40    6.10
   4   4  -1   26.60    5.20
   4   4  -1   14.10    4.20
   4   4  -1   14.30    4.80
   4   4  -1   18.30    5.40
   4   4  -1   23.50    5.10
  -4  -3   1  274.77   41.20
  -4  -3   1  317.07   41.80
  -4  -3   1  333.37   41.70
  -4  -3   1  309.37   41.10
  -4  -3   1  357.66   43.60
  -4  -3   1  346.47   43.10
  -4  -3   1  306.97   41.70
   4   3  -1  248.58   41.00
   4   3  -1  264.47   41.00
   4   3  -1  339.07   41.80
   4   3  -1  319.27   43.00
   4   3  -1  303.37   42.30
  -4  -2   1   52.39    9.60
  -4  -2   1   53.79    9.60
  -4  -2   1   47.50    7.30
  -4  -2   1   46.80    8.60
  -4  -2   1   48.10    8.10
  -4  -2   1   52.09    8.20
   4   2  -1   54.89    8.40
   4   2  -1   34.90    8.70
   4   2  -1   54.39    7.20
   4   2  -1   43.50    8.50
   4   2  -1   46.40    7.10
  -4  -1   1  263.07   38.10
  -4  -1   1  292.17   38.10
  -4  -1   1  265.27   38.60
  -4  -1   1  282.57   38.60
  -4  -1   1  295.87   37.90
   4   1  -1  281.97   37.90
   4   1  -1  277.07   38.40
   4   1  -1  265.17   38.60
   4   1  -1  249.08   38.40
   4   1  -1  273.07   38.10
  -4   0   1   -0.20    0.70
  -4   0   1   -2.90    0.80
  -4   0   1    2.50    1.50
  -4   0   1   -1.20    0.70
  -4   0   1   -0.90    0.80
   4   0  -1    1.20    1.20
   4   0  -1   -0.90    0.90
   4   0  -1    0.00    1.30
   4   0  -1   -0.20    1.10
   4   0  -1    2.20    1.50
  -4   1   1  263.37   36.80
  -4   1   1  286.27   36.50
  -4   1   1  256.47   36.40
   4  -1  -1  247.08   37.60
   4  -1  -1  260.37   37.30
   4  -1  -1  288.57   36.70
   4  -1  -1  250.27   37.40
  -4   2   1   52.19    7.00
  -4   2   1   47.00    6.90
  -4   2   1   56.69    8.10
   4  -2  -1   37.50    8.30
   4  -2  -1   42.90    9.20
   4  -2  -1   45.10    7.40
   4  -2  -1   48.70    9.50
  -4   3   1  303.47   40.40
  -4   3   1  285.47   41.00
  -4   3   1  328.67   40.40
  -4   3   1  262.57   40.10
   4  -3  -1  338.17   43.00
   4  -3  -1  284.37   42.90
   4  -3  -1  323.07   40.70
   4  -3  -1  226.48   41.10
   4  -3  -1  329.77   41.20
  -4   4   1   21.10    3.90
  -4   4   1   23.30    4.10
  -4   4   1   12.80    4.20
   4  -4  -1   19.50    4.60
   4  -4  -1   11.00    5.60
   4  -4  -1   19.30    5.20
   4  -4  -1   20.60    4.20
   4  -4  -1   21.80    7.00
  -4   5   1  357.56   43.50
  -4   5   1  321.07   44.40
  -4   5   1  346.97   43.50
   4  -5  -1  340.57   44.50
   4  -5  -1  279.57   46.40
   4  -5  -1  294.77   46.20
   4  -5  -1  232.28   44.00
  -4   6   1    5.40    2.90
  -4   6   1    3.50    2.90
  -4   6   1    5.10    4.10
   4  -6  -1   -0.50    6.30
   4  -6  -1    4.30    4.50
   4  -6  -1    6.90    4.20
   4  -6  -1    4.60    3.90
  -4   7   1    0.60    4.50
  -4   7   1   10.90    6.80
   4  -7  -1   -4.60    3.50
   4  -7  -1    1.60    7.50
   4  -7  -1   -2.60    5.90
  -3  -7   1    1.20    2.60
  -3  -7   1    3.10    3.90
  -3  -7   1    1.00    3.30
  -3  -7   1    8.60    7.00
  -3  -7   1   -4.10   12.30
   3   7  -1   -1.40    1.90
   3   7  -1    2.90    5.30
   3   7  -1    6.20    5.30
   3   7  -1    0.40    3.40
   3   7  -1   -2.00    4.20
  -3  -6   1   72.79   14.70
  -3  -6   1   61.09   12.70
  -3  -6   1   51.39    9.70
  -3  -6   1   41.50   11.00
  -3  -6   1   56.09   10.00
  -3  -6   1   57.99   10.10
   3   6  -1   39.70   10.50
   3   6  -1   51.49    9.60
   3   6  -1   67.49   12.60
   3   6  -1   49.10    9.40
   3   6  -1   60.49   13.00
  -3  -5   1  129.69   19.10
  -3  -5   1  145.59   23.40
  -3  -5   1  137.79   21.50
  -3  -5   1  158.38   19.80
  -3  -5   1  129.69   22.30
  -3  -5   1  135.39   20.10
  -3  -5   1  133.39   19.30
   3   5  -1  132.29   22.50
   3   5  -1  103.09   19.30
   3   5  -1  122.69   21.40
   3   5  -1  152.38   21.60
   3   5  -1  106.39   18.80
   3   5  -1  139.39   19.90
  -3  -4   1   28.20    5.10
  -3  -4   1   26.60    4.70
  -3  -4   1   24.70    4.90
  -3  -4   1   18.90    4.60
  -3  -4   1   15.80    5.40
  -3  -4   1   15.20    5.90
  -3  -4   1   32.70    8.00
  -3  -4   1   25.70    5.20
  -3  -4   1   14.30    4.60
   3   4  -1   16.60    5.50
   3   4  -1   19.30    5.50
   3   4  -1   23.90    7.00
   3   4  -1   18.70    4.90
   3   4  -1   20.90    4.50
   3   4  -1   19.80    4.70
   3   4  -1   22.70    5.00
  -3  -3   1  107.99   18.10
  -3  -3   1  115.49   16.10
  -3  -3   1  134.89   17.40
  -3  -3   1  122.69   16.40
  -3  -3   1  102.59   16.10
  -3  -3   1  108.29   16.00
  -3  -3   1  106.69   16.30
  -3  -3   1  144.59   16.50
  -3  -3   1  139.79   19.30
   3   3  -1  120.99   18.60
   3   3  -1  137.59   17.30
   3   3  -1  123.99   16.40
   3   3  -1   95.19   16.10
   3   3  -1   95.49   16.00
   3   3  -1   89.99   17.20
  -3  -2   1    0.30    2.40
  -3  -2   1    2.10    1.60
  -3  -2   1    5.30    1.60
  -3  -2   1    2.30    1.10
  -3  -2   1    3.80    1.20
  -3  -2   1    2.00    1.70
  -3  -2   1    2.70    1.50
  -3  -2   1    1.40    2.30
   3   2  -1    3.60    1.60
   3   2  -1    2.70    2.40
   3   2  -1    4.50    1.30
   3   2  -1    2.10    2.00
   3   2  -1    5.00    1.30
  -3  -1   1  512.05   75.99
  -3  -1   1  582.24   75.39
  -3  -1   1  529.25   75.99
  -3  -1   1  546.85   75.59
  -3  -1   1  550.34   75.59
   3   1  -1  594.94   75.79
   3   1  -1  560.04   75.29
   3   1  -1  569.74   75.99
   3   1  -1  530.95   75.99
  -3   0   1 1756.22  241.28
  -3   0   1 1847.82  241.38
  -3   0   1 1779.32  241.28
   3   0  -1 1732.33  241.48
   3   0  -1 1736.03  241.58
   3   0  -1 1858.21  241.68
  -3   1   1  611.44   75.79
  -3   1   1  540.45   76.09
  -3   1   1  581.14   75.79
   3  -1  -1  536.95   76.69
   3  -1  -1  516.05   75.89
   3  -1  -1  561.84   76.89
   3  -1  -1  551.74   76.49
  -3   2   1    3.80    1.10
  -3   2   1    2.50    1.60
  -3   2   1    4.10    1.10
   3  -2  -1    3.40    1.80
   3  -2  -1    4.70    2.70
   3  -2  -1    2.80    2.30
   3  -2  -1    3.10    1.20
   3  -2  -1    3.50    1.60
  -3   3   1  132.89   17.70
  -3   3   1  108.79   17.30
  -3   3   1  122.29   16.90
  -3   3   1  112.79   16.90
  -3   3   1  124.59   17.00
   3  -3  -1  136.09   17.60
   3  -3  -1  150.58   21.40
   3  -3  -1  130.19   17.60
   3  -3  -1  119.69   20.20
   3  -3  -1  104.49   17.70
  -3   4   1   29.90    5.40
  -3   4   1   24.30    4.30
  -3   4   1   22.00    4.20
  -3   4   1   25.40    4.60
   3  -4  -1   24.60    5.00
   3  -4  -1   15.50    4.40
   3  -4  -1   26.40    7.40
   3  -4  -1   24.80    7.30
   3  -4  -1   15.40    5.00
   3  -4  -1   22.80    4.30
  -3   5   1  136.29   18.30
  -3   5   1  152.78   18.40
  -3   5   1  126.99   19.00
   3  -5  -1  118.79   22.60
   3  -5  -1  107.19   22.30
   3  -5  -1  136.19   18.50
   3  -5  -1   92.69   19.30
   3  -5  -1  118.29   18.90
  -3   6   1   60.09    9.30
  -3   6   1   58.19   10.50
  -3   6   1   58.19    9.00
   3  -6  -1   50.99    9.10
   3  -6  -1   30.40   11.50
   3  -6  -1   44.50   12.40
   3  -6  -1   44.20    9.80
   3  -6  -1   51.19   10.20
  -3   7   1   -3.40    3.60
  -3   7   1   -5.30    4.00
   3  -7  -1    0.50    4.60
   3  -7  -1    1.30    4.10
   3  -7  -1   -6.20    3.40
  -2  -7   1   10.10    4.50
  -2  -7   1    9.10    5.20
  -2  -7   1    6.00    3.30
  -2  -7   1   11.70    4.30
   2   7  -1    9.10    3.70
   2   7  -1    9.40    4.30
   2   7  -1    5.90    3.80
   2   7  -1   12.40    5.40
  -2  -6   1   69.89   12.20
  -2  -6   1   51.19   11.50
  -2  -6   1   60.09   14.50
  -2  -6   1   76.09   12.10
  -2  -6   1   90.39   15.60
   2   6  -1   72.59   14.80
   2   6  -1   91.19   13.20
   2   6  -1   71.29   12.00
   2   6  -1   67.99   11.60
   2   6  -1   78.99   14.00
  -2  -5   1   81.89   14.50
  -2  -5   1   94.39   15.50
  -2  -5   1  103.19   15.10
  -2  -5   1   98.19   16.20
  -2  -5   1  100.59   17.80
  -2  -5   1   87.69   14.80
  -2  -5   1  105.09   17.30
  -2  -5   1  113.79   15.20
  -2  -5   1   87.69   15.60
   2   5  -1   75.19   15.20
   2   5  -1  101.59   15.30
   2   5  -1  107.69   17.70
   2   5  -1  125.69   16.90
   2   5  -1   83.49   14.40
   2   5  -1   95.19   16.00
   2   5  -1   77.69   15.20
   2   5  -1  102.19   14.90
  -2  -4   1  464.05   56.49
  -2  -4   1  336.17   55.39
  -2  -4   1  424.86   55.49
  -2  -4   1  404.66   55.29
  -2  -4   1  422.96   55.39
  -2  -4   1  432.16   56.79
  -2  -4   1  514.55   57.99
  -2  -4   1  428.06   55.39
  -2  -4   1  361.16   55.69
   2   4  -1  377.26   55.99
   2   4  -1  327.67   55.59
   2   4  -1  413.26   55.49
   2   4  -1  419.76   56.19
   2   4  -1  414.66   56.89
   2   4  -1  405.36   55.29
  -2  -3   1    1.30    1.70
  -2  -3   1    2.80    2.30
  -2  -3   1    2.30    1.60
  -2  -3   1    6.30    2.10
  -2  -3   1    0.80    2.00
  -2  -3   1   -0.50    2.90
  -2  -3   1    2.70    1.90
  -2  -3   1    4.30    2.20
  -2  -3   1    5.40    1.90
   2   3  -1    3.90    2.20
   2   3  -1    2.70    1.90
   2   3  -1    2.90    1.70
   2   3  -1    2.00    2.00
   2   3  -1    3.20    3.20
   2   3  -1    0.30    2.20
   2   3  -1    2.30    1.60
  -2  -2   1    2.90    1.30
  -2  -2   1    2.90    2.00
  -2  -2   1    1.40    0.90
  -2  -2   1    2.80    1.50
  -2  -2   1    1.90    1.10
  -2  -2   1   -0.40    1.00
  -2  -2   1    1.20    1.10
  -2  -2   1    7.70    1.70
  -2  -2   1    3.80    2.30
   2   2  -1    3.00    1.40
   2   2  -1    1.70    1.10
   2   2  -1    2.50    1.90
   2   2  -1    3.00    1.60
   2   2  -1    2.30    1.10
  -2  -1   1 2254.87  271.97
  -2  -1   1 1917.91  271.37
  -2  -1   1 2024.00  271.97
  -2  -1   1 2026.40  271.57
  -2  -1   1 2016.60  271.57
  -2  -1   1 1996.90  271.87
   2   1  -1 1927.91  271.97
   2   1  -1 1776.62  271.17
   2   1  -1 2204.98  271.87
  -2   0   1   -0.50    0.40
   2   0  -1   -0.70    0.70
  -2   1   1 2116.69  277.87
  -2   1   1 2087.09  278.17
   2  -1  -1 1818.92  278.37
   2  -1  -1 2111.39  278.77
   2  -1  -1 2162.38  278.97
  -2   2   1    2.80    1.10
  -2   2   1    2.30    0.90
  -2   2   1    2.30    0.80
  -2   2   1    4.00    1.00
   2  -2  -1    3.00    2.80
   2  -2  -1    2.80    1.10
   2  -2  -1   -0.60    2.30
   2  -2  -1    2.20    0.90
   2  -2  -1    1.00    1.20
   2  -2  -1    3.20    1.20
   2  -2  -1    3.90    1.30
  -2   3   1    3.40    1.40
  -2   3   1    4.40    1.50
  -2   3   1    5.90    2.00
  -2   3   1    4.40    2.10
   2  -3  -1   -1.80    3.10
   2  -3  -1    5.80    1.70
   2  -3  -1    8.90    1.90
   2  -3  -1    6.80    4.00
   2  -3  -1    8.00    2.30
   2  -3  -1    1.70    1.90
   2  -3  -1    9.10    2.40
   2  -3  -1    6.10    1.90
  -2   4   1  437.06   57.79
  -2   4   1  426.56   57.19
  -2   4   1  392.36   57.89
  -2   4   1  350.86   57.39
  -2   4   1  432.36   57.19
   2  -4  -1  421.26   59.79
   2  -4  -1  470.05   57.99
   2  -4  -1  394.16   59.29
   2  -4  -1  325.47   57.59
   2  -4  -1  454.35   57.89
   2  -4  -1  464.75   57.39
   2  -4  -1  400.86   57.79
   2  -4  -1  465.55   58.49
   2  -4  -1  437.46   57.29
  -2   5   1   86.29   16.30
  -2   5   1   93.29   14.60
  -2   5   1  116.69   16.50
  -2   5   1   98.39   14.60
   2  -5  -1  113.89   14.90
   2  -5  -1  107.19   16.30
   2  -5  -1  101.79   14.70
   2  -5  -1  115.09   15.60
   2  -5  -1   99.99   17.10
   2  -5  -1   90.59   18.50
   2  -5  -1   96.89   18.40
   2  -5  -1   75.29   15.70
  -2   6   1   77.29   11.30
  -2   6   1   83.19   11.40
  -2   6   1   53.59   13.60
  -2   6   1   76.59   12.70
   2  -6  -1   57.49   11.70
   2  -6  -1   83.89   11.70
   2  -6  -1   51.39   11.50
   2  -6  -1   67.89   14.80
   2  -6  -1   51.59   14.30
  -2   7   1   13.90    4.90
  -2   7   1   22.70    7.40
  -2   7   1    9.60    4.90
   2  -7  -1   11.20    5.20
   2  -7  -1    3.90    6.50
   2  -7  -1    0.10    5.70
  -1  -8   1    5.80    4.10
  -1  -8   1   11.90    5.20
   1   8  -1   10.00    4.70
   1   8  -1   18.80    6.80
  -1  -7   1    0.00    3.30
  -1  -7   1    3.40    3.40
  -1  -7   1    8.70    6.50
  -1  -7   1    6.40    3.90
   1   7  -1   -2.50    2.60
   1   7  -1    0.00    2.90
   1   7  -1    5.20    4.90
   1   7  -1    4.90    3.60
  -1  -6   1   17.00    5.00
  -1  -6   1   29.40    9.40
  -1  -6   1   27.80    8.10
  -1  -6   1   11.20    4.40
  -1  -6   1   13.90    4.70
   1   6  -1   19.40    5.90
   1   6  -1   13.80    4.10
   1   6  -1    3.10    4.60
   1   6  -1   25.10    5.10
   1   6  -1   22.80    8.40
  -1  -5   1   -1.00    2.60
  -1  -5   1   -2.10    1.60
  -1  -5   1   -0.60    1.40
  -1  -5   1   -5.50    2.80
  -1  -5   1    7.80    4.40
  -1  -5   1   -2.20    2.90
  -1  -5   1   -0.60    2.90
  -1  -5   1   -0.60    2.20
  -1  -5   1    1.10    2.60
   1   5  -1    1.20    2.20
   1   5  -1    2.20    3.80
   1   5  -1    0.90    2.20
   1   5  -1    0.80    3.40
   1   5  -1   -4.30    1.80
   1   5  -1    1.10    3.30
   1   5  -1   -2.50    1.40
   1   5  -1    0.20    3.20
  -1  -4   1   86.39   13.10
  -1  -4   1  130.59   16.60
  -1  -4   1  103.09   15.10
  -1  -4   1   71.29   13.90
  -1  -4   1   72.39   13.70
  -1  -4   1   79.59   12.50
  -1  -4   1   79.59   12.50
  -1  -4   1   88.19   13.80
  -1  -4   1   97.99   12.70
   1   4  -1   84.39   12.40
   1   4  -1   75.29   13.10
   1   4  -1   93.69   15.00
   1   4  -1   92.19   12.60
   1   4  -1  110.79   14.40
   1   4  -1   62.29   13.40
   1   4  -1   76.69   13.80
  -1  -3   1  267.97   34.90
  -1  -3   1  259.37   34.40
  -1  -3   1  215.98   34.70
  -1  -3   1  236.78   35.00
  -1  -3   1  257.07   34.40
  -1  -3   1  255.07   34.40
  -1  -3   1  263.37   35.20
  -1  -3   1  239.78   34.30
  -1  -3   1  295.37   35.70
   1   3  -1  238.18   34.20
   1   3  -1  228.48   34.30
   1   3  -1  241.08   34.30
   1   3  -1  268.47   34.80
   1   3  -1  229.88   34.80
   1   3  -1  270.27   35.40
  -1  -2   1   37.30    5.30
  -1  -2   1   34.20    5.80
  -1  -2   1   33.20    5.60
  -1  -2   1   30.80    5.80
  -1  -2   1   40.70    6.80
  -1  -2   1   35.00    5.50
  -1  -2   1   33.30    6.30
  -1  -2   1   35.50    6.10
  -1  -2   1   35.70    5.70
   1   2  -1   28.90    6.10
   1   2  -1   45.60    6.30
   1   2  -1   40.50    6.70
   1   2  -1   34.40    5.30
   1   2  -1   29.50    5.40
  -1  -1   1  378.26   47.70
  -1  -1   1  344.07   47.30
  -1  -1   1  352.36   47.30
  -1  -1   1  349.37   47.20
  -1  -1   1  325.27   47.20
  -1  -1   1  352.66   47.60
   1   1  -1  348.37   47.70
   1   1  -1  343.17   47.50
  -1   0   1  449.66   60.49
   1   0  -1  444.96   60.59
  -1   1   1  346.17   50.69
   1  -1  -1  377.86   51.39
   1  -1  -1  389.96   50.69
   1  -1  -1  396.76   51.59
  -1   2   1   38.10    5.20
  -1   2   1   30.30    5.10
  -1   2   1   38.50    5.50
  -1   2   1   31.80    5.70
   1  -2  -1   43.10    7.40
   1  -2  -1   34.10    5.20
   1  -2  -1   37.10    5.70
   1  -2  -1   40.80    6.30
   1  -2  -1   28.00    5.90
   1  -2  -1   44.20    5.60
   1  -2  -1   35.30    5.90
   1  -2  -1   35.00    5.20
   1  -2  -1   38.70    7.10
  -1   3   1  266.67   34.70
  -1   3   1  189.28   34.40
  -1   3   1  238.98   34.20
  -1   3   1  259.97   34.20
   1  -3  -1  279.67   34.80
   1  -3  -1  254.47   34.30
   1  -3  -1  234.78   34.80
   1  -3  -1  277.17   34.70
   1  -3  -1  287.97   35.50
   1  -3  -1  245.48   35.70
   1  -3  -1  265.17   36.20
   1  -3  -1  208.18   34.60
   1  -3  -1  263.37   34.30
  -1   4   1   93.59   12.10
  -1   4   1   86.29   12.00
  -1   4   1   80.19   13.60
  -1   4   1   82.59   12.40
  -1   4   1   64.09   12.70
   1  -4  -1  106.69   16.30
   1  -4  -1   71.39   12.60
   1  -4  -1   82.89   12.10
   1  -4  -1   82.19   12.00
   1  -4  -1   82.59   14.90
   1  -4  -1   95.79   14.80
   1  -4  -1   92.19   13.40
   1  -4  -1   59.49   12.70
   1  -4  -1   95.39   13.80
  -1   5   1   -4.90    2.40
  -1   5   1    0.90    2.00
  -1   5   1   -3.00    2.40
  -1   5   1    2.60    2.30
  -1   5   1   -1.20    3.20
  -1   5   1   -1.90    1.70
  -1   5   1    4.70    3.50
   1  -5  -1    0.60    1.50
   1  -5  -1   -3.50    1.30
   1  -5  -1   -0.60    3.00
   1  -5  -1   -0.50    3.90
   1  -5  -1   -1.40    4.00
   1  -5  -1    2.30    2.10
   1  -5  -1    1.00    2.00
   1  -5  -1    2.40    3.30
   1  -5  -1    4.20    3.20
  -1   6   1   21.20    5.00
  -1   6   1   19.30    4.50
  -1   6   1   22.70    6.30
  -1   6   1   20.40    6.80
   1  -6  -1   21.50    5.80
   1  -6  -1   15.10    4.40
   1  -6  -1   13.00    6.90
   1  -6  -1   19.20    5.70
   1  -6  -1   21.60    7.80
   1  -6  -1   22.40    5.00
  -1   7   1   -1.50    2.90
  -1   7   1    3.30    6.70
  -1   7   1    0.30    3.50
   1  -7  -1    7.50    7.90
   1  -7  -1   -0.40    2.40
   1  -7  -1   -0.50    5.10
  -1   8   1   11.00    5.10
   1  -8  -1    3.00    4.90
   0  -8   1   11.40    5.50
   0   8  -1   13.30    5.70
   0  -7   1    5.00    3.90
   0  -7   1    1.80    2.50
   0  -7   1    3.30    3.40
   0   7  -1   -5.00    2.70
   0   7  -1    1.00    4.20
   0   7  -1    5.70    3.00
   0  -6   1    9.00    5.00
   0  -6   1   19.40    6.60
   0  -6   1    6.20    3.90
   0  -6   1    2.90    4.40
   0  -6   1    4.50    3.60
   0  -6   1    6.90    3.00
   0   6  -1    9.80    3.10
   0   6  -1    3.00    4.10
   0   6  -1    7.40    3.60
   0   6  -1   15.20    4.90
   0   6  -1    6.40    4.70
   0  -5   1   -1.70    2.90
   0  -5   1   -1.20    3.50
   0  -5   1    0.70    2.20
   0  -5   1   -0.30    1.60
   0  -5   1   -0.10    3.50
   0  -5   1   -1.20    2.40
   0  -5   1   -1.80    2.00
   0  -5   1   -2.80    2.60
   0  -5   1   -1.30    2.30
   0   5  -1   -1.20    2.50
   0   5  -1   -3.00    2.50
   0   5  -1    3.50    3.60
   0   5  -1    0.10    2.10
   0   5  -1   -4.10    4.50
   0   5  -1   -2.20    1.40
   0   5  -1    3.20    2.50
   0   5  -1   -3.60    1.60
   0  -4   1   70.89   12.60
   0  -4   1  106.29   14.90
   0  -4   1   67.29   12.70
   0  -4   1   70.69   14.10
   0  -4   1   80.99   14.40
   0  -4   1   97.89   12.60
   0  -4   1   65.59   12.70
   0  -4   1   91.29   13.60
   0  -4   1  100.89   15.10
   0   4  -1   80.69   13.70
   0   4  -1  105.89   13.90
   0   4  -1   95.39   12.40
   0   4  -1   74.79   12.60
   0   4  -1   91.99   13.40
   0   4  -1   85.49   14.30
   0  -3   1    1.80    1.40
   0  -3   1    0.70    2.20
   0  -3   1   -0.20    2.00
   0  -3   1    1.20    1.50
   0  -3   1    1.60    1.30
   0  -3   1    0.70    1.70
   0  -3   1   -2.80    0.90
   0  -3   1   -1.20    0.70
   0  -3   1    1.00    1.50
   0   3  -1    0.40    1.30
   0   3  -1    0.60    1.40
   0   3  -1    1.40    1.00
   0   3  -1    0.90    1.60
   0   3  -1   -0.30    2.10
   0  -2   1    7.00    1.90
   0  -2   1    7.60    2.50
   0  -2   1    7.30    2.70
   0  -2   1    9.80    2.10
   0  -2   1    8.50    1.90
   0  -2   1    6.30    2.20
   0  -2   1    9.60    2.90
   0  -2   1    8.80    2.00
   0  -2   1    7.60    1.80
   0   2  -1    8.70    2.20
   0   2  -1    8.40    1.90
   0   2  -1    6.60    1.70
   0   2  -1    9.00    2.30
   0   2  -1    6.80    2.40
   0  -1   1 2278.57  297.17
   0  -1   1 2274.27  297.37
   0  -1   1 2223.88  297.07
   0  -1   1 2240.78  296.97
   0   1  -1 2047.30  297.07
   0   1  -1 2133.29  296.97
   0   0   1    1.20    0.30
   0   1   1 2100.19  286.77
   0  -1  -1 2137.99  286.87
   0  -1  -1 2124.19  286.37
   0   2   1    8.00    1.70
   0   2   1   13.30    2.20
   0  -2  -1    7.90    2.50
   0  -2  -1    4.90    2.10
   0  -2  -1    9.30    2.00
   0  -2  -1   12.90    2.60
   0  -2  -1    8.70    1.80
   0  -2  -1   11.20    2.00
   0  -2  -1    9.20    1.90
   0  -2  -1    1.40    1.90
   0  -2  -1   13.80    3.10
   0   3   1    0.40    1.10
   0   3   1   -1.00    0.60
   0   3   1   -2.30    1.20
   0   3   1   -0.20    1.10
   0   3   1    0.50    1.50
   0  -3  -1    0.00    1.40
   0  -3  -1    0.10    0.80
   0  -3  -1    0.30    0.80
   0  -3  -1   -1.30    1.80
   0  -3  -1    0.60    2.40
   0  -3  -1    0.20    1.80
   0  -3  -1    1.50    1.20
   0  -3  -1   -0.70    1.50
   0  -3  -1   -2.30    1.00
   0   4   1   84.79   11.70
   0   4   1   66.49   12.80
   0   4   1   73.69   11.20
   0   4   1   56.09   12.00
   0   4   1   87.79   12.80
   0   4   1   69.69   11.10
   0   4   1   60.79   13.20
   0  -4  -1   74.49   12.80
   0  -4  -1   82.89   14.00
   0  -4  -1   92.49   14.40
   0  -4  -1   89.09   11.70
   0  -4  -1   64.89   12.10
   0  -4  -1   81.99   11.40
   0  -4  -1   89.99   14.50
   0  -4  -1   74.39   12.30
   0  -4  -1   77.99   11.30
   0   5   1    1.20    3.10
   0   5   1   -2.10    2.40
   0   5   1   -2.80    3.00
   0   5   1   -3.00    2.70
   0   5   1   -4.00    1.60
   0   5   1    2.80    3.60
   0   5   1   -3.60    2.50
   0   5   1   -0.70    1.80
   0   5   1    0.30    2.60
   0  -5  -1   -4.60    3.70
   0  -5  -1    1.30    1.90
   0  -5  -1    2.70    2.40
   0  -5  -1   -1.50    3.50
   0  -5  -1    0.30    1.50
   0  -5  -1   -0.70    2.30
   0  -5  -1   -1.60    2.70
   0  -5  -1   -3.60    2.00
   0  -5  -1   -2.60    1.70
   0   6   1   14.80    3.80
   0   6   1   11.10    4.60
   0   6   1    7.10    3.90
   0   6   1    8.50    5.30
   0   6   1    2.80    3.60
   0   6   1    8.80    2.90
   0   6   1    9.40    5.20
   0  -6  -1    3.50    4.50
   0  -6  -1    7.10    3.30
   0  -6  -1    8.30    3.40
   0  -6  -1    0.70    3.20
   0  -6  -1    6.70    4.10
   0  -6  -1    8.30    2.90
   0  -6  -1    0.60    3.30
   0   7   1    3.60    4.70
   0  -7  -1    3.50    3.60
   1  -8   1   18.50    6.60
  -1   8  -1   14.00    6.50
   1  -7   1   -1.50    3.20
   1  -7   1   -0.70    3.20
   1  -7   1   -2.00    2.40
  -1   7  -1   -0.30    3.10
  -1   7  -1   -1.00    2.80
  -1   7  -1    2.70    4.40
   1  -6   1    2.90    4.10
   1  -6   1   10.80    3.60
   1  -6   1   17.50    6.20
   1  -6   1   16.70    4.90
   1  -6   1    9.20    5.90
   1  -6   1    8.20    3.80
  -1   6  -1   12.90    4.00
  -1   6  -1    9.70    4.40
  -1   6  -1   14.60    3.90
  -1   6  -1    8.00    4.50
  -1   6  -1    9.70    4.60
   1  -5   1   -0.60    3.50
   1  -5   1   -5.10    1.60
   1  -5   1   -3.70    2.80
   1  -5   1   -0.80    2.30
   1  -5   1   -2.10    1.40
   1  -5   1   -0.90    1.60
   1  -5   1    0.50    2.60
  -1   5  -1    3.30    2.80
  -1   5  -1   -1.00    2.00
  -1   5  -1   -2.30    1.40
  -1   5  -1   -1.50    1.80
   1  -4   1   38.60    7.40
   1  -4   1   39.60    7.70
   1  -4   1   26.20    6.10
   1  -4   1   29.60    7.80
   1  -4   1   26.50    7.30
   1  -4   1   33.70    6.50
   1  -4   1   34.10    6.10
   1  -4   1   38.40    6.40
   1  -4   1   25.80    6.10
  -1   4  -1   31.20    7.00
  -1   4  -1   46.20    7.30
  -1   4  -1   35.00    6.00
  -1   4  -1   35.30    6.70
  -1   4  -1   41.70    6.40
  -1   4  -1   44.80    6.90
   1  -3   1    1.30    2.10
   1  -3   1    0.40    1.20
   1  -3   1    2.90    1.50
   1  -3   1    1.00    1.90
   1  -3   1    3.10    1.30
   1  -3   1    1.90    1.30
   1  -3   1   -0.60    1.80
   1  -3   1    1.10    2.00
   1  -3   1    0.40    1.40
  -1   3  -1    3.80    2.00
  -1   3  -1    1.60    1.50
  -1   3  -1    1.60    1.20
  -1   3  -1    1.00    1.30
  -1   3  -1    0.40    1.60
  -1   3  -1    2.10    1.80
   1  -2   1 2173.18  299.87
   1  -2   1 2281.97  299.07
   1  -2   1 2291.27  298.87
   1  -2   1 2313.47  299.17
   1  -2   1 2092.79  299.67
   1  -2   1 2189.88  298.87
   1  -2   1 2263.57  299.17
  -1   2  -1 2113.09  299.07
  -1   2  -1 2266.67  299.17
  -1   2  -1 2251.97  299.07
  -1   2  -1 2110.49  298.77
  -1   2  -1 2184.38  298.77
   1  -1   1 2368.56  307.97
   1  -1   1 2348.17  307.37
   1  -1   1 2269.87  307.87
   1  -1   1 2132.69  307.47
  -1   1  -1 2375.96  307.47
  -1   1  -1 2233.88  307.27
  -1   1  -1 2210.68  307.27
   1   0   1   17.20    2.50
  -1   0  -1   13.60    2.30
   1   1   1 2119.09  316.27
   1   1   1 2129.79  316.27
  -1  -1  -1 2410.16  316.37
  -1  -1  -1 2360.96  316.27
  -1  -1  -1 2340.37  316.17
  -1  -1  -1 2418.56  316.47
  -1  -1  -1 2517.05  316.57
  -1  -1  -1 2457.65  316.37
   1   2   1 1914.41  281.47
   1   2   1 1847.02  281.37
   1   2   1 1848.02  281.17
  -1  -2  -1 2332.77  281.97
  -1  -2  -1 2080.39  281.27
  -1  -2  -1 2373.66  281.47
  -1  -2  -1 2152.48  281.67
  -1  -2  -1 2220.78  280.97
  -1  -2  -1 2061.89  280.97
  -1  -2  -1 2021.40  281.07
   1   3   1    1.00    1.80
   1   3   1    1.40    1.80
   1   3   1    4.10    1.90
   1   3   1   -0.20    1.10
   1   3   1    2.50    2.20
  -1  -3  -1    4.50    2.60
  -1  -3  -1   -0.30    0.80
  -1  -3  -1    3.40    1.80
  -1  -3  -1    1.50    2.00
  -1  -3  -1   -0.40    1.10
  -1  -3  -1    0.20    1.50
  -1  -3  -1    1.40    1.30
  -1  -3  -1    1.50    1.00
  -1  -3  -1    1.70    2.20
   1   4   1   32.60    6.60
   1   4   1   27.10    6.80
   1   4   1   31.70    5.70
   1   4   1   28.60    5.60
   1   4   1   32.40    7.40
   1   4   1   25.00    6.20
   1   4   1   37.00    6.30
   1   4   1   49.80    7.50
   1   4   1   30.10    7.60
  -1  -4  -1   33.40    5.90
  -1  -4  -1   25.30    6.80
  -1  -4  -1   39.80    6.20
  -1  -4  -1   28.40    6.30
  -1  -4  -1   33.10    6.60
  -1  -4  -1   47.40    9.00
  -1  -4  -1   33.30    7.20
  -1  -4  -1   30.60    5.80
  -1  -4  -1   28.80    7.10
   1   5   1    0.30    3.00
   1   5   1    2.40    2.20
   1   5   1   -3.60    3.20
   1   5   1    0.10    2.40
   1   5   1   -1.40    2.70
   1   5   1    5.50    3.30
   1   5   1    0.80    1.50
   1   5   1   -4.20    2.70
   1   5   1   -1.80    1.80
  -1  -5  -1    2.50    2.90
  -1  -5  -1   -2.30    1.90
  -1  -5  -1   -2.20    2.00
  -1  -5  -1   -1.50    2.20
  -1  -5  -1   -2.80    2.00
  -1  -5  -1    7.00    4.00
  -1  -5  -1   -3.50    3.80
  -1  -5  -1    1.50    2.20
  -1  -5  -1   -1.60    1.70
   1   6   1    9.60    4.80
   1   6   1   15.20    4.10
   1   6   1   13.70    5.20
   1   6   1    7.90    4.10
   1   6   1   18.20    5.00
   1   6   1    9.70    3.50
   1   6   1   13.60    5.50
   1   6   1   10.40    5.60
  -1  -6  -1   17.10    4.50
  -1  -6  -1   12.80    3.90
  -1  -6  -1    6.60    4.60
  -1  -6  -1   15.40    6.80
  -1  -6  -1   11.60    5.80
  -1  -6  -1    3.00    4.90
  -1  -6  -1   12.30    4.90
  -1  -6  -1    9.90    5.10
  -1  -6  -1    9.00    3.50
   1   7   1   -2.40    3.00
   1   7   1    4.60    4.70
  -1  -7  -1    3.60    3.40
  -1  -7  -1    3.80    4.00
   2  -7   1   42.60    8.10
   2  -7   1   30.50    8.10
  -2   7  -1   31.80    7.40
  -2   7  -1   44.70    9.40
  -2   7  -1   44.10    8.10
   2  -6   1   10.90    3.90
   2  -6   1   15.30    4.10
   2  -6   1   10.20    5.70
   2  -6   1   13.00    5.60
  -2   6  -1   18.20    4.40
  -2   6  -1   12.10    3.70
  -2   6  -1   14.00    4.70
   2  -5   1    7.40    3.40
   2  -5   1    4.20    4.80
   2  -5   1    7.70    5.00
   2  -5   1    9.90    3.80
   2  -5   1    9.60    3.00
   2  -5   1   14.10    4.70
  -2   5  -1   10.80    4.10
  -2   5  -1    4.60    3.90
  -2   5  -1   10.10    3.10
  -2   5  -1   10.70    3.50
   2  -4   1  464.55   65.29
   2  -4   1  470.45   65.19
   2  -4   1  391.66   65.99
   2  -4   1  538.05   65.49
   2  -4   1  410.76   66.39
   2  -4   1  514.35   64.79
   2  -4   1  516.65   64.79
   2  -4   1  514.15   65.09
  -2   4  -1  462.75   64.59
  -2   4  -1  433.06   64.89
  -2   4  -1  464.95   65.19
  -2   4  -1  481.25   64.69
  -2   4  -1  455.85   65.09
   2  -3   1    0.70    1.40
   2  -3   1    5.10    1.60
   2  -3   1   -1.30    1.40
   2  -3   1    2.70    2.00
   2  -3   1    3.60    2.60
   2  -3   1    4.50    1.90
   2  -3   1    6.20    2.00
   2  -3   1    1.90    2.50
  -2   3  -1    4.90    1.90
  -2   3  -1   -0.70    1.70
  -2   3  -1    1.70    1.20
  -2   3  -1    0.20    1.10
  -2   3  -1    2.80    1.20
   2  -2   1  131.89   20.00
   2  -2   1  112.39   19.20
   2  -2   1  147.29   19.30
   2  -2   1  134.29   20.20
   2  -2   1  153.78   19.00
  -2   2  -1  148.39   18.90
  -2   2  -1  136.89   19.30
  -2   2  -1  135.69   18.90
  -2   2  -1  131.09   19.00
   2  -1   1  299.37   42.80
   2  -1   1  306.07   42.30
   2  -1   1  301.87   42.50
   2  -1   1  293.57   42.90
  -2   1  -1  315.17   42.10
  -2   1  -1  293.27   42.30
  -2   1  -1  333.57   42.10
  -2   1  -1  321.37   42.10
   2   0   1    0.90    0.90
   2   0   1    0.60    0.80
   2   0   1    2.10    1.30
  -2   0  -1    1.70    0.70
  -2   0  -1    0.90    0.60
   2   1   1  309.97   41.90
   2   1   1  300.67   41.80
   2   1   1  315.77   41.80
   2   1   1  297.57   42.10
  -2  -1  -1  303.57   42.30
  -2  -1  -1  308.27   41.90
  -2  -1  -1  296.27   41.90
  -2  -1  -1  312.17   42.30
  -2  -1  -1  297.87   42.10
  -2  -1  -1  320.07   41.90
   2   2   1  122.29   18.60
   2   2   1  144.19   18.70
   2   2   1  148.09   19.00
   2   2   1  130.99   18.70
  -2  -2  -1  137.29   19.50
  -2  -2  -1  143.49   19.30
  -2  -2  -1  135.49   18.50
  -2  -2  -1  117.89   18.20
  -2  -2  -1  147.19   18.80
  -2  -2  -1  129.99   18.90
  -2  -2  -1  125.19   18.40
  -2  -2  -1  124.99   18.50
  -2  -2  -1  132.39   18.60
   2   3   1    6.30    2.20
   2   3   1    2.10    1.80
   2   3   1    0.60    2.00
   2   3   1   -0.70    2.00
  -2  -3  -1    2.30    1.90
  -2  -3  -1    2.00    1.30
  -2  -3  -1    2.90    2.20
  -2  -3  -1    2.80    1.30
  -2  -3  -1    4.80    3.40
  -2  -3  -1    5.20    2.40
  -2  -3  -1    2.20    1.50
  -2  -3  -1    1.90    1.70
  -2  -3  -1    3.50    1.70
   2   4   1  424.16   57.79
   2   4   1  369.26   57.99
   2   4   1  362.16   57.79
   2   4   1  402.66   58.69
   2   4   1  454.35   58.29
   2   4   1  382.96   57.09
  -2  -4  -1  515.25   59.89
  -2  -4  -1  422.36   58.29
  -2  -4  -1  462.85   57.79
  -2  -4  -1  389.46   57.19
  -2  -4  -1  444.36   58.29
  -2  -4  -1  430.36   57.39
  -2  -4  -1  477.85   58.89
  -2  -4  -1  395.96   57.29
   2   5   1   11.30    5.20
   2   5   1   10.20    4.40
   2   5   1    3.70    4.00
   2   5   1    9.50    4.40
   2   5   1    4.10    3.10
   2   5   1   16.10    4.30
   2   5   1   13.90    4.40
   2   5   1   11.90    2.90
   2   5   1   10.80    4.40
  -2  -5  -1   12.10    5.20
  -2  -5  -1    7.00    3.20
  -2  -5  -1    8.80    3.40
  -2  -5  -1    0.70    3.50
  -2  -5  -1   14.10    4.40
  -2  -5  -1   14.50    5.70
  -2  -5  -1   11.70    4.20
  -2  -5  -1    9.50    3.00
  -2  -5  -1    7.20    4.00
   2   6   1   20.40    5.00
   2   6   1    7.10    4.20
   2   6   1   10.90    5.30
   2   6   1   24.00    8.20
   2   6   1   17.60    7.10
   2   6   1   15.10    4.30
   2   6   1   12.60    3.90
  -2  -6  -1   12.40    4.20
  -2  -6  -1   17.30    4.70
  -2  -6  -1   16.90    6.10
  -2  -6  -1   20.70    6.20
  -2  -6  -1   16.20    8.10
  -2  -6  -1   12.80    3.90
   2   7   1   16.60    6.70
   2   7   1   39.50    7.20
   2   7   1   58.19    9.40
  -2  -7  -1   29.90    9.00
  -2  -7  -1   22.70    6.00
  -2  -7  -1   37.70    8.00
   3  -7   1    4.20    5.90
   3  -7   1   -0.10    5.90
   3  -7   1    5.40    3.60
  -3   7  -1   11.90    4.60
  -3   7  -1    4.10    3.70
  -3   7  -1    8.00    3.30
   3  -6   1    9.10    6.20
   3  -6   1   15.40    4.60
   3  -6   1   21.50    4.90
   3  -6   1    4.40    4.70
  -3   6  -1    9.60    3.50
  -3   6  -1   15.20    4.80
  -3   6  -1   11.70    4.00
   3  -5   1   24.20    4.80
   3  -5   1   23.60    8.00
   3  -5   1   12.10    4.60
   3  -5   1   22.90    7.10
   3  -5   1   14.70    4.50
  -3   5  -1   24.20    4.90
  -3   5  -1   27.50    4.90
  -3   5  -1   24.00    5.60
  -3   5  -1   20.40    5.10
   3  -4   1    0.50    2.30
   3  -4   1   -1.40    1.60
   3  -4   1    0.40    1.90
   3  -4   1    0.80    1.50
   3  -4   1    0.70    2.80
  -3   4  -1   -0.30    1.60
  -3   4  -1    2.30    1.90
  -3   4  -1    2.60    1.80
  -3   4  -1   -1.30    1.60
   3  -3   1   64.99   12.80
   3  -3   1   73.29   14.40
   3  -3   1   86.89   14.90
   3  -3   1   91.69   12.60
  -3   3  -1   87.79   12.00
  -3   3  -1   81.39   11.90
  -3   3  -1   90.99   12.10
  -3   3  -1   86.39   11.90
  -3   3  -1   78.09   12.40
   3  -2   1   21.00    5.70
   3  -2   1   26.50    6.20
   3  -2   1   25.60    4.90
   3  -2   1   27.60    5.40
  -3   2  -1   31.10    4.70
  -3   2  -1   35.40    4.40
  -3   2  -1   26.20    4.50
  -3   2  -1   25.90    4.90
   3  -1   1 1954.20  278.77
   3  -1   1 1966.60  278.97
   3  -1   1 2171.28  278.67
  -3   1  -1 2139.89  277.97
  -3   1  -1 1989.80  278.17
  -3   1  -1 2056.99  277.97
  -3   1  -1 2106.79  277.97
   3   0   1 9273.97 1249.28
   3   0   1 9523.65 1249.47
   3   0   1 9999.00 1249.47
   3   0   1 9455.65 1249.38
  -3   0  -1 9058.39 1249.18
  -3   0  -1 9084.89 1249.07
  -3   0  -1 8645.73 1248.98
  -3   0  -1 8990.70 1249.07
  -3   0  -1 8651.93 1249.18
  -3   0  -1 9880.41 1249.38
   3   1   1 2068.09  279.27
   3   1   1 2267.17  279.07
   3   1   1 2250.17  278.97
   3   1   1 1978.90  279.47
  -3  -1  -1 2015.90  279.17
  -3  -1  -1 1991.90  279.17
  -3  -1  -1 2053.29  279.47
  -3  -1  -1 2106.59  278.87
  -3  -1  -1 1881.31  279.47
  -3  -1  -1 1972.50  279.67
   3   2   1   29.70    5.40
   3   2   1   27.00    4.90
   3   2   1   31.40    5.20
   3   2   1   27.20    5.70
  -3  -2  -1   23.90    5.80
  -3  -2  -1   29.50    6.40
  -3  -2  -1   27.60    4.60
  -3  -2  -1   44.20    5.50
  -3  -2  -1   31.50    5.30
  -3  -2  -1   26.10    5.10
  -3  -2  -1   27.70    5.60
   3   3   1   76.29   12.00
   3   3   1   83.19   12.20
   3   3   1   73.59   12.40
   3   3   1   73.79   13.50
   3   3   1   95.39   13.40
  -3  -3  -1   78.89   11.90
  -3  -3  -1   61.49   13.20
  -3  -3  -1   77.29   12.30
  -3  -3  -1   84.59   14.40
  -3  -3  -1   75.99   11.70
  -3  -3  -1   80.49   11.60
  -3  -3  -1   72.59   12.80
  -3  -3  -1   92.29   12.30
  -3  -3  -1   84.39   12.00
   3   4   1    4.40    3.10
   3   4   1   -2.20    1.90
   3   4   1   -3.60    3.30
   3   4   1    1.10    2.60
   3   4   1    1.10    2.50
  -3  -4  -1    1.00    1.50
  -3  -4  -1    0.00    1.60
  -3  -4  -1    1.60    2.40
  -3  -4  -1    0.60    2.40
  -3  -4  -1    0.60    3.50
  -3  -4  -1    2.30    2.60
  -3  -4  -1   -0.60    2.70
  -3  -4  -1    1.90    4.50
  -3  -4  -1   -3.30    1.60
   3   5   1   23.50    6.20
   3   5   1   24.90    6.30
   3   5   1   20.90    5.90
   3   5   1   17.90    4.80
   3   5   1   28.80    6.70
   3   5   1   27.50    7.30
   3   5   1   16.90    5.50
  -3  -5  -1   17.70    4.90
  -3  -5  -1   20.40    5.90
  -3  -5  -1   23.40    5.10
  -3  -5  -1   24.10    6.90
  -3  -5  -1   16.60    6.70
  -3  -5  -1   13.70    4.40
  -3  -5  -1   22.10    6.10
  -3  -5  -1   30.60    5.90
  -3  -5  -1   27.60    6.60
   3   6   1    6.50    3.50
   3   6   1   14.50    3.80
   3   6   1   14.10    4.60
   3   6   1    9.00    5.30
   3   6   1   14.70    6.80
   3   6   1   23.10    7.30
  -3  -6  -1    7.90    6.10
  -3  -6  -1    1.30    3.10
  -3  -6  -1    5.30    3.50
  -3  -6  -1   16.10    4.40
  -3  -6  -1    2.40    4.90
  -3  -6  -1   18.90    8.80
   3   7   1    3.80    4.80
   3   7   1    6.20    5.50
   3   7   1    3.90    2.60
   3   7   1    5.80    3.80
  -3  -7  -1   12.70    7.70
  -3  -7  -1   11.40    6.80
  -3  -7  -1    4.70    2.90
  -3  -7  -1   13.20    4.90
   4  -7   1   -2.00    2.50
   4  -7   1    2.90    6.80
   4  -7   1   -0.70    4.00
  -4   7  -1   -3.10    3.00
  -4   7  -1    4.80    3.90
  -4   7  -1   -2.70    2.30
   4  -6   1    2.00    2.60
   4  -6   1    1.20    6.10
   4  -6   1    1.70    4.90
  -4   6  -1    6.30    3.60
  -4   6  -1    8.30    3.80
  -4   6  -1    1.90    3.10
   4  -5   1  229.48   31.40
   4  -5   1  201.68   34.60
   4  -5   1  159.18   33.50
   4  -5   1  157.58   30.70
  -4   5  -1  256.17   30.60
  -4   5  -1  264.77   30.70
  -4   5  -1  226.88   31.40
   4  -4   1   16.10    6.90
   4  -4   1   31.00    6.10
   4  -4   1   26.20    8.10
   4  -4   1   18.10    5.40
  -4   4  -1   25.40    4.80
  -4   4  -1   24.10    5.60
  -4   4  -1   33.40    5.10
  -4   4  -1   29.10    5.00
   4  -3   1    9.30    3.20
   4  -3   1   10.40    4.40
   4  -3   1    9.30    4.40
   4  -3   1    9.60    2.40
   4  -3   1    9.60    2.90
  -4   3  -1   13.60    3.20
  -4   3  -1   11.10    2.50
  -4   3  -1    7.40    2.20
  -4   3  -1   14.50    2.50
   4  -2   1   32.20    6.40
   4  -2   1   33.70    5.80
   4  -2   1   31.00    7.30
   4  -2   1   29.20    4.90
   4  -2   1   33.60    7.40
  -4   2  -1   33.80    5.80
  -4   2  -1   31.70    4.80
  -4   2  -1   30.80    5.10
  -4   2  -1   35.70    5.20
   4  -1   1    5.80    2.60
   4  -1   1    5.20    2.60
   4  -1   1    8.80    1.90
   4  -1   1    1.20    2.10
  -4   1  -1    5.70    1.50
  -4   1  -1    6.90    1.90
  -4   1  -1    8.50    1.70
  -4   1  -1    5.30    1.50
   4   0   1   -0.40    1.10
   4   0   1   -0.50    1.70
   4   0   1    1.50    2.00
   4   0   1    0.20    1.20
  -4   0  -1   -0.30    1.20
  -4   0  -1   -0.80    0.80
  -4   0  -1    0.60    1.00
  -4   0  -1    2.00    1.20
  -4   0  -1   -0.30    1.20
   4   1   1    2.20    2.10
   4   1   1    9.60    2.10
   4   1   1    7.20    2.30
   4   1   1    7.50    2.00
  -4  -1  -1    8.50    2.40
  -4  -1  -1    7.00    2.70
  -4  -1  -1    6.70    1.70
  -4  -1  -1    4.50    2.10
  -4  -1  -1   11.10    2.30
  -4  -1  -1    7.30    2.60
   4   2   1   21.90    5.70
   4   2   1   32.90    5.70
   4   2   1   37.40    5.30
   4   2   1   37.20    5.30
  -4  -2  -1   34.60    5.00
  -4  -2  -1   29.90    5.60
  -4  -2  -1   29.90    5.40
  -4  -2  -1   33.20    6.80
  -4  -2  -1   28.20    6.30
  -4  -2  -1   11.80    5.00
  -4  -2  -1   29.10    5.50
   4   3   1   11.70    2.90
   4   3   1   10.30    3.00
   4   3   1    9.40    3.60
   4   3   1   13.60    4.30
   4   3   1   12.90    3.30
  -4  -3  -1   11.10    4.30
  -4  -3  -1   14.90    2.70
  -4  -3  -1   10.40    2.90
  -4  -3  -1    3.30    2.60
  -4  -3  -1   13.40    3.40
  -4  -3  -1    8.70    2.90
  -4  -3  -1    7.70    3.60
  -4  -3  -1    5.30    2.40
   4   4   1   38.70    6.40
   4   4   1   11.10    4.50
   4   4   1   21.10    5.20
   4   4   1   17.50    6.20
   4   4   1   20.80    5.60
  -4  -4  -1   22.70    5.20
  -4  -4  -1   22.20    5.50
  -4  -4  -1   26.90    5.20
  -4  -4  -1   31.60    6.00
  -4  -4  -1   21.40    6.30
  -4  -4  -1   18.90    4.70
  -4  -4  -1   21.50    4.50
  -4  -4  -1   33.50    8.10
   4   5   1  264.47   31.80
   4   5   1  208.98   32.10
   4   5   1  213.48   34.00
   4   5   1  183.58   30.40
   4   5   1  174.78   32.40
  -4  -5  -1  270.77   34.20
  -4  -5  -1  217.28   31.20
  -4  -5  -1  219.38   30.70
  -4  -5  -1  225.78   32.80
  -4  -5  -1  215.68   30.70
  -4  -5  -1  242.78   32.60
  -4  -5  -1  201.88   30.80
   4   6   1   -3.30    5.20
   4   6   1    3.10    3.40
   4   6   1    4.30    2.60
   4   6   1    3.40    4.20
  -4  -6  -1    1.00    7.50
  -4  -6  -1   11.00    4.90
  -4  -6  -1    0.60    3.10
  -4  -6  -1    7.00    3.50
  -4  -6  -1    5.30    4.90
  -4  -6  -1    4.30    2.70
   4   7   1    0.30    2.80
   4   7   1    2.90    6.70
   4   7   1    5.00    3.70
   4   7   1   -4.10    4.10
   4   7   1    4.50    5.30
  -4  -7  -1   -2.40    4.20
  -4  -7  -1    5.80    6.00
  -4  -7  -1    3.10    3.40
  -4  -7  -1   -1.90    6.10
  -4  -7  -1    1.20    2.30
   5  -7   1    9.90    5.30
   5  -7   1   17.20    9.00
   5  -7   1   12.80    7.80
  -5   7  -1   15.00    6.40
  -5   7  -1    6.70    4.30
   5  -6   1    0.90    2.50
   5  -6   1    3.20    6.30
   5  -6   1   -1.40    5.70
  -5   6  -1    3.00    3.20
  -5   6  -1   -0.30    2.10
  -5   6  -1   -2.50    2.50
   5  -5   1   -0.60    3.20
   5  -5   1    9.40    3.70
   5  -5   1    7.40    4.60
   5  -5   1   10.30    5.70
  -5   5  -1   11.00    3.80
  -5   5  -1   12.80    3.50
  -5   5  -1   11.20    3.50
   5  -4   1  274.07   35.70
   5  -4   1  229.28   37.30
   5  -4   1  187.58   35.30
   5  -4   1  248.88   37.20
  -5   4  -1  274.37   34.80
  -5   4  -1  283.27   34.80
  -5   4  -1  243.88   35.50
   5  -3   1   -3.10    1.90
   5  -3   1    2.50    3.00
   5  -3   1    0.80    1.60
   5  -3   1    2.40    2.30
   5  -3   1   -2.70    2.00
  -5   3  -1    1.30    1.20
  -5   3  -1   -0.60    0.90
  -5   3  -1   -0.80    1.30
  -5   3  -1   -0.90    1.00
   5  -2   1  479.95   71.19
   5  -2   1  505.05   69.39
   5  -2   1  479.65   70.99
   5  -2   1  515.55   70.59
  -5   2  -1  547.45   69.49
  -5   2  -1  548.05   69.49
  -5   2  -1  479.55   69.79
  -5   2  -1  500.75   69.29
   5  -1   1   33.60    5.70
   5  -1   1   33.80    6.90
   5  -1   1   33.00    7.10
   5  -1   1   36.70    7.30
  -5   1  -1   34.30    5.60
  -5   1  -1   29.90    5.80
  -5   1  -1   36.80    5.60
  -5   1  -1   36.30    5.70
   5   0   1 1422.26  191.28
   5   0   1 1400.86  191.58
   5   0   1 1474.25  191.68
   5   0   1 1429.76  191.48
  -5   0  -1 1327.47  191.18
  -5   0  -1 1344.87  191.18
  -5   0  -1 1453.55  190.98
  -5   0  -1 1410.76  190.98
  -5   0  -1 1421.66  190.98
   5   1   1   37.70    6.10
   5   1   1   33.30    6.40
   5   1   1   35.10    6.10
   5   1   1   31.60    6.40
  -5  -1  -1   27.50    6.70
  -5  -1  -1   39.40    7.10
  -5  -1  -1   26.70    6.30
  -5  -1  -1   37.30    5.80
  -5  -1  -1   30.10    5.80
  -5  -1  -1   38.90    6.20
   5   2   1  543.05   71.89
   5   2   1  450.25   72.19
   5   2   1  560.14   71.29
   5   2   1  483.05   72.09
   5   2   1  567.94   71.39
  -5  -2  -1  550.64   71.89
  -5  -2  -1  511.05   72.29
  -5  -2  -1  541.15   71.29
  -5  -2  -1  498.55   72.49
  -5  -2  -1  485.85   71.59
  -5  -2  -1  491.05   72.59
   5   3   1    2.90    2.30
   5   3   1    1.60    3.30
   5   3   1   -1.20    1.60
   5   3   1   -2.30    2.00
   5   3   1    0.50    1.80
  -5  -3  -1    0.20    1.90
  -5  -3  -1    0.90    2.20
  -5  -3  -1   -3.70    1.80
  -5  -3  -1   -2.00    1.60
  -5  -3  -1    0.80    4.00
  -5  -3  -1    1.90    1.40
   5   4   1  269.07   35.50
   5   4   1  215.18   36.20
   5   4   1  273.77   36.20
   5   4   1  263.77   35.60
   5   4   1  213.18   36.80
  -5  -4  -1  222.68   35.50
  -5  -4  -1  250.77   35.20
  -5  -4  -1  291.07   36.20
  -5  -4  -1  237.08   35.60
  -5  -4  -1  260.67   37.20
  -5  -4  -1  270.77   38.10
   5   5   1   11.90    4.30
   5   5   1    4.60    5.00
   5   5   1   11.50    6.20
  -5  -5  -1    9.90    4.00
  -5  -5  -1    9.10    3.40
  -5  -5  -1   10.60    7.50
  -5  -5  -1    4.00    4.60
  -5  -5  -1    3.00    4.20
  -5  -5  -1   14.00    3.80
  -5  -5  -1    3.70    3.50
   5   6   1    0.10    5.80
   5   6   1    1.40    3.40
   5   6   1   -4.90    5.00
   5   6   1    5.00    2.80
  -5  -6  -1    2.30    4.70
  -5  -6  -1    2.90    3.40
  -5  -6  -1  -14.30    6.00
  -5  -6  -1    1.20    4.80
  -5  -6  -1   -1.50    2.00
   5   7   1   13.80    4.10
   5   7   1    9.70    4.20
   5   7   1    5.90    5.80
   5   7   1    8.10    4.90
   5   7   1   -1.50    6.70
  -5  -7  -1    4.00    3.30
  -5  -7  -1    7.20    4.30
  -5  -7  -1   10.70    6.70
  -5  -7  -1    3.70    7.90
  -5  -7  -1   16.50    6.90
   6  -7   1    0.00    6.80
   6  -7   1    0.40    7.50
   6  -7   1   -3.10    3.50
  -6   7  -1   -2.00    4.60
  -6   7  -1   -1.40    4.20
   6  -6   1    3.40    6.40
   6  -6   1   -0.40    2.60
   6  -6   1    0.80    4.80
  -6   6  -1   -3.70    2.70
  -6   6  -1    0.80    2.40
  -6   6  -1    2.60    3.00
   6  -5   1    3.70    4.40
   6  -5   1   -0.30    4.20
   6  -5   1    6.30    3.40
   6  -5   1    3.00    3.80
  -6   5  -1    5.00    3.20
  -6   5  -1   12.40    4.00
  -6   5  -1    3.00    2.30
   6  -4   1   65.19   11.00
   6  -4   1   42.80    9.20
   6  -4   1   55.89   12.20
   6  -4   1   40.60   11.10
  -6   4  -1   46.80    9.30
  -6   4  -1   53.19    8.40
  -6   4  -1   59.79    8.90
   6  -3   1  146.69   26.90
   6  -3   1  178.48   25.30
   6  -3   1  141.19   26.90
  -6   3  -1  167.08   23.40
  -6   3  -1  179.78   23.70
  -6   3  -1  166.28   24.30
  -6   3  -1  175.38   23.70
   6  -2   1   20.20    5.70
   6  -2   1   12.80    4.80
   6  -2   1   15.00    5.20
   6  -2   1   16.10    3.40
  -6   2  -1   16.60    3.70
  -6   2  -1   16.70    3.20
  -6   2  -1   11.10    3.00
  -6   2  -1   18.30    3.50
   6  -1   1   14.40    4.80
   6  -1   1   15.10    4.80
   6  -1   1   12.10    3.90
   6  -1   1    6.00    2.40
   6  -1   1    4.10    2.30
  -6   1  -1    9.30    2.70
  -6   1  -1   10.40    2.60
  -6   1  -1    7.60    2.20
  -6   1  -1    8.40    2.50
   6   0   1    0.40    1.80
   6   0   1    1.10    2.40
   6   0   1   -0.30    1.80
   6   0   1    0.50    1.60
   6   0   1    1.00    2.40
  -6   0  -1    3.40    2.00
  -6   0  -1    0.80    1.80
  -6   0  -1    2.10    2.00
  -6   0  -1   -2.70    0.90
  -6   0  -1    3.70    2.20
   6   1   1   13.50    3.60
   6   1   1    5.40    3.20
   6   1   1    8.70    3.10
   6   1   1    7.90    2.70
   6   1   1    8.70    2.90
  -6  -1  -1   12.60    3.40
  -6  -1  -1    9.10    2.80
  -6  -1  -1    8.90    3.10
  -6  -1  -1   11.80    4.00
  -6  -1  -1    8.10    3.00
  -6  -1  -1   11.20    2.80
   6   2   1   20.80    5.30
   6   2   1   20.90    5.00
   6   2   1   14.50    4.20
   6   2   1   15.60    3.80
   6   2   1   15.40    3.70
  -6  -2  -1   22.80    3.80
  -6  -2  -1   12.10    4.70
  -6  -2  -1   25.10    4.80
  -6  -2  -1   20.40    5.30
  -6  -2  -1   19.20    4.40
  -6  -2  -1   14.90    4.80
   6   3   1  155.78   26.10
   6   3   1  179.28   26.00
   6   3   1  203.08   25.30
   6   3   1  149.09   27.50
   6   3   1  211.78   25.40
  -6  -3  -1  179.28   28.60
  -6  -3  -1  176.48   25.10
  -6  -3  -1  174.18   25.80
  -6  -3  -1  155.88   26.20
  -6  -3  -1  153.08   27.60
  -6  -3  -1  164.88   25.60
   6   4   1   45.20   11.20
   6   4   1   65.19   10.90
   6   4   1   49.60   10.70
  -6  -4  -1   67.09   10.50
  -6  -4  -1   51.09   11.00
  -6  -4  -1   56.89    9.30
  -6  -4  -1   59.99   10.30
  -6  -4  -1   47.50   11.70
  -6  -4  -1   42.00   11.40
   6   5   1    7.30    4.60
   6   5   1    6.40    4.90
   6   5   1   -0.30    3.50
  -6  -5  -1    2.00    3.20
  -6  -5  -1    4.90    2.80
  -6  -5  -1    6.70    3.10
  -6  -5  -1   -0.70    3.00
  -6  -5  -1   -0.90    3.60
  -6  -5  -1    2.20    4.60
   6   6   1   -0.70    4.40
   6   6   1   -1.00    5.00
   6   6   1    4.30    3.40
   6   6   1    0.80    3.20
  -6  -6  -1   -3.30    3.60
  -6  -6  -1   -3.10    3.10
  -6  -6  -1    0.90    3.80
  -6  -6  -1    0.90    2.70
  -6  -6  -1   -3.00    5.10
   6   7   1    9.60    6.30
   6   7   1    4.90    4.20
   6   7   1   -2.30    4.70
   6   7   1    1.70    2.60
   6   7   1    3.80    5.30
  -6  -7  -1    1.50    3.90
  -6  -7  -1    1.10    3.90
  -6  -7  -1    3.50    6.10
  -6  -7  -1    3.70    7.40
  -6  -7  -1    7.20    7.10
   7  -7   1   -1.70    7.30
  -7   7  -1    6.30    4.00
   7  -6   1    3.00    6.80
   7  -6   1   35.00   10.70
  -7   6  -1    5.40    3.10
  -7   6  -1    9.00    4.00
  -7   6  -1    6.50    3.70
   7  -5   1   20.00    6.50
   7  -5   1    9.50    5.70
   7  -5   1   27.80    9.40
  -7   5  -1   21.20    4.40
  -7   5  -1   18.20    4.70
  -7   5  -1   15.90    4.90
   7  -4   1    7.70    4.00
   7  -4   1    2.70    5.00
   7  -4   1    1.50    4.80
  -7   4  -1    0.40    2.50
  -7   4  -1    4.60    2.70
  -7   4  -1    3.80    2.70
   7  -3   1   26.60    8.20
   7  -3   1    9.10    5.10
   7  -3   1   10.40    4.90
  -7   3  -1   17.80    3.70
  -7   3  -1   12.70    3.80
  -7   3  -1   13.60    3.30
   7  -2   1    2.70    3.40
   7  -2   1   -0.20    2.40
   7  -2   1    0.60    1.80
   7  -2   1    2.30    3.00
  -7   2  -1    1.10    1.70
  -7   2  -1   -2.70    1.90
  -7   2  -1    0.90    2.00
  -7   2  -1   -0.10    1.30
   7  -1   1  286.37   50.39
   7  -1   1  435.66   51.19
   7  -1   1  372.16   52.19
   7  -1   1  388.76   52.49
   7  -1   1  436.76   52.39
  -7   1  -1  359.96   50.79
  -7   1  -1  344.67   50.59
  -7   1  -1  370.96   50.69
  -7   1  -1  375.46   50.99
  -7   1  -1  393.56   50.79
   7   0   1  725.13  110.69
   7   0   1  819.62  111.59
   7   0   1  820.32  110.99
   7   0   1  874.11  111.69
   7   0   1  810.82  111.39
  -7   0  -1  841.12  110.69
  -7   0  -1  796.72  110.89
  -7   0  -1  736.43  110.79
  -7   0  -1  862.61  110.69
  -7   0  -1  836.62  110.69
   7   1   1  355.36   52.29
   7   1   1  381.26   52.39
   7   1   1  334.47   51.89
   7   1   1  347.47   52.19
   7   1   1  353.36   52.09
  -7  -1  -1  447.46   51.89
  -7  -1  -1  411.96   52.09
  -7  -1  -1  369.56   52.59
  -7  -1  -1  347.27   52.39
  -7  -1  -1  399.96   51.99
   7   2   1   -1.40    2.00
   7   2   1    0.60    1.70
   7   2   1    2.70    2.10
   7   2   1    0.10    3.00
   7   2   1    0.40    2.60
  -7  -2  -1    8.20    4.00
  -7  -2  -1    0.40    2.40
  -7  -2  -1    0.60    1.80
  -7  -2  -1   -3.80    2.00
  -7  -2  -1   -2.30    3.10
  -7  -2  -1    0.40    1.60
   7   3   1   16.90    4.70
   7   3   1   13.60    5.50
   7   3   1   15.10    3.80
   7   3   1    7.50    3.60
   7   3   1    9.30    3.80
  -7  -3  -1   15.20    4.10
  -7  -3  -1   10.70    5.60
  -7  -3  -1    9.00    4.20
  -7  -3  -1   13.30    4.60
  -7  -3  -1   10.10    5.70
  -7  -3  -1   21.90    4.10
   7   4   1    9.90    5.00
   7   4   1    2.70    3.10
   7   4   1    3.90    3.60
  -7  -4  -1    5.60    4.40
  -7  -4  -1   10.30    3.60
  -7  -4  -1    6.40    4.50
  -7  -4  -1   10.00    5.30
  -7  -4  -1    5.70    2.90
  -7  -4  -1    2.00    3.40
   7   5   1   24.80    7.40
   7   5   1   27.70    7.00
   7   5   1   15.70    7.40
  -7  -5  -1   19.50    5.00
  -7  -5  -1   15.90    6.50
  -7  -5  -1   11.10    8.30
  -7  -5  -1   16.20    5.10
  -7  -5  -1    3.60    6.20
  -7  -5  -1    9.90    4.90
   7   6   1    2.80    4.90
   7   6   1    3.70    4.10
   7   6   1    7.70    7.10
  -7  -6  -1   22.10    8.80
  -7  -6  -1    5.00    5.40
  -7  -6  -1    3.90    3.00
  -7  -6  -1    4.30    4.10
  -7  -6  -1   -1.40    7.90
   7   7   1    9.20    6.00
   7   7   1   -2.90    6.50
   7   7   1    7.80    8.30
  -7  -7  -1    0.50    3.90
  -7  -7  -1    4.70    7.90
  -7  -7  -1    2.30   10.30
  -7  -7  -1    4.00    6.80
   8  -7   1    1.80    6.20
   8  -6   1    1.50    6.00
   8  -6   1    0.90    5.30
  -8   6  -1    0.40    2.60
  -8   6  -1   -2.70    3.30
  -8   6  -1    6.30    3.80
   8  -5   1   29.20    9.40
   8  -5   1   11.10    5.90
   8  -5   1    7.90    7.90
  -8   5  -1   11.30    3.80
  -8   5  -1    8.60    3.90
  -8   5  -1   12.70    4.20
   8  -4   1    0.20    3.80
   8  -4   1    9.10    5.20
   8  -4   1   -5.00    3.30
  -8   4  -1   -4.00    1.90
  -8   4  -1    1.60    3.20
  -8   4  -1   -2.10    1.50
   8  -3   1   29.90    7.40
   8  -3   1   19.30    7.00
   8  -3   1   13.60    6.10
  -8   3  -1   25.80    5.10
  -8   3  -1   21.90    4.70
  -8   3  -1   26.60    6.00
   8  -2   1   24.90    5.10
   8  -2   1   23.70    7.10
   8  -2   1   24.80    6.90
   8  -2   1   24.00    7.20
  -8   2  -1   23.70    5.10
  -8   2  -1   24.30    5.00
  -8   2  -1   16.60    4.40
  -8   2  -1   22.00    4.60
   8  -1   1  139.19   18.90
   8  -1   1   90.49   18.00
   8  -1   1  114.09   18.60
   8  -1   1  113.89   15.80
  -8   1  -1  105.39   15.60
  -8   1  -1  109.19   15.40
  -8   1  -1   90.39   15.40
  -8   1  -1  100.69   15.50
   8   0   1    3.10    2.40
   8   0   1   -3.00    1.80
   8   0   1    1.70    3.40
   8   0   1    6.30    3.70
   8   0   1    1.60    3.30
  -8   0  -1    6.70    2.90
  -8   0  -1   -0.50    2.50
  -8   0  -1    0.80    2.50
  -8   0  -1    4.00    2.50
  -8   0  -1    3.50    2.60
   8   1   1   95.79   16.50
   8   1   1   92.79   16.60
   8   1   1  109.69   17.00
   8   1   1   87.79   16.60
   8   1   1  122.99   17.70
  -8  -1  -1   80.29   16.50
  -8  -1  -1  121.69   15.60
  -8  -1  -1  116.29   16.70
  -8  -1  -1  121.99   15.90
  -8  -1  -1   86.09   16.80
   8   2   1   28.30    5.60
   8   2   1   24.10    5.40
   8   2   1   21.30    6.40
   8   2   1   21.50    6.30
   8   2   1   17.70    5.90
  -8  -2  -1   24.90    5.20
  -8  -2  -1   16.00    6.30
  -8  -2  -1   23.30    7.10
  -8  -2  -1   28.20    5.70
  -8  -2  -1   22.50    5.40
   8   3   1   20.50    6.00
   8   3   1   26.90    7.50
   8   3   1   25.60    6.80
  -8  -3  -1   28.10    6.20
  -8  -3  -1   29.50    5.50
  -8  -3  -1   21.00    6.40
  -8  -3  -1   19.40    7.80
  -8  -3  -1   21.00    6.90
  -8  -3  -1   29.20    6.80
   8   4   1   -3.00    3.40
   8   4   1    9.90    5.30
   8   4   1    1.90    3.50
  -8  -4  -1    1.50    2.80
  -8  -4  -1   -0.50    2.60
  -8  -4  -1   -2.00    5.20
  -8  -4  -1   -0.90    3.20
  -8  -4  -1   -0.40    2.10
  -8  -4  -1    2.30    3.70
   8   5   1   13.50    6.00
   8   5   1    8.60    5.70
   8   5   1    7.30    4.80
  -8  -5  -1   16.10    5.10
  -8  -5  -1    8.20    6.10
  -8  -5  -1    8.30    4.50
  -8  -5  -1   11.90    6.50
  -8  -5  -1   18.50    5.70
   8   6   1   -2.70    4.20
   8   6   1    0.80    3.70
   8   6   1   -3.50    5.80
  -8  -6  -1   -0.60    5.80
  -8  -6  -1    2.00    3.10
  -8  -6  -1    6.30    6.80
  -8  -6  -1    8.00    4.90
  -8  -6  -1    3.10    5.20
   9  -6   1    1.30    6.90
   9  -6   1   10.30   12.80
  -9   6  -1    2.00    2.90
  -9   6  -1   11.10    4.60
  -9   6  -1    9.60    5.10
   9  -5   1    0.40    4.20
   9  -5   1    5.90    6.80
   9  -5   1   14.30    5.70
  -9   5  -1    5.40    3.80
  -9   5  -1    5.80    2.80
  -9   5  -1    5.30    3.50
   9  -4   1    1.70    5.70
   9  -4   1    4.90    5.40
   9  -4   1    7.20    4.90
  -9   4  -1    9.20    4.10
  -9   4  -1    1.10    2.70
  -9   4  -1   -2.20    2.40
   9  -3   1    5.70    4.80
   9  -3   1   10.10    5.60
   9  -3   1    5.70    4.60
  -9   3  -1    6.80    3.70
  -9   3  -1    1.50    2.10
  -9   3  -1   10.40    3.60
   9  -2   1    5.10    4.70
   9  -2   1   -2.20    2.80
   9  -2   1    5.30    4.00
  -9   2  -1    7.00    2.90
  -9   2  -1    3.70    2.30
  -9   2  -1    5.20    3.00
   9  -1   1  128.99   20.90
   9  -1   1  106.89   20.40
   9  -1   1  119.79   18.30
   9  -1   1  124.49   21.10
  -9   1  -1  106.19   18.70
  -9   1  -1  126.89   18.00
  -9   1  -1  123.59   18.10
  -9   1  -1  135.09   18.30
   9   0   1  345.27   49.90
   9   0   1  347.47   50.19
   9   0   1  374.06   50.29
   9   0   1  308.37   48.90
   9   0   1  358.56   49.30
  -9   0  -1  362.16   48.80
  -9   0  -1  339.57   49.20
  -9   0  -1  380.36   49.00
  -9   0  -1  358.46   49.00
  -9   0  -1  342.27   49.30
   9   1   1  128.69   20.40
   9   1   1  122.29   19.40
   9   1   1  121.79   20.50
   9   1   1  115.59   19.90
   9   1   1   99.79   19.60
  -9  -1  -1  149.39   21.30
  -9  -1  -1  141.69   18.80
  -9  -1  -1  123.19   19.60
  -9  -1  -1  139.19   20.80
  -9  -1  -1  128.99   18.90
   9   2   1    1.80    2.80
   9   2   1    9.10    3.90
   9   2   1    6.30    3.40
   9   2   1    2.40    3.80
   9   2   1    1.50    3.00
  -9  -2  -1    3.20    2.80
  -9  -2  -1    3.30    2.80
  -9  -2  -1    8.00    4.00
  -9  -2  -1   13.60    5.00
  -9  -2  -1    9.70    4.20
   9   3   1    1.10    4.40
   9   3   1    7.20    4.90
   9   3   1    8.30    4.80
  -9  -3  -1    8.20    5.90
  -9  -3  -1   13.80    4.00
  -9  -3  -1    9.90    4.00
  -9  -3  -1    8.70    3.80
  -9  -3  -1   10.50    6.20
   9   4   1   10.10    6.10
   9   4   1   -7.30    3.00
   9   4   1   -0.80    4.00
  -9  -4  -1   -0.50    2.60
  -9  -4  -1    2.30    3.00
  -9  -4  -1    2.70    4.70
  -9  -4  -1   -7.50    4.40
  -9  -4  -1    7.40    6.90
  -9  -4  -1    0.60    3.40
   9   5   1   17.20    6.60
   9   5   1    2.60    4.80
   9   5   1    2.30    4.70
  -9  -5  -1    7.50    3.90
  -9  -5  -1    2.80    5.10
  -9  -5  -1    9.10    5.20
  -9  -5  -1    6.50    5.30
  -9  -5  -1   -6.00    3.70
   9   6   1    9.10    7.60
   9   6   1    1.40    3.70
   9   6   1    5.40    5.20
  -9  -6  -1    5.70    5.00
  -9  -6  -1   -7.40    7.60
  -9  -6  -1    0.00    4.60
  -9  -6  -1    2.70    5.00
  -9  -6  -1    4.10    4.90
  10  -6   1    5.20    6.60
 -10   6  -1    3.80    5.00
 -10   6  -1    7.90    3.70
  10  -5   1    1.20    5.50
  10  -5   1    0.70    3.80
  10  -5   1    0.70    4.80
 -10   5  -1    3.30    3.40
 -10   5  -1    3.20    3.60
 -10   5  -1    1.10    2.50
  10  -4   1   -6.40    6.40
  10  -4   1   -3.60    6.70
  10  -4   1   -2.30    3.70
 -10   4  -1   -2.10    2.80
 -10   4  -1    2.30    3.70
 -10   4  -1    0.90    2.30
  10  -3   1   15.10    6.60
  10  -3   1   24.00    7.50
  10  -3   1   20.30    7.40
 -10   3  -1    5.70    3.90
 -10   3  -1   14.60    3.80
 -10   3  -1    9.40    3.90
  10  -2   1   71.29   16.10
  10  -2   1  112.19   17.20
  10  -2   1   61.49   15.90
 -10   2  -1   89.59   13.90
 -10   2  -1   87.49   13.40
 -10   2  -1   78.09   13.50
  10  -1   1  131.89   22.00
  10  -1   1  110.89   20.90
  10  -1   1  133.99   21.60
  10  -1   1  129.69   18.70
 -10   1  -1  106.69   19.10
 -10   1  -1  124.49   18.30
 -10   1  -1  125.59   19.20
 -10   1  -1  121.69   18.30
  10   0   1    0.10    3.00
  10   0   1    0.30    3.00
  10   0   1    0.50    4.00
  10   0   1    0.30    2.10
  10   0   1    1.50    4.30
 -10   0  -1   -2.30    2.90
 -10   0  -1    0.10    1.90
 -10   0  -1   -0.10    3.10
 -10   0  -1   -2.70    3.00
 -10   0  -1    2.00    3.10
  10   1   1  119.69   19.90
  10   1   1  120.69   20.50
  10   1   1  124.59   20.50
  10   1   1  101.29   19.70
  10   1   1  124.69   21.00
 -10  -1  -1  135.19   19.90
 -10  -1  -1  114.69   20.50
 -10  -1  -1  149.59   20.50
 -10  -1  -1  152.68   19.10
 -10  -1  -1  101.09   19.90
  10   2   1   83.39   15.80
  10   2   1   79.49   16.70
  10   2   1   76.99   15.80
  10   2   1   78.49   15.70
  10   2   1   81.69   16.00
 -10  -2  -1   73.89   16.60
 -10  -2  -1  113.59   16.30
 -10  -2  -1  102.39   17.00
 -10  -2  -1  128.89   15.10
 -10  -2  -1  111.49   16.40
  10   3   1   10.80    4.50
  10   3   1    5.30    5.00
  10   3   1    4.80    5.30
 -10  -3  -1   15.80    5.80
 -10  -3  -1   15.60    5.00
 -10  -3  -1    3.20    5.80
 -10  -3  -1   17.10    7.00
 -10  -3  -1   15.60    4.60
  10   4   1   -0.70    3.10
  10   4   1    1.20    3.40
  10   4   1    0.50    5.10
 -10  -4  -1   -0.30    4.00
 -10  -4  -1   -5.60    5.70
 -10  -4  -1   -0.70    3.10
 -10  -4  -1   -0.40    5.80
  10   5   1    5.50    6.10
  10   5   1    5.40    5.80
  10   5   1   -2.50    3.80
 -10  -5  -1    3.80    6.80
 -10  -5  -1    2.50    3.90
 -10  -5  -1   -4.10    3.50
 -10  -5  -1   -9.90    6.20
  10   6   1   10.80    7.40
  10   6   1    8.20    6.20
 -10  -6  -1    5.40    8.00
 -10  -6  -1   -5.40    5.70
 -10  -6  -1   -2.10    4.80
  11  -6   1   -1.40    5.90
  11  -5   1   22.30    9.40
  11  -5   1    8.40    8.10
  11  -5   1   11.80    8.20
 -11   5  -1   12.80    4.10
 -11   5  -1   16.10    5.20
 -11   5  -1    8.30    4.50
  11  -4   1    6.10    6.60
  11  -4   1    2.50    8.40
  11  -4   1   -7.00    6.50
 -11   4  -1    0.00    2.30
 -11   4  -1    1.70    3.60
 -11   4  -1   -1.70    3.20
  11  -3   1    1.10    4.40
  11  -3   1    3.40    7.20
  11  -3   1    1.00    7.20
 -11   3  -1    1.80    2.40
 -11   3  -1    5.50    3.70
 -11   3  -1    3.70    3.60
  11  -2   1   12.50    6.10
  11  -2   1   10.60    6.20
  11  -2   1    3.70    5.00
 -11   2  -1    7.50    3.80
 -11   2  -1    1.40    2.60
 -11   2  -1    3.60    3.40
  11  -1   1    8.90    6.20
  11  -1   1   10.10    5.90
  11  -1   1    4.60    5.70
  11  -1   1    7.50    3.60
 -11   1  -1    2.20    2.80
 -11   1  -1    4.20    3.80
 -11   1  -1    2.20    2.50
  11   0   1    4.70    4.30
  11   0   1   16.20    6.60
  11   0   1    9.60    3.70
  11   0   1   10.30    4.90
 -11   0  -1   15.30    5.10
 -11   0  -1   13.10    4.60
 -11   0  -1   12.10    5.30
 -11   0  -1    9.30    3.70
  11   1   1    9.70    4.40
  11   1   1    5.10    3.30
  11   1   1   -0.50    2.90
  11   1   1    6.30    4.60
  11   1   1    2.60    4.50
 -11  -1  -1    1.90    4.10
 -11  -1  -1    2.80    2.70
 -11  -1  -1    6.20    3.40
 -11  -1  -1    1.40    3.30
 -11  -1  -1    2.20    2.80
  11   2   1   11.90    5.60
  11   2   1    4.70    4.20
  11   2   1    4.00    3.70
 -11  -2  -1   11.20    5.50
 -11  -2  -1   11.60    4.30
 -11  -2  -1    8.00    5.70
 -11  -2  -1    3.10    3.20
 -11  -2  -1    1.20    4.10
  11   3   1    5.40    5.20
  11   3   1    5.80    4.60
  11   3   1    6.40    5.30
 -11  -3  -1    2.10    4.70
 -11  -3  -1   10.70    6.80
 -11  -3  -1    4.90    4.00
 -11  -3  -1    6.30    4.80
 -11  -3  -1   12.10    4.40
  11   4   1    2.50    4.70
  11   4   1    4.00    5.30
  11   4   1    0.50    4.80
 -11  -4  -1   -2.90    4.40
 -11  -4  -1   11.70    6.50
 -11  -4  -1    4.30    4.00
 -11  -4  -1    4.90    4.40
  11   5   1   11.80    7.30
  11   5   1   15.10    7.30
  11   5   1   19.40    8.80
 -11  -5  -1   35.00    7.90
 -11  -5  -1   17.80    6.50
 -11  -5  -1    6.60    8.90
 -11  -5  -1   41.20   11.30
  12  -5   1    5.70    7.10
  12  -5   1    6.80    8.30
 -12   5  -1    1.10    4.90
 -12   5  -1    3.10    4.40
 -12   5  -1    3.20    3.00
  12  -4   1   -0.50    4.90
  12  -4   1    1.40    6.10
  12  -4   1    0.40    6.10
 -12   4  -1   -4.70    3.20
 -12   4  -1   -3.70    2.00
 -12   4  -1    3.70    2.80
  12  -3   1   -3.00    3.90
  12  -3   1   -1.20    5.70
  12  -3   1   -3.50    4.40
 -12   3  -1   -0.20    2.20
 -12   3  -1   -2.00    3.10
 -12   3  -1    0.80    2.70
  12  -2   1   66.19   16.20
  12  -2   1  102.49   17.70
  12  -2   1   70.89   16.10
 -12   2  -1   88.99   13.20
 -12   2  -1   73.19   12.70
 -12   2  -1   63.49   12.50
  12  -1   1    2.80    5.50
  12  -1   1    4.20    5.60
  12  -1   1   11.20    6.30
 -12   1  -1    8.10    4.00
 -12   1  -1   -0.30    3.60
 -12   1  -1    2.60    3.00
  12   0   1    6.70    5.60
  12   0   1   -3.60    4.30
  12   0   1    3.20    3.40
  12   0   1    4.10    5.20
 -12   0  -1   -0.50    3.50
 -12   0  -1   -1.00    2.20
 -12   0  -1    1.60    3.70
 -12   0  -1    3.40    4.30
  12   1   1    6.80    4.40
  12   1   1   -0.20    3.70
  12   1   1    2.00    3.70
  12   1   1    5.30    5.10
  12   1   1    6.20    5.10
 -12  -1  -1    4.50    3.50
 -12  -1  -1   -1.80    4.40
 -12  -1  -1    2.00    3.30
 -12  -1  -1   -0.50    4.60
 -12  -1  -1    0.10    4.10
  12   2   1   93.99   16.00
  12   2   1   78.79   16.10
  12   2   1   82.49   16.50
 -12  -2  -1  126.49   16.20
 -12  -2  -1   59.29   15.60
 -12  -2  -1  100.69   16.10
 -12  -2  -1   91.89   17.50
 -12  -2  -1   78.89   15.10
  12   3   1    4.50    4.20
  12   3   1    1.70    3.10
  12   3   1    5.60    5.30
 -12  -3  -1    1.10    5.70
 -12  -3  -1    0.50    5.60
 -12  -3  -1    1.30    4.70
 -12  -3  -1   -5.90    2.30
  12   4   1   -1.20    4.80
  12   4   1   -0.50    3.60
  12   4   1    9.50    6.30
 -12  -4  -1   -3.20    4.40
 -12  -4  -1   -4.40    4.30
 -12  -4  -1   -3.00    3.50
 -12  -4  -1    5.80    6.10
  12   5   1   -8.10    6.10
  12   5   1  -10.10    4.50
  12   5   1    6.40    5.40
 -12  -5  -1   -2.60    5.40
 -12  -5  -1   -2.10    4.40
 -12  -5  -1    2.80    5.90
  13  -5   1    4.70    6.90
  13  -4   1    5.70    7.50
  13  -4   1    1.40    6.10
 -13   4  -1    1.50    3.20
 -13   4  -1    0.30    3.20
 -13   4  -1    8.40    4.40
  13  -3   1   31.10    9.60
  13  -3   1    9.30    7.20
 -13   3  -1   10.70    4.40
 -13   3  -1   17.70    4.80
 -13   3  -1    5.40    4.30
  13  -2   1    9.80    7.70
  13  -2   1   11.20    6.40
  13  -2   1    6.20    7.40
 -13   2  -1    4.80    4.20
 -13   2  -1   10.40    4.20
 -13   2  -1    8.90    4.50
  13  -1   1   21.70    8.20
  13  -1   1    9.80    5.50
  13  -1   1    3.90    6.60
 -13   1  -1   16.30    5.50
 -13   1  -1   19.80    5.20
 -13   1  -1   12.10    5.00
  13   0   1   16.00    7.30
  13   0   1   10.40    6.70
  13   0   1   16.70    5.40
  13   0   1   13.20    6.90
 -13   0  -1   19.80    5.30
 -13   0  -1   13.90    4.90
 -13   0  -1   22.10    6.50
  13   1   1   10.20    4.60
  13   1   1    9.00    6.60
 -13  -1  -1   19.30    6.00
 -13  -1  -1   10.60    4.20
 -13  -1  -1   15.60    5.20
  13   2   1    5.20    4.10
  13   2   1    5.20    3.60
  13   2   1    2.70    5.20
 -13  -2  -1    6.70    4.60
 -13  -2  -1    2.70    5.70
 -13  -2  -1    2.80    4.50
 -13  -2  -1    0.00    4.70
 -13  -2  -1    7.10    4.00
  13   3   1    6.80    5.60
  13   3   1   14.20    5.90
  13   3   1    9.10    6.30
 -13  -3  -1    2.10    5.50
 -13  -3  -1    1.20    4.60
 -13  -3  -1   19.20    6.30
 -13  -3  -1    6.60    5.50
  13   4   1    4.20    6.00
  13   4   1    6.70    5.20
  13   4   1    0.20    5.40
 -13  -4  -1    4.90    7.30
 -13  -4  -1    5.70    7.50
 -13  -4  -1    2.00    5.20
  14  -4   1    6.10    8.00
  14  -4   1    2.50    7.80
 -14   4  -1   -2.30    3.90
 -14   4  -1    2.70    4.20
  14  -3   1   11.10    8.30
  14  -3   1    3.20    9.50
  14  -3   1   -1.80    8.00
 -14   3  -1   -5.70    3.40
 -14   3  -1   -1.70    3.90
 -14   3  -1    6.70    4.60
  14  -2   1    4.00    7.50
  14  -2   1    9.10    6.60
  14  -2   1    4.30    5.40
 -14   2  -1    5.60    4.60
 -14   2  -1    4.10    3.40
 -14   2  -1    4.40    3.50
  14  -1   1    1.70    6.50
  14  -1   1   -3.90    6.10
  14  -1   1    5.40    4.80
 -14   1  -1    2.10    3.10
 -14   1  -1    4.60    3.30
 -14   1  -1    1.10    2.90
  14   0   1    7.00    6.00
  14   0   1    1.40    5.50
  14   0   1    3.10    4.30
 -14   0  -1   -2.10    3.60
 -14   0  -1    5.20    3.90
 -14   0  -1   -1.70    2.30
  14   1   1   -0.50    4.90
  14   1   1   -1.40    2.60
 -14  -1  -1    4.90    3.90
 -14  -1  -1    2.10    3.10
 -14  -1  -1   -0.30    2.60
 -14  -1  -1    4.00    6.00
  14   2   1    4.60    4.80
  14   2   1    2.20    4.30
 -14  -2  -1    6.00    4.00
 -14  -2  -1    8.80    5.70
 -14  -2  -1   10.80    5.80
  14   3   1   -4.80    3.00
  14   3   1   -0.60    4.00
  14   3   1   -1.20    3.50
 -14  -3  -1   -3.30    4.70
 -14  -3  -1    3.50    7.10
 -14  -3  -1    4.40    5.20
  14   4   1   -2.40    3.80
  14   4   1    7.20    6.50
  14   4   1   -0.80    5.50
 -14  -4  -1    0.00    6.70
 -14  -4  -1   15.00    6.80
 -14  -4  -1    1.30    5.00
  15  -3   1    0.60    8.10
  15  -3   1   -1.60    8.10
 -15   3  -1   -5.60    2.60
 -15   3  -1   -0.70    3.00
  15  -2   1    7.80    8.50
  15  -2   1    1.40    6.90
  15  -2   1   -2.10    5.10
 -15   2  -1    2.00    4.50
 -15   2  -1    3.30    3.50
  15  -1   1    3.50    6.20
  15  -1   1    2.40    7.30
  15  -1   1    3.70    7.30
 -15   1  -1   -2.30    2.80
 -15   1  -1    3.10    3.60
  15   0   1   22.00    8.30
 -15   0  -1   22.80    6.70
 -15   0  -1   25.50    8.50
 -15   0  -1   20.00    5.90
  15   1   1    3.50    6.30
  15   1   1    2.80    4.50
 -15  -1  -1    3.30    4.10
 -15  -1  -1    1.30    4.80
  15   2   1    1.20    3.80
  15   2   1    2.00    6.00
 -15  -2  -1    0.60    4.80
 -15  -2  -1   -2.20    3.30
  15   3   1   -2.20    4.90
  15   3   1    9.60    6.30
  15   3   1    2.60    5.90
 -15  -3  -1    0.10    4.90
 -15  -3  -1    0.40    5.70
 -15  -3  -1    5.90    7.40
  16  -2   1    1.80    8.30
  16  -1   1    6.00    6.50
 -16   1  -1   -3.70    3.70
 -16   1  -1   -0.30    4.50
  16   0   1    3.00    6.00
 -16   0  -1    0.10    4.00
 -16   0  -1    5.50    4.10
  16   1   1    8.50    5.40
  16   1   1    3.10    5.10
 -16  -1  -1    6.90    5.90
 -16  -2   2   11.10    6.20
 -16  -2   2    2.50    5.00
  16   2  -2   17.40    6.50
  16   2  -2    0.30    7.10
 -16  -1   2   13.50    6.70
 -16  -1   2   -2.70    2.90
  16   1  -2   11.80    7.60
  16   1  -2   -1.90    4.60
 -16   0   2    4.60    3.80
 -16   0   2   16.70    6.40
  16   0  -2    5.70    5.40
  16   0  -2    3.50    5.70
 -16   1   2    1.90    5.10
 -16   1   2   -3.00    4.30
  16  -1  -2    7.00    6.90
 -16   2   2    8.50    4.70
 -16   2   2   12.10    6.20
  16  -2  -2    9.20    6.40
  16  -2  -2   13.60   10.80
 -15  -3   2   26.60   10.20
 -15  -3   2   29.60    8.30
 -15  -3   2   16.50    6.30
 -15  -3   2    5.50    8.70
  15   3  -2    8.90    6.00
  15   3  -2   17.70    8.80
  15   3  -2   25.10    9.20
 -15  -2   2   10.40    8.90
 -15  -2   2    5.60    6.40
 -15  -2   2    6.00    5.30
  15   2  -2    5.30    4.70
  15   2  -2    7.00    7.10
 -15  -1   2    5.50    4.70
 -15  -1   2    7.20    4.60
 -15  -1   2   -2.80    4.80
  15   1  -2    7.00    7.20
  15   1  -2    1.30    4.70
 -15   0   2   -1.90    4.60
 -15   0   2    0.50    3.50
 -15   0   2   -1.90    2.80
  15   0  -2   -5.30    4.40
  15   0  -2    1.50    6.50
 -15   1   2    1.50    4.80
 -15   1   2    0.30    4.70
 -15   1   2    2.40    4.90
  15  -1  -2    2.10    7.80
 -15   2   2    5.70    4.20
 -15   2   2   14.70    5.00
 -15   2   2    9.90    5.60
  15  -2  -2   12.90    7.80
  15  -2  -2    7.90    7.60
  15  -2  -2   17.10    8.90
 -15   3   2   12.70    6.30
 -15   3   2   10.80    5.50
 -15   3   2   13.30    6.70
  15  -3  -2   23.30   10.20
  15  -3  -2   32.10   11.80
 -14  -4   2   20.90    8.50
 -14  -4   2   23.40    8.00
 -14  -4   2   22.70    7.20
 -14  -4   2    7.60    8.10
  14   4  -2    6.00    5.80
  14   4  -2    5.30    7.90
  14   4  -2   19.90    8.50
 -14  -3   2   12.90    6.30
 -14  -3   2    7.40    5.10
 -14  -3   2   13.30    8.00
 -14  -3   2    7.00    6.40
 -14  -3   2   10.20    5.40
  14   3  -2   13.70    8.10
  14   3  -2   12.10    5.90
  14   3  -2   16.20    7.80
 -14  -2   2   62.89   12.10
 -14  -2   2   41.80   10.50
 -14  -2   2   79.19   12.10
 -14  -2   2   51.29   12.20
  14   2  -2   37.50   10.00
  14   2  -2   42.40   11.50
  14   2  -2   36.30   11.50
 -14  -1   2    3.50    4.10
 -14  -1   2    2.70    4.30
 -14  -1   2   19.10    6.10
  14   1  -2    5.70    6.60
  14   1  -2   -0.80    4.60
 -14   0   2    6.40    3.90
 -14   0   2    5.60    3.70
 -14   0   2    4.70    3.80
  14   0  -2    0.50    3.10
  14   0  -2    4.60    6.10
 -14   1   2   -3.30    2.50
 -14   1   2   -4.50    3.80
 -14   1   2    0.10    3.90
  14  -1  -2   -2.10    2.60
  14  -1  -2   -3.40    4.20
  14  -1  -2   -4.50    6.40
 -14   2   2   51.49    9.90
 -14   2   2   41.90    9.50
 -14   2   2   43.00    9.80
  14  -2  -2   44.50   12.80
  14  -2  -2   43.00   13.40
  14  -2  -2   46.80   13.80
 -14   3   2    4.50    3.60
 -14   3   2    4.30    4.10
 -14   3   2    9.80    5.30
  14  -3  -2    8.10    6.70
  14  -3  -2   14.80    8.50
  14  -3  -2    9.10    8.10
 -14   4   2    9.50    4.70
  14  -4  -2   15.40   10.00
  14  -4  -2   18.90   10.60
 -13  -5   2    4.40    6.90
 -13  -5   2   -1.80    5.60
 -13  -5   2    8.00    5.50
  13   5  -2   -3.60    5.10
  13   5  -2    5.30    5.30
  13   5  -2   -6.70    4.00
 -13  -4   2   20.90    6.30
 -13  -4   2   -0.80    4.90
 -13  -4   2    9.90    8.50
 -13  -4   2   12.30    8.90
  13   4  -2    8.20    7.30
  13   4  -2   13.20    7.70
  13   4  -2   -1.50    6.70
 -13  -3   2    2.30    6.60
 -13  -3   2   -1.60    3.40
 -13  -3   2   -3.70    3.70
 -13  -3   2    0.50    3.50
 -13  -3   2   -7.70    5.50
  13   3  -2    1.90    3.90
  13   3  -2   -1.70    3.50
  13   3  -2   -4.90    5.00
 -13  -2   2    2.00    4.10
 -13  -2   2    1.60    6.10
 -13  -2   2   -3.60    5.50
 -13  -2   2   -2.10    2.70
 -13  -2   2   -0.40    3.20
  13   2  -2    3.30    4.00
  13   2  -2   -0.80    4.80
  13   2  -2    0.20    4.40
 -13  -1   2    4.80    3.60
 -13  -1   2    3.00    5.70
 -13  -1   2    5.30    3.60
 -13  -1   2   -1.40    3.20
  13   1  -2    1.10    4.70
  13   1  -2    7.00    4.90
 -13   0   2   -1.10    4.20
 -13   0   2    5.00    3.50
 -13   0   2   -5.70    3.10
  13   0  -2    1.40    4.40
  13   0  -2    1.60    3.10
 -13   1   2    2.00    3.30
 -13   1   2    4.00    4.00
 -13   1   2    4.00    4.40
  13  -1  -2   -3.80    3.90
  13  -1  -2    6.80    7.40
  13  -1  -2   -0.60    6.00
  13  -1  -2    5.20    6.60
 -13   2   2    0.10    2.80
 -13   2   2   -4.00    3.50
 -13   2   2   -4.10    3.20
  13  -2  -2   -5.40    4.30
  13  -2  -2    8.40    6.80
  13  -2  -2    4.90    5.00
 -13   3   2   -0.10    4.40
 -13   3   2    2.70    2.80
 -13   3   2   -4.40    3.40
  13  -3  -2   15.60    9.10
  13  -3  -2   -5.50    6.60
  13  -3  -2   -1.60    4.70
 -13   4   2   10.20    5.40
  13  -4  -2   12.00    8.80
  13  -4  -2    7.50    5.80
  13  -4  -2   11.70    8.90
 -13   5   2   -0.50    3.20
  13  -5  -2   10.00    8.80
  13  -5  -2    8.70   10.80
 -12  -5   2    6.50    5.60
 -12  -5   2   11.50    5.70
 -12  -5   2   -0.30    6.10
 -12  -5   2    3.10    7.90
  12   5  -2    8.10    5.40
  12   5  -2   15.30    8.60
  12   5  -2   -0.80    4.70
 -12  -4   2   55.19   10.10
 -12  -4   2   45.10   13.20
 -12  -4   2   41.20    9.50
 -12  -4   2   28.60    8.60
 -12  -4   2   35.20   12.40
  12   4  -2   27.10    9.50
  12   4  -2   38.70   10.60
  12   4  -2   43.90   11.00
 -12  -3   2    1.50    6.30
 -12  -3   2   -0.50    3.10
 -12  -3   2    2.20    3.40
 -12  -3   2   -1.60    3.60
 -12  -3   2   -1.30    5.60
  12   3  -2    2.50    4.20
  12   3  -2   -1.00    3.40
  12   3  -2   -1.80    4.60
 -12  -2   2   -2.40    2.40
 -12  -2   2    2.50    3.60
 -12  -2   2    6.70    3.60
 -12  -2   2    6.60    5.80
 -12  -2   2   -5.20    3.20
  12   2  -2   -2.80    3.90
  12   2  -2    1.10    3.90
  12   2  -2   -6.00    4.60
 -12  -1   2   39.60    8.50
 -12  -1   2   36.40    7.50
 -12  -1   2   25.10    7.60
 -12  -1   2   25.20    7.60
 -12  -1   2   29.40    7.10
  12   1  -2   42.50    9.10
  12   1  -2   19.10    7.10
  12   1  -2   23.20    8.10
 -12   0   2   88.29   14.40
 -12   0   2   89.29   14.70
 -12   0   2  101.69   15.30
  12   0  -2   68.29   15.80
  12   0  -2   79.39   16.70
  12   0  -2   81.69   16.40
  12   0  -2   69.19   14.30
 -12   1   2   37.70    7.40
 -12   1   2   32.70    6.90
 -12   1   2   29.80    7.20
  12  -1  -2   26.10    8.80
  12  -1  -2   23.10    9.20
  12  -1  -2   25.30    9.00
  12  -1  -2   21.80    6.60
 -12   2   2   -0.80    2.60
 -12   2   2    2.00    3.60
 -12   2   2   -1.60    2.30
  12  -2  -2    2.90    4.60
  12  -2  -2   -4.80    3.50
  12  -2  -2    3.20    4.80
 -12   3   2   -0.20    2.50
 -12   3   2   -2.10    3.30
 -12   3   2    3.60    3.90
  12  -3  -2    0.30    4.50
  12  -3  -2    5.60    7.90
  12  -3  -2   12.00    8.20
 -12   4   2   26.80    7.10
 -12   4   2   33.50    6.70
  12  -4  -2   53.49   12.60
  12  -4  -2   15.70    9.00
  12  -4  -2   19.30    8.30
 -12   5   2    5.40    5.20
  12  -5  -2    3.70    9.00
  12  -5  -2    3.80    5.90
 -11  -6   2   21.20    9.40
 -11  -6   2   16.50   11.50
 -11  -6   2   12.30    6.00
  11   6  -2   17.50    7.10
  11   6  -2    9.50    6.90
  11   6  -2   24.60   10.90
 -11  -5   2   16.90    7.50
 -11  -5   2   -3.80    3.20
 -11  -5   2   19.40    6.10
 -11  -5   2    9.70    8.70
 -11  -5   2    2.90    5.20
  11   5  -2    6.10    5.60
  11   5  -2    5.40    4.80
  11   5  -2    9.80    7.60
 -11  -4   2    2.00    5.20
 -11  -4   2    1.50    4.50
 -11  -4   2    4.30    4.60
 -11  -4   2   -8.40    5.80
 -11  -4   2    6.50    4.30
  11   4  -2   -0.60    4.80
  11   4  -2    3.30    5.40
  11   4  -2    0.30    4.10
 -11  -3   2    2.80    4.40
 -11  -3   2   -2.80    3.60
 -11  -3   2   -3.90    3.10
 -11  -3   2   -0.30    2.50
 -11  -3   2    2.20    3.40
  11   3  -2    1.50    4.40
  11   3  -2   -0.30    4.30
  11   3  -2   -4.40    3.90
 -11  -2   2    1.90    2.80
 -11  -2   2    1.70    3.20
 -11  -2   2    3.00    5.80
 -11  -2   2    0.40    2.60
 -11  -2   2   -0.60    4.00
  11   2  -2   -0.40    4.40
  11   2  -2   -1.00    4.20
  11   2  -2    0.80    4.10
 -11  -1   2   24.40    7.90
 -11  -1   2   35.70    9.10
 -11  -1   2   48.00    8.80
 -11  -1   2   34.20    8.30
 -11  -1   2   42.20    7.90
  11   1  -2   33.00    8.50
  11   1  -2   39.30    9.10
  11   1  -2   26.20    8.30
 -11   0   2   -3.60    3.30
 -11   0   2    2.20    2.60
 -11   0   2   -0.90    2.50
 -11   0   2    0.40    2.70
  11   0  -2    0.90    4.90
  11   0  -2    1.20    4.90
  11   0  -2    3.60    3.80
  11   0  -2   -6.30    3.90
 -11   1   2   28.80    6.50
 -11   1   2   27.60    6.60
 -11   1   2   20.20    5.80
  11  -1  -2   18.90    7.50
  11  -1  -2   26.10    8.30
  11  -1  -2   32.30    7.20
  11  -1  -2   39.30    9.40
 -11   2   2   -2.70    3.00
 -11   2   2    0.70    2.20
 -11   2   2    1.20    2.80
  11  -2  -2   -2.90    5.60
  11  -2  -2   -5.60    5.20
  11  -2  -2    3.00    4.50
  11  -2  -2    4.40    3.30
 -11   3   2    7.40    2.90
 -11   3   2    1.30    3.10
 -11   3   2    0.30    3.50
  11  -3  -2   -3.80    4.80
  11  -3  -2   -8.30    5.10
  11  -3  -2    2.80    6.60
 -11   4   2    0.10    2.20
 -11   4   2   -0.70    3.00
 -11   4   2    1.30    4.10
  11  -4  -2   -2.60    6.00
  11  -4  -2   -0.20    4.60
  11  -4  -2   -5.20    4.90
 -11   5   2   11.00    4.60
  11  -5  -2   20.10    9.10
  11  -5  -2   12.60    7.40
  11  -5  -2    0.90    6.80
 -11   6   2   13.40    5.40
  11  -6  -2   17.00    9.30
  11  -6  -2   15.70   10.00
 -10  -6   2   -1.90    6.20
 -10  -6   2    2.60    5.00
 -10  -6   2   -5.20    4.50
 -10  -6   2   -5.70    6.90
  10   6  -2    3.70    5.90
  10   6  -2   -0.50    6.90
  10   6  -2    0.30    5.70
 -10  -5   2   48.20   13.30
 -10  -5   2   51.69   11.50
 -10  -5   2   86.39   12.30
 -10  -5   2   67.09   15.30
 -10  -5   2   55.09   11.80
  10   5  -2   52.99   13.30
  10   5  -2   57.49   13.60
  10   5  -2   44.20   12.00
 -10  -4   2    0.40    2.40
 -10  -4   2    3.20    6.90
 -10  -4   2    2.40    3.60
 -10  -4   2    0.40    3.30
 -10  -4   2    0.20    6.40
  10   4  -2   -2.40    4.50
  10   4  -2    1.00    4.00
  10   4  -2    7.40    6.00
 -10  -3   2   98.79   15.50
 -10  -3   2   85.79   17.10
 -10  -3   2   78.09   14.70
 -10  -3   2   73.19   16.20
 -10  -3   2  116.79   15.20
  10   3  -2   85.19   16.70
  10   3  -2   66.09   15.10
  10   3  -2   78.39   15.50
 -10  -2   2    4.40    4.30
 -10  -2   2   -0.20    2.60
 -10  -2   2   -2.70    4.30
 -10  -2   2    0.40    4.70
 -10  -2   2    2.50    3.30
  10   2  -2    9.90    4.60
  10   2  -2   -3.80    3.30
  10   2  -2   -2.80    3.80
 -10  -1   2   56.79   10.40
 -10  -1   2   45.10   11.10
 -10  -1   2   67.99   10.60
 -10  -1   2   60.59   11.90
 -10  -1   2   57.79   10.80
  10   1  -2   51.89   11.20
  10   1  -2   48.30   11.10
  10   1  -2   66.19   12.60
  10   1  -2   66.89   12.00
 -10   0   2   17.10    5.00
 -10   0   2   27.20    6.20
 -10   0   2   17.80    5.00
 -10   0   2   29.40    6.90
 -10   0   2   23.70    5.80
  10   0  -2   23.00    5.90
  10   0  -2   19.90    7.10
  10   0  -2   16.70    6.20
  10   0  -2   32.20    6.40
  10   0  -2   26.30    7.40
 -10   1   2   51.99    9.90
 -10   1   2   52.39   10.00
 -10   1   2   65.29   10.30
  10  -1  -2   39.60   11.20
  10  -1  -2   43.80   11.90
  10  -1  -2   83.49   13.80
  10  -1  -2   69.79   11.30
 -10   2   2    2.10    3.10
 -10   2   2   -1.80    3.10
 -10   2   2   -2.30    2.00
  10  -2  -2   -0.50    3.30
  10  -2  -2    1.10    5.40
  10  -2  -2    0.10    5.90
  10  -2  -2   -0.50    3.30
 -10   3   2   72.49   11.70
 -10   3   2   85.79   13.10
 -10   3   2   90.59   12.50
  10  -3  -2   60.79   14.40
  10  -3  -2   40.80   14.00
  10  -3  -2   66.39   15.80
 -10   4   2    1.30    3.60
 -10   4   2    1.70    3.10
 -10   4   2    2.00    3.00
  10  -4  -2   -1.80    3.60
  10  -4  -2    9.30    6.70
  10  -4  -2   -4.00    6.90
 -10   5   2   47.40   10.10
  10  -5  -2   37.40   12.30
  10  -5  -2   58.99   14.50
  10  -5  -2   53.99   13.10
 -10   6   2    2.70    4.90
  10  -6  -2    0.90    6.00
  10  -6  -2    2.80    6.50
  -9  -6   2    7.90    7.20
  -9  -6   2   11.50    6.20
  -9  -6   2   15.60    9.10
  -9  -6   2    7.70    5.20
  -9  -6   2   15.20    5.40
   9   6  -2   19.30    8.70
   9   6  -2   11.70    6.10
   9   6  -2   11.70    7.40
  -9  -5   2   23.90    5.50
  -9  -5   2   16.00    5.50
  -9  -5   2    4.10    4.30
  -9  -5   2   13.00    8.60
  -9  -5   2   19.90    9.50
   9   5  -2   12.50    6.80
   9   5  -2   20.70    8.10
   9   5  -2   67.09   12.60
  -9  -4   2   -0.90    4.10
  -9  -4   2    3.40    4.90
  -9  -4   2    3.10    2.20
  -9  -4   2   -2.40    2.50
  -9  -4   2   -2.30    2.30
   9   4  -2    6.10    4.50
   9   4  -2   -2.90    3.20
   9   4  -2    3.00    4.40
  -9  -3   2   21.60    9.30
  -9  -3   2   48.00   11.50
  -9  -3   2   63.89    9.30
  -9  -3   2   50.29    9.90
  -9  -3   2   51.29    9.40
   9   3  -2   41.70   10.50
   9   3  -2   45.40    9.80
   9   3  -2   36.70    9.00
  -9  -2   2   18.30    4.40
  -9  -2   2   16.00    4.60
  -9  -2   2    7.60    4.20
  -9  -2   2   13.50    6.40
  -9  -2   2   11.10    5.00
   9   2  -2    6.50    4.40
   9   2  -2   19.50    5.80
   9   2  -2   14.10    5.00
  -9  -1   2    2.70    2.20
  -9  -1   2    1.90    3.20
  -9  -1   2    6.80    4.00
  -9  -1   2    0.10    2.90
  -9  -1   2    1.20    2.20
   9   1  -2    3.70    2.90
   9   1  -2   -0.60    2.80
   9   1  -2    3.30    3.30
   9   1  -2    5.00    3.60
   9   1  -2    3.00    3.50
  -9   0   2   -1.40    2.30
  -9   0   2   -3.90    2.10
  -9   0   2    6.90    3.50
  -9   0   2   -1.90    1.50
  -9   0   2   -1.00    1.90
   9   0  -2   -2.20    2.30
   9   0  -2    4.50    3.30
   9   0  -2    1.80    3.40
   9   0  -2    1.30    3.40
   9   0  -2    0.10    2.30
  -9   1   2    4.80    4.00
  -9   1   2    0.30    1.90
  -9   1   2    2.20    2.90
  -9   1   2    3.40    2.30
   9  -1  -2    0.60    3.00
   9  -1  -2   -0.10    3.80
   9  -1  -2   -4.10    3.30
   9  -1  -2   -2.20    4.10
  -9   2   2   14.30    4.20
  -9   2   2   13.10    3.70
  -9   2   2   11.50    3.60
   9  -2  -2   11.50    5.70
   9  -2  -2   10.30    6.10
   9  -2  -2   10.80    3.70
   9  -2  -2   16.40    6.50
  -9   3   2   40.50    6.40
  -9   3   2   27.90    6.70
  -9   3   2   33.70    6.50
   9  -3  -2   23.70    8.50
   9  -3  -2   23.50    8.30
   9  -3  -2   32.30    9.40
  -9   4   2   -4.10    1.90
  -9   4   2    3.10    2.40
  -9   4   2   -1.70    2.30
   9  -4  -2    8.70    5.80
   9  -4  -2   -4.50    4.10
   9  -4  -2   -3.60    3.10
  -9   5   2   10.60    5.30
   9  -5  -2   17.10    7.40
   9  -5  -2   17.80    8.60
   9  -5  -2    2.80    7.60
  -9   6   2   -6.40    4.10
   9  -6  -2    8.40    6.80
   9  -6  -2   10.60    7.60
   9  -6  -2   -1.30    7.50
  -8  -7   2   11.60    5.30
  -8  -7   2   14.80    7.70
  -8  -7   2   15.90   10.30
   8   7  -2   11.00    7.60
   8   7  -2   23.80    7.70
   8   7  -2   27.30   10.30
  -8  -6   2    7.00    4.40
  -8  -6   2   30.30   12.40
  -8  -6   2   12.20    5.00
  -8  -6   2   11.40    8.50
  -8  -6   2   14.30    6.10
   8   6  -2    5.90    7.70
   8   6  -2   -1.50    6.70
   8   6  -2   12.80    4.70
   8   6  -2    5.40    5.60
  -8  -5   2   46.60    9.80
  -8  -5   2   70.99   10.40
  -8  -5   2   55.29   13.00
  -8  -5   2   42.80    9.80
  -8  -5   2   36.40   11.30
   8   5  -2   44.10   12.40
   8   5  -2   39.10   10.40
   8   5  -2   39.50   11.10
  -8  -4   2   13.40    4.70
  -8  -4   2    8.10    6.10
  -8  -4   2   12.70    4.00
  -8  -4   2   15.20    4.80
  -8  -4   2   10.40    6.20
   8   4  -2    9.90    5.10
   8   4  -2   16.20    7.40
   8   4  -2   10.10    5.10
  -8  -3   2   26.50    7.60
  -8  -3   2   19.10    5.30
  -8  -3   2   18.40    5.60
  -8  -3   2   22.50    5.00
  -8  -3   2   21.80    6.60
   8   3  -2   11.70    5.30
   8   3  -2   10.20    4.80
   8   3  -2   18.40    6.10
  -8  -2   2   57.39   10.70
  -8  -2   2   49.80   10.40
  -8  -2   2   47.80   11.40
  -8  -2   2   47.20   11.40
  -8  -2   2   75.49   10.60
   8   2  -2   68.29   12.30
   8   2  -2   71.09   11.80
   8   2  -2   57.29   11.50
  -8  -1   2    6.70    3.60
  -8  -1   2    7.00    2.90
  -8  -1   2   11.20    3.80
  -8  -1   2    7.00    2.80
  -8  -1   2   10.60    3.90
   8   1  -2    5.10    3.10
   8   1  -2    8.10    3.40
   8   1  -2   10.10    3.70
   8   1  -2    7.50    3.90
   8   1  -2    8.50    3.60
  -8   0   2   99.39   15.10
  -8   0   2   94.69   13.80
  -8   0   2   96.99   14.80
  -8   0   2   89.79   14.30
  -8   0   2   85.09   14.10
   8   0  -2  109.29   16.60
   8   0  -2   92.59   15.70
   8   0  -2   97.99   15.00
   8   0  -2   73.79   15.10
   8   0  -2   78.79   14.20
  -8   1   2   12.70    3.50
  -8   1   2    5.20    2.50
  -8   1   2    4.90    2.40
  -8   1   2   10.10    3.30
   8  -1  -2   11.40    3.40
   8  -1  -2    9.90    4.60
   8  -1  -2    3.70    3.30
   8  -1  -2   10.30    2.70
   8  -1  -2    5.90    4.50
  -8   2   2   50.39    8.70
  -8   2   2   52.29    9.40
  -8   2   2   50.99    8.70
   8  -2  -2   56.59   11.50
   8  -2  -2   52.49   11.50
   8  -2  -2   53.99   11.30
   8  -2  -2   52.49    9.30
  -8   3   2   28.30    4.90
  -8   3   2   17.60    4.40
  -8   3   2   14.40    5.00
   8  -3  -2   24.30    5.20
   8  -3  -2   20.50    7.30
   8  -3  -2   17.00    7.30
   8  -3  -2   13.70    7.40
  -8   4   2    8.10    3.70
  -8   4   2    6.00    3.10
  -8   4   2    8.60    2.80
   8  -4  -2   12.20    7.60
   8  -4  -2   20.00    6.60
   8  -4  -2    7.90    6.50
  -8   5   2   63.19   11.20
   8  -5  -2   53.69   12.50
   8  -5  -2   42.20   12.30
   8  -5  -2   53.69   13.80
  -8   6   2   14.00    5.60
   8  -6  -2   19.30    7.10
   8  -6  -2   20.50    8.90
   8  -6  -2   12.80    7.80
  -8   7   2   14.10    5.60
   8  -7  -2   19.50   10.10
  -7  -7   2   -3.70    2.40
  -7  -7   2   14.70    9.50
  -7  -7   2   -4.00    4.00
  -7  -7   2    3.40    7.60
   7   7  -2   24.20    9.60
   7   7  -2    2.90    5.50
   7   7  -2    4.50    4.30
   7   7  -2   12.10   13.10
  -7  -6   2   55.99   13.10
  -7  -6   2   50.29    9.40
  -7  -6   2   52.39   15.00
  -7  -6   2   48.90    9.60
  -7  -6   2   34.10    8.90
   7   6  -2   63.09   12.70
   7   6  -2   33.90   10.00
   7   6  -2   56.29   13.40
   7   6  -2   38.00    8.80
  -7  -5   2    3.40    5.20
  -7  -5   2    4.50    3.50
  -7  -5   2    1.60    3.50
  -7  -5   2    2.10    3.10
  -7  -5   2    9.40    6.60
   7   5  -2    2.70    5.30
   7   5  -2   -8.80    2.70
   7   5  -2   -2.10    3.80
  -7  -4   2   24.70    8.80
  -7  -4   2   45.40    8.40
  -7  -4   2   26.80    8.60
  -7  -4   2   39.70    7.30
  -7  -4   2   34.90    7.50
   7   4  -2   32.00    8.60
   7   4  -2   39.00    8.10
   7   4  -2   33.50    8.60
  -7  -3   2    7.50    4.20
  -7  -3   2    6.60    3.10
  -7  -3   2    7.90    2.70
  -7  -3   2   -1.80    4.40
  -7  -3   2    6.90    3.80
   7   3  -2    4.80    3.70
   7   3  -2   10.20    4.80
   7   3  -2   14.20    4.60
  -7  -2   2  139.69   18.00
  -7  -2   2  148.99   18.70
  -7  -2   2  140.99   20.90
  -7  -2   2  133.79   20.80
  -7  -2   2  145.09   18.60
   7   2  -2   98.99   19.60
   7   2  -2  121.79   18.60
   7   2  -2  110.79   17.70
   7   2  -2  111.19   17.70
   7   2  -2  105.09   19.30
  -7  -1   2    4.80    2.40
  -7  -1   2    9.40    2.80
  -7  -1   2    6.30    2.60
  -7  -1   2   10.10    4.00
  -7  -1   2    8.50    3.90
   7   1  -2    4.80    3.00
   7   1  -2    2.90    2.50
   7   1  -2   13.50    4.10
   7   1  -2    5.30    2.70
   7   1  -2    5.60    2.70
  -7   0   2    0.80    1.40
  -7   0   2   -0.90    1.20
  -7   0   2   -0.50    1.80
  -7   0   2   -2.20    1.70
  -7   0   2    0.90    2.20
   7   0  -2    0.70    1.80
   7   0  -2   -1.30    1.40
   7   0  -2    0.20    2.60
   7   0  -2   -1.80    1.80
   7   0  -2    1.20    2.40
  -7   1   2    3.90    2.30
  -7   1   2    6.90    2.60
  -7   1   2    5.80    2.60
  -7   1   2    6.90    2.70
   7  -1  -2   14.00    3.40
   7  -1  -2    5.70    2.00
   7  -1  -2    3.70    2.90
   7  -1  -2    9.10    4.20
   7  -1  -2    6.30    3.30
  -7   2   2  123.89   17.70
  -7   2   2  111.79   18.20
  -7   2   2  114.29   17.60
   7  -2  -2  123.99   21.30
   7  -2  -2  134.79   20.90
   7  -2  -2  147.29   18.40
   7  -2  -2  122.49   20.90
  -7   3   2    3.00    3.00
  -7   3   2    7.20    2.50
  -7   3   2    3.00    1.80
   7  -3  -2    8.00    3.90
   7  -3  -2    6.30    2.60
   7  -3  -2    6.20    4.10
   7  -3  -2    0.00    3.40
  -7   4   2   31.90    6.00
  -7   4   2   30.40    7.10
  -7   4   2   33.60    6.10
   7  -4  -2   46.00    9.50
   7  -4  -2   26.60    9.30
   7  -4  -2   36.40    9.90
  -7   5   2   -1.80    2.40
  -7   5   2    3.20    3.00
  -7   5   2    1.10    2.80
   7  -5  -2    3.70    4.90
   7  -5  -2   -1.60    3.80
   7  -5  -2    1.60    5.00
  -7   6   2   43.30    8.40
   7  -6  -2   44.20   12.10
   7  -6  -2   34.30    9.20
   7  -6  -2   16.00    8.80
  -7   7   2    4.70    5.10
   7  -7  -2    2.00    8.60
  -6  -7   2   -0.70    3.40
  -6  -7   2    1.80    7.40
  -6  -7   2    4.70    3.70
  -6  -7   2    4.80    7.20
  -6  -7   2   -3.10    3.80
   6   7  -2    1.70    3.60
   6   7  -2   -3.90    5.80
   6   7  -2   10.90    4.70
   6   7  -2    3.70    6.00
  -6  -6   2    8.90    4.70
  -6  -6   2    7.70    5.30
  -6  -6   2    1.70    3.30
  -6  -6   2    7.00    4.70
  -6  -6   2   14.60    9.50
   6   6  -2    7.10    6.20
   6   6  -2    0.50    6.30
   6   6  -2    4.80    4.50
   6   6  -2    4.00    3.90
  -6  -5   2  167.28   27.90
  -6  -5   2  195.28   29.30
  -6  -5   2  137.59   25.50
  -6  -5   2  160.98   23.40
  -6  -5   2  154.58   23.60
  -6  -5   2  166.78   23.90
   6   5  -2  162.48   27.20
   6   5  -2  169.08   26.20
   6   5  -2  142.39   25.90
  -6  -4   2  131.39   19.90
  -6  -4   2  112.69   16.70
  -6  -4   2  104.89   19.30
  -6  -4   2  110.79   15.40
  -6  -4   2  105.39   16.70
   6   4  -2   66.79   16.50
   6   4  -2   97.89   18.40
   6   4  -2  108.79   17.80
   6   4  -2   96.09   16.50
  -6  -3   2   12.30    5.50
  -6  -3   2    4.50    3.00
  -6  -3   2    9.00    3.70
  -6  -3   2   13.30    3.20
  -6  -3   2    9.40    4.40
   6   3  -2   11.00    3.90
   6   3  -2   16.30    5.20
   6   3  -2    9.00    5.10
  -6  -2   2   32.90    5.80
  -6  -2   2   27.80    5.50
  -6  -2   2   21.00    4.60
  -6  -2   2   18.30    6.30
  -6  -2   2   27.30    6.90
   6   2  -2   21.90    5.60
   6   2  -2   16.70    5.70
   6   2  -2   30.60    4.80
   6   2  -2   24.70    4.60
   6   2  -2   30.90    6.30
  -6  -1   2  130.09   20.50
  -6  -1   2  139.59   21.10
  -6  -1   2  144.69   20.50
  -6  -1   2  126.29   21.00
  -6  -1   2  175.28   20.60
   6   1  -2  151.58   21.20
   6   1  -2  126.49   20.40
   6   1  -2  139.69   20.60
   6   1  -2  150.68   21.20
   6   1  -2  152.88   21.20
  -6   0   2   27.10    5.40
  -6   0   2   25.30    5.00
  -6   0   2   27.60    5.70
  -6   0   2   25.20    5.10
  -6   0   2   25.80    5.20
   6   0  -2   33.50    5.50
   6   0  -2   29.30    6.30
   6   0  -2   26.40    6.00
   6   0  -2   27.90    6.10
   6   0  -2   30.10    5.60
  -6   1   2  147.09   19.90
  -6   1   2  141.89   19.90
  -6   1   2  138.99   20.30
  -6   1   2  151.88   19.90
   6  -1  -2  126.29   20.90
   6  -1  -2  130.19   19.60
   6  -1  -2  128.29   21.10
   6  -1  -2  153.38   20.40
   6  -1  -2  153.08   21.40
  -6   2   2   24.30    4.30
  -6   2   2   22.00    4.10
  -6   2   2   20.50    4.80
   6  -2  -2   15.60    5.60
   6  -2  -2   22.50    6.40
   6  -2  -2   28.50    6.50
   6  -2  -2   27.10    4.80
  -6   3   2   11.20    2.70
  -6   3   2    6.70    2.40
  -6   3   2    9.30    3.30
   6  -3  -2   13.90    4.90
   6  -3  -2    9.40    2.90
   6  -3  -2   15.90    6.20
   6  -3  -2    7.60    4.90
  -6   4   2  120.19   15.70
  -6   4   2  102.79   17.10
  -6   4   2  107.79   15.50
   6  -4  -2   90.69   20.00
   6  -4  -2  119.99   17.50
   6  -4  -2  101.19   18.40
   6  -4  -2   89.19   19.80
  -6   5   2  166.08   24.20
  -6   5   2  176.98   23.10
  -6   5   2  164.28   23.00
   6  -5  -2  147.39   27.80
   6  -5  -2  137.29   25.60
   6  -5  -2  147.79   28.30
  -6   6   2    7.60    4.70
   6  -6  -2    2.40    4.20
   6  -6  -2    6.30    5.40
   6  -6  -2    0.90    5.30
  -6   7   2   -2.80    4.20
   6  -7  -2   -5.90    7.80
   6  -7  -2    2.00    8.10
  -5  -7   2    2.30    3.30
  -5  -7   2    2.20    3.00
  -5  -7   2   -3.10    3.70
  -5  -7   2    2.70    6.80
  -5  -7   2   -8.00    6.10
   5   7  -2   -0.80    2.20
   5   7  -2    6.70    5.90
   5   7  -2    3.20    4.00
   5   7  -2   -0.90    5.30
  -5  -6   2   27.90    6.30
  -5  -6   2   16.70    7.10
  -5  -6   2   19.70   10.00
  -5  -6   2   22.40    5.50
  -5  -6   2   31.60    7.00
  -5  -6   2   16.10    7.00
   5   6  -2   33.90   10.10
   5   6  -2   47.00   10.00
   5   6  -2   14.10    4.90
   5   6  -2   11.40    5.90
   5   6  -2   26.80    6.40
  -5  -5   2   28.70    9.60
  -5  -5   2   26.90    6.20
  -5  -5   2   39.60    7.70
  -5  -5   2   38.80    9.90
  -5  -5   2   32.20    8.10
  -5  -5   2   20.20    6.20
   5   5  -2   36.60    8.40
   5   5  -2   38.40    9.80
   5   5  -2   41.50    9.60
   5   5  -2   38.40    7.10
  -5  -4   2    6.40    2.70
  -5  -4   2    7.30    3.70
  -5  -4   2    5.00    2.40
  -5  -4   2    6.60    2.90
  -5  -4   2   -1.50    3.50
  -5  -4   2    6.40    4.30
   5   4  -2    0.80    2.70
   5   4  -2    8.10    4.90
   5   4  -2    7.80    3.40
   5   4  -2    4.00    3.20
  -5  -3   2    1.90    1.30
  -5  -3   2    3.30    3.60
  -5  -3   2    2.30    2.30
  -5  -3   2    1.70    2.20
  -5  -3   2    3.00    2.00
  -5  -3   2    3.60    3.60
   5   3  -2   -0.20    1.20
   5   3  -2    2.80    2.60
   5   3  -2    3.90    3.90
   5   3  -2    1.30    2.40
  -5  -2   2  353.96   51.19
  -5  -2   2  337.67   50.89
  -5  -2   2  369.06   50.29
  -5  -2   2  380.26   50.19
  -5  -2   2  370.06   49.90
   5   2  -2  387.46   50.39
   5   2  -2  366.26   51.19
   5   2  -2  338.27   49.40
   5   2  -2  380.46   50.89
  -5  -1   2  348.87   47.50
  -5  -1   2  367.66   46.80
  -5  -1   2  327.27   47.40
  -5  -1   2  358.16   46.90
  -5  -1   2  332.97   46.90
   5   1  -2  290.67   47.20
   5   1  -2  333.67   46.70
   5   1  -2  382.96   47.50
   5   1  -2  330.97   46.70
   5   1  -2  322.77   47.30
  -5   0   2    0.00    0.90
  -5   0   2   -0.20    1.30
  -5   0   2   -0.30    1.00
  -5   0   2   -0.10    1.30
  -5   0   2   -0.80    0.90
   5   0  -2   -1.20    1.40
   5   0  -2    0.80    1.10
   5   0  -2   -0.70    1.10
   5   0  -2   -1.50    1.40
   5   0  -2   -1.60    1.70
  -5   1   2  332.37   46.00
  -5   1   2  332.97   46.40
  -5   1   2  361.76   46.10
   5  -1  -2  350.86   47.20
   5  -1  -2  321.07   47.40
   5  -1  -2  350.26   46.40
   5  -1  -2  311.27   47.10
   5  -1  -2  325.87   45.80
  -5   2   2  360.66   49.20
  -5   2   2  360.46   48.60
  -5   2   2  364.16   48.60
   5  -2  -2  319.87   49.80
   5  -2  -2  370.56   50.99
   5  -2  -2  351.46   50.49
   5  -2  -2  355.46   49.00
  -5   3   2    4.90    2.10
  -5   3   2    1.80    1.40
  -5   3   2    2.30    1.40
   5  -3  -2    2.00    3.00
   5  -3  -2    3.00    3.30
   5  -3  -2   -2.10    1.40
   5  -3  -2    1.60    1.50
  -5   4   2    8.00    2.30
  -5   4   2    3.40    2.00
  -5   4   2    5.80    3.30
   5  -4  -2    6.90    2.70
   5  -4  -2    6.00    3.70
   5  -4  -2   -4.50    4.20
   5  -4  -2    1.10    4.90
  -5   5   2   36.00    6.20
  -5   5   2   34.60    7.70
  -5   5   2   30.50    5.90
   5  -5  -2   35.00   10.90
   5  -5  -2   26.70    7.40
   5  -5  -2   31.10    7.20
   5  -5  -2   39.00   11.30
  -5   6   2   20.90    6.30
   5  -6  -2   17.90    6.00
   5  -6  -2   13.10    6.90
   5  -6  -2   26.50    9.60
   5  -6  -2   21.00    6.40
  -5   7   2   26.60    9.00
  -5   7   2   -0.70    3.30
   5  -7  -2    2.90    7.50
   5  -7  -2    0.10    8.60
   5  -7  -2   -5.50    2.00
  -4  -7   2   13.60   10.00
  -4  -7   2    6.30    4.50
  -4  -7   2    2.30    2.70
  -4  -7   2    7.20    3.80
  -4  -7   2    4.70    6.90
   4   7  -2    5.80    4.80
   4   7  -2    8.70    5.70
   4   7  -2    5.90    4.10
   4   7  -2    2.40    3.00
   4   7  -2   13.20    8.40
  -4  -6   2    8.80    7.40
  -4  -6   2    6.60    3.40
  -4  -6   2    8.00    5.90
  -4  -6   2    5.90    4.90
  -4  -6   2    0.00    2.50
  -4  -6   2    1.70    2.40
   4   6  -2    8.60    7.10
   4   6  -2   11.60    5.10
   4   6  -2   15.30    6.60
   4   6  -2    7.30    3.40
   4   6  -2   -1.30    2.30
  -4  -5   2   16.80    4.40
  -4  -5   2    9.90    3.40
  -4  -5   2    7.20    5.60
  -4  -5   2    8.20    5.90
  -4  -5   2   13.90    4.60
  -4  -5   2   11.30    5.70
   4   5  -2   16.40    6.40
   4   5  -2    6.50    5.10
   4   5  -2    9.80    3.50
   4   5  -2   15.40    5.20
  -4  -4   2  130.29   21.70
  -4  -4   2  139.69   18.40
  -4  -4   2  119.59   18.00
  -4  -4   2  132.49   18.50
  -4  -4   2  133.39   18.60
  -4  -4   2  127.49   21.30
   4   4  -2  128.59   20.20
   4   4  -2   96.19   20.30
   4   4  -2  136.59   18.40
   4   4  -2   79.49   19.20
  -4  -3   2    4.40    4.20
  -4  -3   2    3.70    2.30
  -4  -3   2    7.50    2.00
  -4  -3   2   10.90    4.00
  -4  -3   2    9.70    2.50
  -4  -3   2   16.10    3.40
  -4  -3   2    3.90    3.30
   4   3  -2   15.10    3.30
   4   3  -2    8.30    2.10
   4   3  -2    3.60    2.80
   4   3  -2   13.70    4.10
   4   3  -2    7.90    2.00
   4   3  -2    7.90    4.20
  -4  -2   2  264.17   34.60
  -4  -2   2  272.57   35.50
  -4  -2   2  235.08   34.10
  -4  -2   2  235.48   34.40
  -4  -2   2  230.58   35.10
   4   2  -2  239.28   35.00
   4   2  -2  248.48   34.50
   4   2  -2  260.17   35.40
   4   2  -2  250.17   33.70
  -4  -1   2   47.40    6.00
  -4  -1   2   30.60    6.70
  -4  -1   2   35.20    6.40
  -4  -1   2   32.90    6.80
  -4  -1   2   40.70    6.40
   4   1  -2   36.80    5.80
   4   1  -2   49.60    7.20
   4   1  -2   29.80    6.60
   4   1  -2   40.10    6.90
  -4   0   2  132.49   18.80
  -4   0   2  139.79   19.10
  -4   0   2  137.29   19.00
  -4   0   2  137.19   18.90
   4   0  -2  148.29   19.60
   4   0  -2  121.69   18.90
   4   0  -2  148.99   19.30
   4   0  -2  122.99   19.20
   4   0  -2  134.39   19.40
  -4   1   2   38.00    5.80
  -4   1   2   47.90    6.70
  -4   1   2   35.00    6.00
   4  -1  -2   36.90    7.50
   4  -1  -2   38.00    6.30
   4  -1  -2   43.00    7.80
   4  -1  -2   38.20    7.20
  -4   2   2  255.77   32.00
  -4   2   2  214.58   32.50
  -4   2   2  253.27   32.00
   4  -2  -2  234.38   33.90
   4  -2  -2  220.48   33.10
   4  -2  -2  235.68   34.30
   4  -2  -2  208.78   32.20
  -4   3   2   13.00    2.30
  -4   3   2    4.80    2.30
  -4   3   2    7.00    1.60
   4  -3  -2    3.60    4.30
   4  -3  -2    9.30    2.60
   4  -3  -2    7.80    5.00
   4  -3  -2    6.10    2.20
   4  -3  -2    6.50    3.30
   4  -3  -2    7.80    2.60
  -4   4   2  115.89   17.90
  -4   4   2  119.29   17.10
  -4   4   2  134.49   17.20
   4  -4  -2  129.69   18.10
   4  -4  -2   89.49   18.80
   4  -4  -2  132.59   22.30
   4  -4  -2  118.79   21.80
  -4   5   2   12.60    3.20
  -4   5   2   11.90    3.10
  -4   5   2    9.60    4.60
   4  -5  -2    9.60    4.10
   4  -5  -2   10.70    6.40
   4  -5  -2    5.90    5.10
   4  -5  -2   10.10    4.30
  -4   6   2    0.90    4.30
   4  -6  -2    3.70    6.70
   4  -6  -2    2.90    4.00
   4  -6  -2    2.60    6.60
   4  -6  -2    8.50    4.60
  -4   7   2    7.20    5.30
  -4   7   2    2.90    5.10
   4  -7  -2   -0.20    4.20
   4  -7  -2    1.40    4.80
   4  -7  -2    6.30    6.60
  -3  -7   2   15.90    5.40
  -3  -7   2   15.30    5.50
  -3  -7   2   19.90    7.60
  -3  -7   2   21.40    5.20
   3   7  -2   17.50    5.30
   3   7  -2    6.60    4.70
   3   7  -2   19.80    5.10
   3   7  -2   18.10    5.60
  -3  -6   2  102.19   18.10
  -3  -6   2   70.19   14.00
  -3  -6   2   99.19   14.90
  -3  -6   2   87.89   14.50
   3   6  -2   92.09   16.40
   3   6  -2   90.69   17.20
   3   6  -2   83.09   14.10
   3   6  -2   90.59   14.50
  -3  -5   2    8.40    5.90
  -3  -5   2    6.50    3.50
  -3  -5   2   10.00    5.10
  -3  -5   2    2.30    2.30
  -3  -5   2    4.60    2.70
  -3  -5   2   -3.70    4.70
   3   5  -2    2.50    3.10
   3   5  -2   14.30    6.70
   3   5  -2   12.50    5.00
   3   5  -2    5.20    2.80
   3   5  -2    7.90    5.20
  -3  -4   2   12.70    3.40
  -3  -4   2   10.80    3.30
  -3  -4   2   16.50    3.80
  -3  -4   2    7.50    4.00
  -3  -4   2   11.40    4.70
  -3  -4   2   11.10    3.40
  -3  -4   2   19.20    6.80
  -3  -4   2   14.40    3.50
  -3  -4   2   12.70    3.40
   3   4  -2    6.80    2.80
   3   4  -2    5.30    3.60
   3   4  -2   13.30    3.40
   3   4  -2    9.60    3.50
   3   4  -2   13.50    5.70
   3   4  -2   16.80    3.90
   3   4  -2   19.40    5.10
  -3  -3   2  450.75   60.79
  -3  -3   2  476.45   59.89
  -3  -3   2  411.86   59.49
  -3  -3   2  522.45   61.59
  -3  -3   2  360.76   59.29
  -3  -3   2  482.65   59.59
  -3  -3   2  459.25   59.79
  -3  -3   2  482.25   60.59
   3   3  -2  496.85   60.59
   3   3  -2  389.06   60.19
   3   3  -2  344.87   59.29
   3   3  -2  452.85   60.99
   3   3  -2  481.05   59.59
  -3  -2   2  665.63   81.19
  -3  -2   2  519.65   79.89
  -3  -2   2  604.44   81.19
  -3  -2   2  617.24   81.39
  -3  -2   2  601.14   80.59
  -3  -2   2  562.54   80.19
  -3  -2   2  593.84   80.49
   3   2  -2  645.14   81.09
   3   2  -2  662.03   80.39
   3   2  -2  501.45   80.79
   3   2  -2  590.24   81.29
  -3  -1   2   44.40    6.50
  -3  -1   2   49.60    7.70
  -3  -1   2   43.00    6.90
  -3  -1   2   45.80    7.00
  -3  -1   2   44.00    7.40
   3   1  -2   52.09    7.60
   3   1  -2   41.70    6.20
   3   1  -2   45.50    7.20
   3   1  -2   42.30    7.40
  -3   0   2    0.70    0.80
  -3   0   2    1.40    0.90
  -3   0   2   -0.40    0.60
   3   0  -2   -0.20    0.90
   3   0  -2   -2.30    0.80
   3   0  -2   -0.50    0.70
   3   0  -2    0.90    1.10
  -3   1   2   48.30    7.10
  -3   1   2   49.40    7.10
  -3   1   2   52.19    7.50
   3  -1  -2   46.50    8.30
   3  -1  -2   52.39    9.20
   3  -1  -2   49.30    7.40
   3  -1  -2   54.19    9.10
  -3   2   2  630.14   81.29
  -3   2   2  563.84   81.79
  -3   2   2  629.64   81.29
   3  -2  -2  580.44   81.69
   3  -2  -2  641.74   83.29
   3  -2  -2  502.05   82.19
   3  -2  -2  676.23   83.69
  -3   3   2  439.16   57.19
  -3   3   2  344.87   57.19
  -3   3   2  441.86   57.99
  -3   3   2  434.96   57.29
   3  -3  -2  403.36   57.39
   3  -3  -2  478.75   60.29
   3  -3  -2  341.37   58.09
   3  -3  -2  466.15   59.79
   3  -3  -2  439.06   57.99
   3  -3  -2  456.05   57.79
   3  -3  -2  460.95   57.99
  -3   4   2   12.80    2.90
  -3   4   2   13.00    3.20
  -3   4   2   18.10    3.20
  -3   4   2   12.00    4.10
   3  -4  -2   16.50    6.60
   3  -4  -2   12.80    3.60
   3  -4  -2   18.70    4.20
   3  -4  -2    9.10    3.30
   3  -4  -2   10.60    4.00
   3  -4  -2   14.70    3.20
   3  -4  -2   18.50    7.10
  -3   5   2    5.00    2.30
  -3   5   2   13.30    3.00
  -3   5   2    4.90    3.00
   3  -5  -2    4.90    2.60
   3  -5  -2    8.80    6.80
   3  -5  -2    7.20    3.50
   3  -5  -2    0.30    5.90
   3  -5  -2   -2.60    2.40
   3  -5  -2    8.60    2.90
  -3   6   2   98.29   15.00
  -3   6   2   69.99   15.80
   3  -6  -2   83.29   14.30
   3  -6  -2   87.49   17.60
   3  -6  -2   79.99   17.00
   3  -6  -2   74.39   14.30
  -3   7   2    7.10    5.70
  -3   7   2   18.90    7.30
   3  -7  -2   24.30    6.60
   3  -7  -2   12.80    8.70
   3  -7  -2    3.30    6.60
  -2  -7   2   22.90    6.40
  -2  -7   2   22.80    9.20
  -2  -7   2   21.10    6.30
  -2  -7   2   25.10    6.10
   2   7  -2   18.80    6.10
   2   7  -2   26.10    6.00
   2   7  -2   39.90    8.00
   2   7  -2   20.00    7.60
  -2  -6   2    7.30    6.30
  -2  -6   2    0.10    2.10
  -2  -6   2    0.30    3.60
  -2  -6   2    9.30    3.90
  -2  -6   2    1.40    2.90
   2   6  -2    3.80    4.50
   2   6  -2    3.90    2.50
   2   6  -2   -3.00    2.90
   2   6  -2   -3.90    1.80
   2   6  -2    6.30    6.30
  -2  -5   2   32.90    6.40
  -2  -5   2   31.10    7.60
  -2  -5   2   34.80    6.80
  -2  -5   2   26.00    7.80
  -2  -5   2   38.40    8.90
  -2  -5   2   32.60    6.30
   2   5  -2   24.60    6.10
   2   5  -2   17.80    6.70
   2   5  -2   25.80    5.90
   2   5  -2   24.10    7.30
   2   5  -2   41.00    8.10
  -2  -4   2  206.48   25.40
  -2  -4   2  139.79   25.10
  -2  -4   2  205.58   26.40
  -2  -4   2  212.88   27.00
  -2  -4   2  165.58   25.10
  -2  -4   2  192.88   25.40
  -2  -4   2  199.18   25.10
  -2  -4   2  146.09   25.30
  -2  -4   2  222.58   27.50
   2   4  -2  189.88   26.70
   2   4  -2  180.98   25.20
   2   4  -2  139.39   25.20
   2   4  -2  184.38   25.20
   2   4  -2  185.48   25.10
   2   4  -2  174.98   26.10
   2   4  -2  191.08   26.10
  -2  -3   2   20.10    4.70
  -2  -3   2   18.60    4.10
  -2  -3   2   23.50    4.40
  -2  -3   2   24.60    5.60
  -2  -3   2   24.80    4.30
  -2  -3   2   12.80    3.80
  -2  -3   2   21.10    3.90
  -2  -3   2   30.00    6.30
  -2  -3   2   14.10    3.60
   2   3  -2   24.60    4.20
   2   3  -2   14.40    3.90
   2   3  -2   23.50    4.00
   2   3  -2   25.40    5.10
   2   3  -2   24.90    5.80
   2   3  -2   21.50    5.10
  -2  -2   2  302.67   44.50
  -2  -2   2  361.36   44.50
  -2  -2   2  332.37   44.00
  -2  -2   2  341.27   43.70
  -2  -2   2  281.77   43.70
  -2  -2   2  299.97   44.40
  -2  -2   2  329.27   44.00
   2   2  -2  341.67   43.70
   2   2  -2  321.57   44.60
   2   2  -2  325.97   44.30
   2   2  -2  272.77   44.20
  -2  -1   2   26.70    4.10
  -2  -1   2   24.60    4.80
  -2  -1   2   32.60    5.20
  -2  -1   2   33.00    4.60
  -2  -1   2   31.30    4.60
   2   1  -2   22.60    4.70
   2   1  -2   26.70    4.60
   2   1  -2   21.80    4.70
  -2   0   2   25.80    4.50
  -2   0   2   33.70    4.60
   2   0  -2   28.70    4.90
   2   0  -2   31.90    4.80
  -2   1   2   27.30    4.60
  -2   1   2   29.80    4.00
   2  -1  -2   31.30    5.20
   2  -1  -2   31.30    5.80
   2  -1  -2   29.00    5.60
   2  -1  -2   23.50    4.40
  -2   2   2  294.57   41.30
  -2   2   2  325.27   41.90
  -2   2   2  304.17   41.30
   2  -2  -2  313.87   41.80
   2  -2  -2  327.77   41.80
   2  -2  -2  323.87   43.30
   2  -2  -2  317.07   43.00
   2  -2  -2  293.97   41.40
   2  -2  -2  233.98   42.00
   2  -2  -2  329.57   41.90
  -2   3   2   18.70    3.50
  -2   3   2   19.30    3.60
  -2   3   2   16.50    3.80
  -2   3   2   19.50    4.20
   2  -3  -2   25.60    6.60
   2  -3  -2   25.40    3.80
   2  -3  -2   21.20    4.20
   2  -3  -2   15.60    4.30
   2  -3  -2   18.50    4.10
   2  -3  -2   18.70    5.50
   2  -3  -2   23.90    4.30
   2  -3  -2   24.30    5.00
   2  -3  -2   26.70    3.80
  -2   4   2  182.38   24.90
  -2   4   2  182.28   24.90
  -2   4   2  140.19   25.10
  -2   4   2  190.88   25.70
   2  -4  -2  139.99   25.50
   2  -4  -2  185.58   25.70
   2  -4  -2  213.28   26.60
   2  -4  -2  197.78   25.10
   2  -4  -2  176.08   25.60
   2  -4  -2  183.78   27.40
   2  -4  -2  213.88   25.90
  -2   5   2   31.40    5.20
  -2   5   2   31.00    6.50
  -2   5   2   27.70    5.10
  -2   5   2   13.90    6.40
   2  -5  -2   37.70    9.30
   2  -5  -2   19.80    5.70
   2  -5  -2   13.30    7.00
   2  -5  -2   29.70    5.30
   2  -5  -2   32.30    5.50
   2  -5  -2   31.40    6.60
   2  -5  -2   25.00    5.90
  -2   6   2   13.30    5.70
  -2   6   2    7.70    4.40
   2  -6  -2    2.60    3.30
   2  -6  -2    0.50    3.10
   2  -6  -2   -3.80    2.90
   2  -6  -2   -0.70    4.00
  -2   7   2    9.20    6.80
  -2   7   2   30.30    8.60
  -2   7   2   28.70    7.60
   2  -7  -2   17.80    8.50
   2  -7  -2   32.20    7.50
   2  -7  -2   21.50    8.40
  -1  -8   2   -1.60    2.80
   1   8  -2    3.60    3.00
   1   8  -2   10.30    5.70
  -1  -7   2   21.20    5.50
  -1  -7   2   24.60    8.80
  -1  -7   2   17.70    5.60
  -1  -7   2   21.40    6.30
   1   7  -2   31.10    7.30
   1   7  -2   22.60    7.70
   1   7  -2   19.70    5.10
   1   7  -2   22.80    6.00
  -1  -6   2    0.20    2.20
  -1  -6   2    1.30    2.80
  -1  -6   2   -0.90    3.10
  -1  -6   2    4.30    4.10
   1   6  -2    9.00    3.70
   1   6  -2    7.50    2.80
   1   6  -2    7.70    3.70
   1   6  -2   -1.00    4.00
  -1  -5   2  182.08   28.10
  -1  -5   2  161.58   28.40
  -1  -5   2  217.98   30.20
  -1  -5   2  210.78   28.30
  -1  -5   2  198.08   28.10
  -1  -5   2  140.69   28.50
  -1  -5   2  214.18   29.90
  -1  -5   2  214.28   29.50
   1   5  -2  180.88   28.90
   1   5  -2  211.68   28.10
   1   5  -2  257.17   30.30
   1   5  -2  201.08   28.40
   1   5  -2  203.38   29.70
   1   5  -2  242.78   28.40
  -1  -4   2   50.49    9.00
  -1  -4   2   55.09   10.10
  -1  -4   2   47.90    9.10
  -1  -4   2   58.29    9.50
  -1  -4   2   55.69   10.30
  -1  -4   2   58.39    9.30
  -1  -4   2   56.89   10.70
  -1  -4   2   70.49   10.50
  -1  -4   2   65.49   11.30
   1   4  -2   49.30    9.10
   1   4  -2   62.59   10.10
   1   4  -2   50.49    9.10
   1   4  -2   57.69   10.30
   1   4  -2   59.49    9.40
   1   4  -2   61.09   11.00
  -1  -3   2 1075.69  133.89
  -1  -3   2  864.71  134.19
  -1  -3   2 1143.19  134.39
  -1  -3   2 1074.19  134.69
  -1  -3   2 1081.59  134.89
  -1  -3   2  951.60  133.49
  -1  -3   2  829.12  133.99
  -1  -3   2 1044.00  133.89
  -1  -3   2  910.21  133.69
   1   3  -2  926.51  133.69
   1   3  -2 1128.19  134.39
   1   3  -2 1090.09  134.79
   1   3  -2 1008.80  133.79
   1   3  -2  843.32  133.49
   1   3  -2  983.40  134.39
  -1  -2   2   76.59   10.80
  -1  -2   2   70.19   11.80
  -1  -2   2   83.59   10.80
  -1  -2   2   68.49   11.00
  -1  -2   2   65.69   10.90
  -1  -2   2   71.59   10.70
  -1  -2   2   81.99   11.40
  -1  -2   2   87.29   11.20
   1   2  -2   79.69   12.00
   1   2  -2   80.69   10.80
   1   2  -2   63.69   11.50
   1   2  -2   66.89   10.70
   1   2  -2   82.99   11.10
  -1  -1   2   52.39    6.90
  -1  -1   2   48.80    6.90
  -1  -1   2   50.49    6.90
  -1  -1   2   42.20    6.80
  -1  -1   2   50.09    7.20
   1   1  -2   51.89    7.20
   1   1  -2   42.30    7.40
   1   1  -2   47.60    6.90
  -1   0   2    0.90    0.40
  -1   0   2   -0.40    0.50
   1   0  -2    0.20    0.50
  -1   1   2   43.30    6.10
  -1   1   2   43.40    7.50
   1  -1  -2   49.40    7.40
   1  -1  -2   40.90    7.00
   1  -1  -2   45.90    6.10
   1  -1  -2   44.00    7.40
   1  -1  -2   46.70    6.50
  -1   2   2   72.89    9.90
  -1   2   2   60.79    9.50
  -1   2   2   63.59    9.50
   1  -2  -2   77.99   10.30
   1  -2  -2   57.59   10.10
   1  -2  -2   65.79   11.40
   1  -2  -2   68.49    9.50
   1  -2  -2   86.19   12.30
   1  -2  -2   71.29    9.60
   1  -2  -2   79.39   10.10
   1  -2  -2   75.19    9.90
   1  -2  -2   62.89    9.90
  -1   3   2  908.61  129.39
  -1   3   2  878.71  130.89
  -1   3   2 1026.80  129.89
  -1   3   2  889.41  129.39
   1  -3  -2  955.70  129.49
   1  -3  -2  809.12  129.99
   1  -3  -2 1039.00  131.59
   1  -3  -2 1023.90  130.59
   1  -3  -2  900.31  129.99
   1  -3  -2  958.30  129.49
   1  -3  -2 1073.79  131.39
   1  -3  -2 1077.09  129.89
  -1   4   2   48.70    7.90
  -1   4   2   45.40   10.50
  -1   4   2   41.60    8.40
  -1   4   2   62.69    8.90
  -1   4   2   49.50    7.80
   1  -4  -2   49.70    7.90
   1  -4  -2   53.39    8.90
   1  -4  -2   56.09    9.10
   1  -4  -2   57.79    8.70
   1  -4  -2   48.40   10.90
   1  -4  -2   47.60    7.90
   1  -4  -2   56.89   10.20
   1  -4  -2   35.20    9.90
   1  -4  -2   40.30    8.60
  -1   5   2  176.58   25.80
  -1   5   2  190.98   25.90
  -1   5   2  174.38   27.90
  -1   5   2  137.29   26.10
  -1   5   2  202.58   26.70
  -1   5   2  163.18   27.00
   1  -5  -2  189.18   25.90
   1  -5  -2  218.18   26.70
   1  -5  -2  180.58   25.90
   1  -5  -2  212.58   27.30
   1  -5  -2  153.68   26.50
   1  -5  -2  202.98   28.60
   1  -5  -2  210.48   27.20
   1  -5  -2  194.68   29.40
   1  -5  -2  191.48   28.70
  -1   6   2    5.70    3.20
  -1   6   2    1.60    3.70
  -1   6   2    1.50    4.00
  -1   6   2    9.10    3.40
  -1   6   2    9.70    5.20
  -1   6   2    1.90    2.50
   1  -6  -2    4.10    3.40
   1  -6  -2    1.10    2.40
   1  -6  -2    1.20    2.60
   1  -6  -2    0.90    3.90
   1  -6  -2    4.40    5.60
   1  -6  -2    2.10    2.60
  -1   7   2   27.20    6.70
  -1   7   2   11.10    6.20
  -1   7   2   15.30    6.20
   1  -7  -2    8.60    6.60
   1  -7  -2   18.30    7.50
   1  -7  -2   21.50    5.90
   0  -8   2    1.90    3.30
   0  -8   2    3.50    3.40
   0   8  -2   10.10    5.70
   0   8  -2    5.70    3.10
   0  -7   2   17.40    5.10
   0  -7   2   10.90    4.30
   0  -7   2    7.90    4.10
   0   7  -2   11.40    4.00
   0   7  -2    7.50    4.30
   0   7  -2   21.20    5.40
   0  -6   2   13.50    4.70
   0  -6   2   34.60    8.20
   0  -6   2   24.50    5.50
   0  -6   2   22.40    5.20
   0   6  -2   12.80    4.10
   0   6  -2   17.30    5.90
   0   6  -2   16.40    5.00
   0   6  -2   19.20    4.90
   0  -5   2   -0.10    3.10
   0  -5   2   -1.60    2.40
   0  -5   2    0.40    2.10
   0  -5   2    2.60    2.50
   0  -5   2    4.10    4.60
   0  -5   2   -1.80    2.40
   0  -5   2    1.50    2.60
   0   5  -2   -2.40    2.60
   0   5  -2   -1.50    3.50
   0   5  -2   -0.30    2.30
   0   5  -2    1.90    2.50
   0   5  -2   -1.10    2.30
   0  -4   2   11.80    3.20
   0  -4   2   10.00    3.80
   0  -4   2   11.40    4.50
   0  -4   2    7.70    3.80
   0  -4   2    7.50    2.70
   0  -4   2   11.80    4.40
   0  -4   2   10.60    3.00
   0  -4   2    9.10    2.80
   0  -4   2   14.50    4.30
   0   4  -2   11.10    4.30
   0   4  -2   13.10    3.30
   0   4  -2    7.20    2.70
   0   4  -2    4.70    3.40
   0   4  -2    6.90    3.20
   0   4  -2   15.40    3.10
   0  -3   2 1326.37  185.28
   0  -3   2 1475.55  185.98
   0  -3   2 1461.85  185.98
   0  -3   2 1220.78  185.98
   0  -3   2 1389.86  185.18
   0  -3   2 1415.66  185.28
   0  -3   2 1130.09  185.68
   0  -3   2 1457.15  185.48
   0   3  -2 1487.95  185.48
   0   3  -2 1294.77  185.58
   0   3  -2 1423.66  185.88
   0   3  -2 1385.56  185.08
   0   3  -2 1322.47  185.08
   0  -2   2  211.88   28.30
   0  -2   2  183.08   28.30
   0  -2   2  181.18   28.40
   0  -2   2  214.48   28.40
   0  -2   2  206.88   27.90
   0  -2   2  208.18   28.40
   0  -2   2  207.88   27.90
   0  -2   2  196.18   27.90
   0   2  -2  188.88   28.20
   0   2  -2  212.58   28.30
   0   2  -2  198.48   27.80
   0   2  -2  192.18   27.80
   0   2  -2  239.28   28.30
   0  -1   2  998.80  139.39
   0  -1   2 1104.99  139.29
   0  -1   2 1042.90  139.19
   0  -1   2 1027.90  139.09
   0  -1   2 1062.89  139.09
   0   1  -2 1028.10  139.09
   0   1  -2  957.00  139.19
   0   1  -2 1008.90  139.09
   0   0   2 1396.66  177.18
   0   0  -2 1229.78  176.98
   0   1   2  934.61  135.59
   0  -1  -2  911.01  135.49
   0  -1  -2  943.71  134.99
   0  -1  -2  949.71  135.39
   0  -1  -2 1029.50  135.59
   0  -1  -2 1146.79  135.39
   0  -1  -2 1097.69  135.49
   0   2   2  172.68   25.80
   0   2   2  208.58   26.00
   0   2   2  177.68   26.60
   0   2   2  178.78   26.70
   0  -2  -2  187.48   26.70
   0  -2  -2  208.78   27.00
   0  -2  -2  181.78   25.80
   0  -2  -2  179.28   25.80
   0  -2  -2  176.58   26.30
   0  -2  -2  168.48   26.30
   0  -2  -2  201.78   26.00
   0  -2  -2  215.18   26.30
   0  -2  -2  204.08   26.70
   0   3   2 1218.68  170.48
   0   3   2 1179.58  169.08
   0   3   2 1100.09  170.08
   0   3   2 1408.66  169.48
   0  -3  -2 1356.86  170.88
   0  -3  -2 1121.79  169.68
   0  -3  -2 1176.38  169.08
   0  -3  -2 1381.36  170.48
   0  -3  -2 1172.88  169.88
   0  -3  -2 1347.97  169.48
   0  -3  -2 1425.56  169.88
   0  -3  -2 1161.18  169.18
   0   4   2    1.30    2.70
   0   4   2    3.10    2.80
   0   4   2    7.20    2.90
   0   4   2    9.60    2.50
   0   4   2    8.10    2.10
   0   4   2    8.50    2.70
   0  -4  -2    7.30    4.50
   0  -4  -2    9.80    4.80
   0  -4  -2   10.50    2.60
   0  -4  -2    7.90    3.60
   0  -4  -2    8.20    2.70
   0  -4  -2   13.40    3.00
   0  -4  -2   11.50    3.60
   0  -4  -2    5.80    3.50
   0  -4  -2    8.90    2.40
   0   5   2   -1.00    2.70
   0   5   2    1.80    2.00
   0   5   2    5.10    3.90
   0   5   2   -4.10    1.90
   0   5   2   -1.70    2.20
   0   5   2   -0.50    1.80
   0   5   2    1.00    2.70
   0   5   2   -1.10    2.30
   0   5   2    4.20    3.70
   0  -5  -2   -1.30    2.30
   0  -5  -2   -0.20    1.90
   0  -5  -2    1.50    2.00
   0  -5  -2   -3.00    1.80
   0  -5  -2   -3.70    4.30
   0  -5  -2   -1.50    1.70
   0  -5  -2    3.70    3.00
   0  -5  -2   -3.00    2.40
   0  -5  -2    3.70    3.50
   0   6   2   18.50    4.20
   0   6   2   25.30    6.10
   0   6   2   10.50    5.00
   0   6   2   20.10    4.20
   0   6   2    8.90    6.30
   0   6   2    9.30    5.60
   0   6   2   22.70    6.20
   0  -6  -2   15.60    5.00
   0  -6  -2   16.60    4.20
   0  -6  -2    6.40    4.30
   0  -6  -2   17.10    7.00
   0  -6  -2   13.70    4.10
   0  -6  -2   10.30    4.60
   0  -6  -2   16.50    7.20
   0   7   2   21.70    7.20
   0  -7  -2   24.60    6.60
   1  -7   2    8.60    3.90
   1  -7   2    6.50    3.50
  -1   7  -2    4.10    2.90
  -1   7  -2    7.60    4.00
  -1   7  -2    8.20    4.10
   1  -6   2    6.70    5.20
   1  -6   2   12.20    4.90
   1  -6   2    1.90    4.70
   1  -6   2   13.90    4.30
   1  -6   2   11.00    4.30
   1  -6   2   11.30    3.80
  -1   6  -2    9.50    4.00
  -1   6  -2    9.70    3.90
  -1   6  -2   10.00    4.20
  -1   6  -2   16.70    4.10
   1  -5   2   10.30    5.30
   1  -5   2   15.50    5.00
   1  -5   2    9.30    3.50
   1  -5   2   18.00    4.50
   1  -5   2   16.30    4.40
   1  -5   2   10.00    4.40
  -1   5  -2   13.60    4.20
  -1   5  -2   16.00    4.70
  -1   5  -2    9.90    3.80
  -1   5  -2   13.50    4.10
   1  -4   2  142.59   20.30
   1  -4   2   89.99   17.90
   1  -4   2  142.79   18.30
   1  -4   2   96.19   20.10
   1  -4   2  158.68   18.60
   1  -4   2  140.99   18.80
   1  -4   2  107.19   20.30
   1  -4   2  146.79   19.40
   1  -4   2  133.09   18.60
  -1   4  -2  121.79   18.70
  -1   4  -2  134.69   18.20
  -1   4  -2  126.49   19.00
  -1   4  -2  137.49   18.70
  -1   4  -2  120.39   18.50
  -1   4  -2  133.29   18.30
   1  -3   2    8.60    2.50
   1  -3   2   11.40    4.00
   1  -3   2   16.00    4.30
   1  -3   2   11.30    2.70
   1  -3   2   10.00    2.90
   1  -3   2   15.70    3.60
   1  -3   2   14.80    2.90
   1  -3   2   10.60    3.10
   1  -3   2    5.90    2.50
  -1   3  -2    7.00    2.50
  -1   3  -2   10.20    2.70
  -1   3  -2   13.80    2.90
  -1   3  -2   10.60    2.80
  -1   3  -2   10.60    2.50
  -1   3  -2    9.50    3.10
   1  -2   2    0.20    0.70
   1  -2   2    2.20    1.10
   1  -2   2   -0.70    1.20
   1  -2   2    1.50    0.80
   1  -2   2   -0.40    0.60
   1  -2   2   -0.70    1.50
  -1   2  -2   -0.50    1.00
  -1   2  -2    0.00    0.80
  -1   2  -2    2.20    0.90
  -1   2  -2    1.00    0.90
  -1   2  -2    0.90    1.40
   1  -1   2 3220.38  422.56
   1  -1   2 3183.58  422.06
   1  -1   2 3218.18  422.16
   1  -1   2 3275.17  422.66
  -1   1  -2 3027.80  421.96
  -1   1  -2 3095.09  422.16
  -1   1  -2 3006.80  421.96
  -1   1  -2 2994.90  422.06
   1   0   2    0.50    0.60
  -1   0  -2   -0.10    0.40
   1   1   2 2811.12  424.86
   1   1   2 2858.71  424.86
   1   1   2 3040.00  424.96
  -1  -1  -2 3207.78  424.86
  -1  -1  -2 3004.80  424.96
  -1  -1  -2 3182.08  424.86
  -1  -1  -2 3387.66  424.96
  -1  -1  -2 3244.78  425.16
  -1  -1  -2 3141.69  424.66
  -1  -1  -2 3587.94  425.06
   1   2   2    1.00    1.70
   1   2   2   -0.70    1.20
   1   2   2    1.60    1.50
  -1  -2  -2    1.40    1.60
  -1  -2  -2    1.10    0.90
  -1  -2  -2   -0.10    1.20
  -1  -2  -2    0.10    0.80
  -1  -2  -2   -1.00    1.10
  -1  -2  -2   -1.70    1.30
  -1  -2  -2    0.70    1.80
  -1  -2  -2   -0.20    0.60
  -1  -2  -2    1.10    0.90
   1   3   2    8.30    2.70
   1   3   2    1.70    2.30
   1   3   2    7.90    3.00
  -1  -3  -2    8.30    2.20
  -1  -3  -2   10.30    3.50
  -1  -3  -2    8.70    2.20
  -1  -3  -2    6.50    2.90
  -1  -3  -2   12.10    2.40
  -1  -3  -2   12.00    3.20
  -1  -3  -2    6.60    3.20
  -1  -3  -2   10.00    2.80
  -1  -3  -2    5.60    2.70
   1   4   2   89.69   18.20
   1   4   2  146.69   17.90
   1   4   2  114.29   16.90
   1   4   2  105.29   17.40
   1   4   2  103.59   16.50
   1   4   2  135.99   18.60
  -1  -4  -2  125.79   19.10
  -1  -4  -2  146.29   17.90
  -1  -4  -2  105.39   18.90
  -1  -4  -2  108.29   16.60
  -1  -4  -2  106.39   16.60
  -1  -4  -2  123.59   17.40
  -1  -4  -2  126.69   18.20
  -1  -4  -2  126.79   17.00
  -1  -4  -2  109.39   19.10
   1   5   2   15.00    5.20
   1   5   2   17.90    4.30
   1   5   2   13.30    3.40
   1   5   2    5.80    4.00
   1   5   2    8.40    4.90
   1   5   2   16.10    3.50
   1   5   2    8.10    5.00
   1   5   2    7.00    3.50
   1   5   2    6.40    4.30
  -1  -5  -2    8.50    4.60
  -1  -5  -2   15.90    4.10
  -1  -5  -2   16.80    5.90
  -1  -5  -2   25.40    7.80
  -1  -5  -2    9.80    4.30
  -1  -5  -2   16.00    3.60
  -1  -5  -2   13.30    5.30
  -1  -5  -2   16.60    3.80
  -1  -5  -2    9.40    4.00
   1   6   2   11.10    5.80
   1   6   2    6.70    4.60
   1   6   2    4.90    4.00
   1   6   2   13.10    5.20
   1   6   2    3.00    4.70
   1   6   2   13.50    3.70
   1   6   2   11.10    4.90
   1   6   2    9.50    3.30
   1   6   2   12.50    5.90
  -1  -6  -2   12.20    3.50
  -1  -6  -2   15.30    7.20
  -1  -6  -2    9.70    4.90
  -1  -6  -2    9.60    3.50
  -1  -6  -2    6.90    4.00
  -1  -6  -2    9.70    5.50
  -1  -6  -2    9.80    3.60
  -1  -6  -2   12.20    5.50
  -1  -6  -2   13.70    4.60
   2  -7   2    1.60    3.90
   2  -7   2    2.30    4.00
  -2   7  -2    3.40    2.80
  -2   7  -2   11.10    5.00
  -2   7  -2    3.10    3.70
   2  -6   2    4.60    2.90
   2  -6   2    2.50    2.50
   2  -6   2    9.00    5.90
   2  -6   2    8.50    5.70
  -2   6  -2    7.30    3.00
  -2   6  -2    5.50    3.40
  -2   6  -2    6.00    3.50
   2  -5   2   -2.80    2.50
   2  -5   2   -0.70    3.80
   2  -5   2   -0.30    1.80
   2  -5   2    2.00    3.80
  -2   5  -2   -0.60    1.70
  -2   5  -2    0.70    2.70
  -2   5  -2    0.90    2.80
  -2   5  -2   -0.20    2.50
   2  -4   2   13.40    5.20
   2  -4   2   13.80    5.60
   2  -4   2   16.60    3.60
   2  -4   2   17.10    4.00
   2  -4   2   13.00    3.50
  -2   4  -2   20.70    4.00
  -2   4  -2   11.70    3.80
  -2   4  -2   17.80    3.70
  -2   4  -2   14.90    4.40
  -2   4  -2   14.60    3.80
   2  -3   2   17.90    4.40
   2  -3   2   27.50    4.30
   2  -3   2   16.20    5.40
   2  -3   2   14.20    5.50
   2  -3   2   16.20    4.20
   2  -3   2   20.90    4.20
  -2   3  -2   30.10    4.40
  -2   3  -2   25.80    4.20
  -2   3  -2   31.40    4.90
  -2   3  -2   24.70    4.60
  -2   3  -2   32.40    5.00
   2  -2   2  174.38   22.60
   2  -2   2  161.38   23.70
   2  -2   2  139.99   23.40
   2  -2   2  142.79   22.70
  -2   2  -2  163.38   22.50
  -2   2  -2  170.88   22.60
  -2   2  -2  175.28   22.50
  -2   2  -2  168.28   22.90
   2  -1   2 3416.56  453.45
   2  -1   2 3260.87  452.75
   2  -1   2 3413.36  453.35
   2  -1   2 3596.94  453.05
  -2   1  -2 3242.58  452.75
  -2   1  -2 3380.26  452.65
  -2   1  -2 3238.58  452.55
  -2   1  -2 3287.57  452.55
   2   0   2 1561.74  214.58
   2   0   2 1637.84  214.68
   2   0   2 1625.84  214.58
  -2   0  -2 1513.95  214.48
  -2   0  -2 1587.84  214.38
  -2   0  -2 1574.24  214.38
  -2   0  -2 1602.74  214.48
   2   1   2 3259.77  455.25
   2   1   2 3348.57  455.15
   2   1   2 3552.64  455.05
   2   1   2 3579.44  455.05
  -2  -1  -2 3295.27  454.95
  -2  -1  -2 3309.57  455.45
  -2  -1  -2 3299.27  455.25
  -2  -1  -2 3326.97  454.95
  -2  -1  -2 3128.29  455.25
  -2  -1  -2 3562.24  455.15
   2   2   2  138.09   22.40
   2   2   2  161.08   22.60
   2   2   2  188.58   22.70
   2   2   2  141.59   22.50
  -2  -2  -2  159.68   22.60
  -2  -2  -2  156.58   22.00
  -2  -2  -2  145.89   22.20
  -2  -2  -2  175.08   22.50
  -2  -2  -2  187.08   22.80
  -2  -2  -2  176.28   22.60
  -2  -2  -2  155.18   22.90
  -2  -2  -2  150.78   22.10
  -2  -2  -2  153.28   23.00
   2   3   2   19.90    5.10
   2   3   2   15.30    4.40
   2   3   2   30.70    5.50
   2   3   2   24.80    5.10
  -2  -3  -2   24.40    4.90
  -2  -3  -2   22.30    4.10
  -2  -3  -2   28.10    5.20
  -2  -3  -2   27.00    5.40
  -2  -3  -2   24.20    4.10
  -2  -3  -2   23.50    5.10
  -2  -3  -2   13.30    4.70
  -2  -3  -2   26.00    5.90
  -2  -3  -2   18.60    4.10
   2   4   2   16.90    4.70
   2   4   2   11.50    3.00
   2   4   2   14.40    4.90
   2   4   2   22.40    5.20
   2   4   2    5.40    3.90
  -2  -4  -2    7.50    4.00
  -2  -4  -2   10.90    3.10
  -2  -4  -2   16.80    3.30
  -2  -4  -2   18.30    6.20
  -2  -4  -2   10.20    2.90
  -2  -4  -2    9.90    3.90
  -2  -4  -2   14.60    4.00
  -2  -4  -2   18.00    4.60
  -2  -4  -2   12.80    4.90
   2   5   2   -3.70    3.20
   2   5   2   -9.60    3.40
   2   5   2   -1.80    3.00
   2   5   2   -2.90    2.40
   2   5   2    0.50    4.00
   2   5   2   -1.30    3.20
   2   5   2   -0.10    1.90
   2   5   2   -0.80    2.80
   2   5   2    0.30    1.40
  -2  -5  -2   -0.60    1.30
  -2  -5  -2    6.30    5.50
  -2  -5  -2   -4.30    1.80
  -2  -5  -2   -0.60    2.00
  -2  -5  -2    3.00    3.70
  -2  -5  -2    1.40    3.70
  -2  -5  -2   -3.90    2.00
  -2  -5  -2    1.70    3.30
  -2  -5  -2   -0.50    1.80
   2   6   2    6.30    2.90
   2   6   2    5.50    4.30
   2   6   2    1.30    4.80
   2   6   2    3.00    5.00
   2   6   2   12.60    5.90
   2   6   2    6.80    4.40
   2   6   2    3.40    4.40
   2   6   2    3.80    4.00
   2   6   2    0.90    1.90
  -2  -6  -2    4.90    2.40
  -2  -6  -2    3.90    4.80
  -2  -6  -2    6.70    3.70
  -2  -6  -2    3.80    2.70
  -2  -6  -2   -3.30    3.80
  -2  -6  -2    5.60    6.20
  -2  -6  -2    1.50    3.50
  -2  -6  -2    0.00    3.90
  -2  -6  -2    3.90    2.70
   3  -7   2   -5.30    3.30
   3  -7   2   -5.40    5.20
  -3   7  -2    1.90    3.60
  -3   7  -2    1.80    2.50
  -3   7  -2    2.80    4.50
   3  -6   2    4.50    5.30
   3  -6   2    0.20    2.30
   3  -6   2    2.40    5.20
   3  -6   2    0.40    2.40
  -3   6  -2   -0.30    2.00
  -3   6  -2    2.00    3.90
  -3   6  -2    1.20    2.30
   3  -5   2  166.38   32.80
   3  -5   2  214.58   30.90
   3  -5   2  162.58   32.80
   3  -5   2  256.57   30.60
  -3   5  -2  233.98   30.30
  -3   5  -2  180.98   30.60
  -3   5  -2  223.78   30.50
  -3   5  -2  232.58   30.20
   3  -4   2   73.59   12.30
   3  -4   2   67.39   13.90
   3  -4   2   44.20   11.50
   3  -4   2   90.49   11.60
   3  -4   2   70.39   14.40
  -3   4  -2   80.89   11.50
  -3   4  -2   79.49   11.80
  -3   4  -2   83.49   12.50
  -3   4  -2   91.39   11.30
   3  -3   2   19.40    4.40
   3  -3   2    8.10    4.90
   3  -3   2   19.80    4.30
   3  -3   2   24.30    6.20
  -3   3  -2   23.20    3.90
  -3   3  -2   20.70    4.40
  -3   3  -2   20.50    3.70
  -3   3  -2   20.90    3.80
  -3   3  -2   24.50    4.00
   3  -2   2  561.74   79.59
   3  -2   2  583.44   78.79
   3  -2   2  582.44   78.59
   3  -2   2  537.05   79.29
  -3   2  -2  600.04   78.19
  -3   2  -2  560.84   78.19
  -3   2  -2  565.34   78.49
  -3   2  -2  596.64   78.19
   3  -1   2 1232.28  176.18
   3  -1   2 1284.37  176.98
   3  -1   2 1390.56  176.68
   3  -1   2 1258.37  176.88
  -3   1  -2 1355.76  175.98
  -3   1  -2 1342.27  175.98
  -3   1  -2 1200.88  176.18
  -3   1  -2 1343.17  175.98
   3   0   2   -1.70    0.70
   3   0   2    0.60    1.50
   3   0   2    0.30    1.40
   3   0   2   -0.20    0.90
  -3   0  -2    0.50    0.90
  -3   0  -2   -1.10    1.00
  -3   0  -2    0.10    1.10
  -3   0  -2   -0.20    0.70
  -3   0  -2   -0.70    0.60
  -3   0  -2   -0.60    0.80
   3   1   2 1462.65  175.18
   3   1   2 1196.38  175.38
   3   1   2 1257.47  175.28
   3   1   2 1409.76  175.08
  -3  -1  -2 1174.18  175.58
  -3  -1  -2 1187.58  175.48
  -3  -1  -2 1318.37  175.28
  -3  -1  -2 1225.48  175.38
  -3  -1  -2 1353.16  174.88
  -3  -1  -2 1307.57  175.18
  -3  -1  -2 1276.37  175.18
   3   2   2  603.24   78.39
   3   2   2  590.14   78.49
   3   2   2  593.34   78.19
   3   2   2  577.34   78.69
  -3  -2  -2  531.15   78.09
  -3  -2  -2  542.05   77.79
  -3  -2  -2  539.35   78.89
  -3  -2  -2  578.44   78.69
  -3  -2  -2  631.74   78.49
  -3  -2  -2  553.34   79.09
  -3  -2  -2  567.54   78.19
   3   3   2   26.40    5.00
   3   3   2   20.30    4.70
   3   3   2   21.60    4.90
   3   3   2   22.50    4.80
  -3  -3  -2   18.70    3.70
  -3  -3  -2   23.90    5.80
  -3  -3  -2   19.10    4.60
  -3  -3  -2   12.50    4.90
  -3  -3  -2   22.80    5.00
  -3  -3  -2   28.50    5.10
  -3  -3  -2   22.40    4.60
  -3  -3  -2   14.20    4.00
  -3  -3  -2   22.40    4.30
   3   4   2   81.39   12.80
   3   4   2   71.29   12.60
   3   4   2   68.79   13.30
   3   4   2   66.79   12.40
   3   4   2   76.19   12.90
  -3  -4  -2   77.89   14.10
  -3  -4  -2   71.79   11.50
  -3  -4  -2   86.89   12.90
  -3  -4  -2   66.19   12.10
  -3  -4  -2   66.79   12.50
  -3  -4  -2   66.99   11.60
  -3  -4  -2   64.69   13.00
  -3  -4  -2   75.89   11.10
  -3  -4  -2   82.49   13.10
   3   5   2  211.88   29.30
   3   5   2  199.48   29.40
   3   5   2  139.09   30.20
   3   5   2  180.68   28.80
   3   5   2  202.48   28.10
   3   5   2  203.18   29.50
  -3  -5  -2  182.78   28.10
  -3  -5  -2  188.28   29.40
  -3  -5  -2  183.48   28.10
  -3  -5  -2  206.08   32.80
  -3  -5  -2  214.38   30.10
  -3  -5  -2  224.38   28.50
  -3  -5  -2  198.88   29.40
  -3  -5  -2  214.48   29.20
  -3  -5  -2  217.78   29.10
   3   6   2   -0.30    3.70
   3   6   2    2.00    3.80
   3   6   2   -3.20    3.60
   3   6   2    7.50    3.10
   3   6   2   -0.40    2.30
   3   6   2    1.50    4.80
  -3  -6  -2   -3.40    5.00
  -3  -6  -2    0.80    2.60
  -3  -6  -2    1.90    6.90
  -3  -6  -2    3.30    3.70
  -3  -6  -2    0.70    3.40
  -3  -6  -2    9.60    2.70
   3   7   2   -1.20    4.40
   3   7   2    1.10    3.60
   3   7   2   -2.50    5.80
  -3  -7  -2    2.60    4.20
  -3  -7  -2   -1.30    3.90
  -3  -7  -2    0.70    8.40
   4  -7   2    8.30    4.60
   4  -7   2   11.00    6.80
   4  -7   2   -5.70    5.80
  -4   7  -2    3.00    2.70
  -4   7  -2    1.70    4.60
  -4   7  -2   -2.10    3.50
   4  -6   2    5.00    4.90
   4  -6   2    4.70    4.90
   4  -6   2    0.80    3.50
  -4   6  -2    4.90    2.80
  -4   6  -2    2.60    3.20
  -4   6  -2    5.00    4.10
   4  -5   2  123.59   26.90
   4  -5   2  136.09   27.60
   4  -5   2  167.88   25.00
  -4   5  -2  193.28   24.30
  -4   5  -2  169.08   25.00
  -4   5  -2  189.58   24.50
   4  -4   2  149.88   21.50
   4  -4   2  142.79   24.20
   4  -4   2  108.89   21.10
   4  -4   2  165.98   23.60
  -4   4  -2  167.38   20.90
  -4   4  -2  129.49   21.30
  -4   4  -2  159.18   20.90
  -4   4  -2  160.78   20.90
   4  -3   2  223.58   39.20
   4  -3   2  242.68   38.30
   4  -3   2  304.77   38.40
   4  -3   2  240.78   39.30
  -4   3  -2  243.08   38.00
  -4   3  -2  306.07   37.60
  -4   3  -2  293.67   37.70
  -4   3  -2  293.87   37.70
   4  -2   2  487.55   70.59
   4  -2   2  492.95   70.49
   4  -2   2  490.75   69.39
   4  -2   2  519.65   69.89
  -4   2  -2  544.25   68.99
  -4   2  -2  526.35   68.89
  -4   2  -2  502.75   68.99
  -4   2  -2  475.85   69.39
   4  -1   2   93.79   16.10
   4  -1   2  120.19   16.30
   4  -1   2  114.79   15.90
   4  -1   2  114.09   15.10
  -4   1  -2  108.79   15.00
  -4   1  -2   97.39   15.10
  -4   1  -2  105.69   15.00
  -4   1  -2  106.59   15.00
   4   0   2 1510.15  209.78
   4   0   2 1551.04  210.08
   4   0   2 1546.15  210.18
   4   0   2 1656.63  210.18
  -4   0  -2 1572.74  209.58
  -4   0  -2 1619.64  209.68
  -4   0  -2 1584.34  209.68
  -4   0  -2 1462.15  209.78
  -4   0  -2 1630.84  209.98
  -4   0  -2 1365.06  209.68
   4   1   2  100.69   14.30
   4   1   2  104.19   14.60
   4   1   2  108.69   14.40
   4   1   2   94.89   14.70
  -4  -1  -2  101.29   14.40
  -4  -1  -2   77.69   15.00
  -4  -1  -2   92.29   14.70
  -4  -1  -2   82.69   15.10
  -4  -1  -2   93.29   14.30
  -4  -1  -2  117.99   14.20
   4   2   2  589.84   69.49
   4   2   2  523.75   69.79
   4   2   2  584.44   69.59
   4   2   2  453.35   69.89
  -4  -2  -2  483.05   70.39
  -4  -2  -2  484.95   69.59
  -4  -2  -2  474.15   69.99
  -4  -2  -2  521.05   69.69
  -4  -2  -2  481.95   69.09
  -4  -2  -2  484.35   69.49
  -4  -2  -2  462.35   70.19
   4   3   2  293.37   39.80
   4   3   2  319.07   39.10
   4   3   2  310.17   39.50
   4   3   2  316.07   39.30
  -4  -3  -2  228.38   40.00
  -4  -3  -2  253.37   39.60
  -4  -3  -2  270.37   38.60
  -4  -3  -2  249.78   38.90
  -4  -3  -2  311.27   39.40
  -4  -3  -2  244.58   39.90
  -4  -3  -2  259.47   38.90
   4   4   2  164.88   23.40
   4   4   2  121.09   24.70
   4   4   2  177.18   23.70
   4   4   2  157.28   23.20
   4   4   2  149.49   24.50
  -4  -4  -2  143.99   22.50
  -4  -4  -2  143.79   22.70
  -4  -4  -2  183.78   23.40
  -4  -4  -2  187.98   23.70
  -4  -4  -2  160.78   23.80
  -4  -4  -2  146.89   22.80
  -4  -4  -2  182.48   26.20
  -4  -4  -2  170.68   26.60
   4   5   2  193.68   28.20
   4   5   2  156.28   24.90
   4   5   2  178.78   25.30
   4   5   2  192.68   27.20
   4   5   2  197.38   25.70
  -4  -5  -2  161.48   26.40
  -4  -5  -2  184.68   29.00
  -4  -5  -2  176.18   27.80
  -4  -5  -2  135.19   24.20
  -4  -5  -2  175.08   25.00
  -4  -5  -2  179.98   25.20
  -4  -5  -2  146.59   24.20
  -4  -5  -2  178.68   24.40
   4   6   2   15.90    6.30
   4   6   2   12.60    5.30
   4   6   2    4.20    3.00
   4   6   2    3.20    4.20
   4   6   2    0.50    5.30
  -4  -6  -2    7.70    3.70
  -4  -6  -2    4.40    6.10
  -4  -6  -2    2.70    5.20
  -4  -6  -2    5.30    3.80
  -4  -6  -2   18.50    8.30
  -4  -6  -2    7.60    3.10
   4   7   2    1.40    6.60
   4   7   2   10.70    7.60
   4   7   2    0.90    3.40
  -4  -7  -2   13.90    7.00
  -4  -7  -2    9.20    9.80
  -4  -7  -2   10.00    5.60
   5  -7   2   -0.60    6.70
   5  -7   2    2.00    3.10
   5  -7   2   -4.60    5.90
  -5   7  -2   -2.70    3.60
  -5   7  -2   -2.60    3.30
  -5   7  -2   -1.00    3.00
   5  -6   2    9.60    6.10
   5  -6   2    3.80    4.70
   5  -6   2    2.10    3.80
  -5   6  -2   11.10    3.90
  -5   6  -2    1.50    2.60
  -5   6  -2    7.30    4.50
   5  -5   2   10.20    4.00
   5  -5   2   11.00    6.10
   5  -5   2   11.40    5.30
  -5   5  -2   23.40    4.60
  -5   5  -2   15.20    4.60
  -5   5  -2   16.20    4.30
   5  -4   2  481.35   86.59
   5  -4   2  518.55   85.59
   5  -4   2  528.35   87.19
   5  -4   2  600.44   85.69
  -5   4  -2  603.94   85.59
  -5   4  -2  732.93   85.09
  -5   4  -2  715.83   85.09
  -5   4  -2  702.33   84.89
   5  -3   2   89.09   14.90
   5  -3   2   69.69   15.40
   5  -3   2   85.39   13.50
   5  -3   2   75.49   15.70
  -5   3  -2   88.59   12.90
  -5   3  -2   90.69   13.50
  -5   3  -2   92.19   12.90
  -5   3  -2   97.99   12.80
   5  -2   2   26.20    4.10
   5  -2   2   21.40    6.00
   5  -2   2   24.00    5.80
   5  -2   2   19.40    5.80
  -5   2  -2   26.90    4.80
  -5   2  -2   26.40    4.40
  -5   2  -2   26.50    4.30
  -5   2  -2   19.90    4.10
   5  -1   2   55.19    8.50
   5  -1   2   41.50    8.10
   5  -1   2   42.90    8.40
   5  -1   2   44.60    6.80
  -5   1  -2   37.90    6.50
  -5   1  -2   38.80    6.50
  -5   1  -2   43.80    6.80
  -5   1  -2   35.20    6.70
  -5   1  -2   41.80    6.60
   5   0   2    3.60    2.40
   5   0   2   -0.80    1.20
   5   0   2   -0.40    1.30
   5   0   2   -1.10    1.20
  -5   0  -2    0.70    1.30
  -5   0  -2    1.40    1.60
  -5   0  -2   -1.10    1.10
  -5   0  -2   -0.70    0.90
  -5   0  -2    1.20    1.30
   5   1   2   34.80    7.50
   5   1   2   43.30    7.50
   5   1   2   45.90    8.00
   5   1   2   44.30    7.40
  -5  -1  -2   42.40    7.90
  -5  -1  -2   42.30    7.30
  -5  -1  -2   52.39    6.90
  -5  -1  -2   45.90    7.50
  -5  -1  -2   44.00    8.20
  -5  -1  -2   40.70    8.00
   5   2   2   32.50    4.90
   5   2   2   31.70    5.00
   5   2   2   19.20    5.00
   5   2   2   16.00    4.80
  -5  -2  -2   16.70    4.90
  -5  -2  -2   17.40    5.10
  -5  -2  -2   25.70    4.20
  -5  -2  -2   23.70    4.70
  -5  -2  -2   19.00    5.50
  -5  -2  -2   26.60    5.10
   5   3   2   82.09   14.70
   5   3   2   87.69   14.60
   5   3   2  107.99   13.70
   5   3   2  104.29   13.60
  -5  -3  -2   68.89   15.10
  -5  -3  -2  106.99   14.20
  -5  -3  -2   78.39   14.00
  -5  -3  -2   92.79   15.80
  -5  -3  -2   84.69   14.00
  -5  -3  -2   71.99   14.40
  -5  -3  -2   85.39   13.00
   5   4   2  554.34   88.29
   5   4   2  756.32   87.89
   5   4   2  550.84   88.79
   5   4   2  769.82   88.59
   5   4   2  746.33   88.09
  -5  -4  -2  560.54   88.89
  -5  -4  -2  609.34   87.29
  -5  -4  -2  604.84   88.59
  -5  -4  -2  561.74   87.49
  -5  -4  -2  709.13   88.19
  -5  -4  -2  609.54   89.49
  -5  -4  -2  578.74   87.49
   5   5   2   11.00    6.90
   5   5   2   18.80    5.80
   5   5   2   19.60    5.90
  -5  -5  -2   13.20    5.90
  -5  -5  -2   13.20    4.20
  -5  -5  -2   10.80    4.20
  -5  -5  -2   12.40    7.90
  -5  -5  -2   16.70    5.60
  -5  -5  -2   14.50    4.30
  -5  -5  -2   26.80    6.20
   5   6   2    2.70    4.80
   5   6   2    8.30    3.70
   5   6   2    4.70    4.50
   5   6   2    6.20    5.20
  -5  -6  -2   12.70    6.90
  -5  -6  -2    8.30    5.20
  -5  -6  -2    6.70    4.60
  -5  -6  -2    6.10    3.10
  -5  -6  -2    9.90    6.70
  -5  -6  -2    2.50    3.10
   5   7   2    1.30    6.70
   5   7   2    3.80    3.70
   5   7   2   -2.90    6.00
   5   7   2    0.20    2.50
  -5  -7  -2   -0.50    4.70
  -5  -7  -2   -1.20    3.00
  -5  -7  -2   -0.40    5.50
  -5  -7  -2    2.00    9.20
   6  -7   2   -2.20    3.00
   6  -7   2    7.10    7.80
   6  -7   2    6.30    7.10
  -6   7  -2   -0.50    3.20
  -6   7  -2   -6.00    2.30
  -6   7  -2   -4.10    3.30
   6  -6   2   13.90    6.60
   6  -6   2    4.40    4.20
   6  -6   2    5.90    6.00
  -6   6  -2   30.80    5.60
  -6   6  -2    9.20    5.30
  -6   6  -2   21.10    4.60
   6  -5   2    9.70    4.50
   6  -5   2   14.30    6.70
   6  -5   2   14.00    6.30
  -6   5  -2   17.40    4.00
  -6   5  -2    5.50    4.10
  -6   5  -2    4.50    2.70
   6  -4   2  220.88   38.20
   6  -4   2  230.38   36.90
   6  -4   2  262.67   36.70
   6  -4   2  253.07   38.80
  -6   4  -2  277.37   35.90
  -6   4  -2  295.27   35.90
  -6   4  -2  234.58   36.40
   6  -3   2   27.90    7.50
   6  -3   2   24.60    6.50
   6  -3   2   26.50    7.60
  -6   3  -2   33.30    5.10
  -6   3  -2   24.30    5.50
  -6   3  -2   27.60    5.00
  -6   3  -2   25.40    4.90
   6  -2   2  121.69   21.30
   6  -2   2  140.09   18.60
   6  -2   2  142.99   20.90
   6  -2   2  153.68   20.40
  -6   2  -2  119.79   18.50
  -6   2  -2  131.49   18.60
  -6   2  -2  114.79   18.80
  -6   2  -2  141.39   18.60
   6  -1   2   35.60    7.70
   6  -1   2   44.30    8.00
   6  -1   2   31.70    5.90
   6  -1   2   43.10    8.10
  -6   1  -2   32.70    6.00
  -6   1  -2   36.60    5.90
  -6   1  -2   41.50    6.30
  -6   1  -2   28.50    5.70
  -6   1  -2   26.70    5.80
   6   0   2 1053.09  141.69
   6   0   2 1095.59  141.89
   6   0   2  980.30  141.69
   6   0   2 1035.00  141.29
  -6   0  -2 1066.09  141.09
  -6   0  -2 1061.49  141.09
  -6   0  -2 1020.60  141.39
  -6   0  -2  976.80  141.29
  -6   0  -2 1056.79  141.09
   6   1   2   31.90    6.50
   6   1   2   31.80    6.30
   6   1   2   32.40    6.30
   6   1   2   32.10    6.70
  -6  -1  -2   37.70    6.40
  -6  -1  -2   40.00    7.30
  -6  -1  -2   32.50    6.60
  -6  -1  -2   30.80    6.80
  -6  -1  -2   44.10    6.30
  -6  -1  -2   35.00    6.40
   6   2   2  139.69   20.80
   6   2   2  137.79   20.10
   6   2   2  151.88   20.30
   6   2   2  135.49   20.90
  -6  -2  -2  122.19   20.40
  -6  -2  -2  134.59   20.40
  -6  -2  -2  144.39   22.50
  -6  -2  -2  158.58   20.00
  -6  -2  -2  133.89   21.00
  -6  -2  -2  136.79   22.20
   6   3   2   29.50    6.00
   6   3   2   30.60    6.90
   6   3   2   22.40    7.00
   6   3   2   37.50    7.30
   6   3   2   34.00    6.20
  -6  -3  -2   28.20    7.00
  -6  -3  -2   37.90    6.80
  -6  -3  -2   28.50    7.80
  -6  -3  -2   37.20    5.80
  -6  -3  -2   22.60    7.20
  -6  -3  -2   32.20    6.80
   6   4   2  342.57   40.20
   6   4   2  207.18   40.70
   6   4   2  306.37   40.80
   6   4   2  353.96   40.30
   6   4   2  245.58   40.60
  -6  -4  -2  269.77   41.00
  -6  -4  -2  267.47   41.60
  -6  -4  -2  257.27   40.00
  -6  -4  -2  263.17   40.00
  -6  -4  -2  265.47   41.90
  -6  -4  -2  289.17   39.60
   6   5   2   11.70    4.60
   6   5   2    7.70    5.70
   6   5   2   20.20    6.70
  -6  -5  -2   12.80    6.90
  -6  -5  -2    8.20    3.50
  -6  -5  -2    6.50    4.90
  -6  -5  -2    0.70    4.40
  -6  -5  -2    5.40    3.90
  -6  -5  -2   11.40    4.10
   6   6   2   11.50    7.40
   6   6   2   10.10    5.10
   6   6   2   16.30    7.50
   6   6   2   14.20    5.80
   6   6   2   21.00    4.80
  -6  -6  -2   20.00   10.00
  -6  -6  -2   16.60    8.00
  -6  -6  -2    8.20    4.70
  -6  -6  -2   17.40    7.20
  -6  -6  -2   16.80    4.60
  -6  -6  -2   14.30    5.70
   6   7   2    2.60    4.40
   6   7   2    5.20    7.10
   6   7   2    0.80    5.20
  -6  -7  -2    5.50    5.50
  -6  -7  -2  -11.70    8.90
  -6  -7  -2    0.30    3.70
  -6  -7  -2    0.10    4.70
   7  -7   2    7.70    8.30
  -7   7  -2   23.60    6.50
  -7   7  -2   15.80    5.10
   7  -6   2    0.40    5.20
   7  -6   2   16.20    8.10
  -7   6  -2   13.50    5.60
  -7   6  -2   15.50    4.90
  -7   6  -2   16.90    4.40
   7  -5   2   43.90   12.30
   7  -5   2   27.50   11.00
  -7   5  -2   34.70    8.80
  -7   5  -2   66.49    9.10
  -7   5  -2   53.39    8.40
   7  -4   2    0.10    3.90
   7  -4   2    1.40    2.90
   7  -4   2   -1.60    3.50
  -7   4  -2    2.00    2.50
  -7   4  -2    0.10    2.60
  -7   4  -2    1.10    1.80
   7  -3   2   52.29   10.90
   7  -3   2   44.40   11.20
   7  -3   2   42.50   11.30
  -7   3  -2   53.49    8.50
  -7   3  -2   53.89    9.20
  -7   3  -2   40.40    7.90
  -7   3  -2   64.69    8.60
   7  -2   2    2.90    3.00
   7  -2   2    7.60    2.70
   7  -2   2    2.20    2.70
   7  -2   2    7.50    4.10
  -7   2  -2    1.50    1.80
  -7   2  -2    1.90    2.10
  -7   2  -2    3.10    1.70
  -7   2  -2   -1.70    1.90
   7  -1   2  121.59   18.10
   7  -1   2  133.99   20.90
   7  -1   2  148.39   19.50
   7  -1   2  149.69   19.90
  -7   1  -2  135.19   18.10
  -7   1  -2  116.49   18.00
  -7   1  -2  123.79   18.00
  -7   1  -2  117.19   17.80
  -7   1  -2  110.19   18.00
   7   0   2   -3.70    2.30
   7   0   2   -1.80    2.50
   7   0   2    1.10    2.60
   7   0   2    0.40    2.00
  -7   0  -2   -1.00    2.00
  -7   0  -2    0.30    1.60
  -7   0  -2   -2.40    1.70
  -7   0  -2    3.30    2.50
  -7   0  -2   -2.90    1.70
   7   1   2  113.89   19.30
   7   1   2  118.39   19.20
   7   1   2  122.39   19.60
   7   1   2  116.69   19.50
  -7  -1  -2  145.69   19.40
  -7  -1  -2  166.48   19.20
  -7  -1  -2  134.59   19.80
  -7  -1  -2  127.79   19.70
  -7  -1  -2  141.69   19.40
  -7  -1  -2  140.19   19.90
   7   2   2    3.20    2.90
   7   2   2    2.10    2.40
   7   2   2    6.80    2.40
   7   2   2    4.10    2.90
   7   2   2    5.10    2.80
  -7  -2  -2    6.50    3.50
  -7  -2  -2   -0.70    2.40
  -7  -2  -2    3.70    2.40
  -7  -2  -2    2.20    2.10
  -7  -2  -2    8.60    2.50
  -7  -2  -2    8.40    2.80
   7   3   2   52.39    9.00
   7   3   2   42.70   10.10
   7   3   2   55.09    9.00
   7   3   2   35.30    9.20
   7   3   2   49.99    9.70
  -7  -3  -2   52.39    9.50
  -7  -3  -2   61.59    8.80
  -7  -3  -2   48.80   10.80
  -7  -3  -2   57.89    9.80
  -7  -3  -2   61.09   11.80
  -7  -3  -2   39.20    9.70
   7   4   2    3.60    3.30
   7   4   2   -0.70    3.00
   7   4   2    0.00    3.80
  -7  -4  -2   -0.90    4.00
  -7  -4  -2   -0.90    1.90
  -7  -4  -2   -1.70    3.00
  -7  -4  -2   -2.70    2.80
  -7  -4  -2   -1.70    1.80
  -7  -4  -2    3.50    3.10
   7   5   2   45.40   10.90
   7   5   2   46.10   10.90
   7   5   2   66.09   13.20
  -7  -5  -2   63.69   10.70
  -7  -5  -2   61.79   10.80
  -7  -5  -2   55.19   11.80
  -7  -5  -2   50.19   12.70
  -7  -5  -2   49.10   12.10
   7   6   2   18.90    7.00
   7   6   2    9.50    6.20
   7   6   2   24.40    7.70
  -7  -6  -2   22.70    7.90
  -7  -6  -2    4.50    4.50
  -7  -6  -2   13.00    4.60
  -7  -6  -2   12.30    4.90
  -7  -6  -2    2.20    6.40
   7   7   2   13.30    6.70
   7   7   2   28.50    8.80
   7   7   2   18.50    7.30
  -7  -7  -2   27.40    9.60
  -7  -7  -2    6.80    7.00
  -7  -7  -2    8.40    8.40
  -7  -7  -2    0.60    3.00
   8  -7   2   -0.10    5.40
   8  -6   2    7.10    7.60
   8  -6   2    1.90    7.90
  -8   6  -2    4.00    3.80
  -8   6  -2    7.70    4.30
  -8   6  -2    4.80    4.30
   8  -5   2   17.70    7.80
   8  -5   2   18.30    7.50
  -8   5  -2   25.00    5.10
  -8   5  -2   16.70    4.80
  -8   5  -2   21.90    6.10
   8  -4   2    0.00    4.20
   8  -4   2   15.60    7.80
   8  -4   2    1.70    5.70
  -8   4  -2    2.90    2.20
  -8   4  -2    1.70    2.40
  -8   4  -2    1.20    2.60
   8  -3   2   71.59   14.70
   8  -3   2   63.89   14.30
   8  -3   2   72.69   13.50
  -8   3  -2   70.39   11.00
  -8   3  -2   63.09   10.70
  -8   3  -2   66.59   11.50
   8  -2   2   -1.70    3.70
   8  -2   2    0.20    3.00
   8  -2   2    0.30    3.10
  -8   2  -2    6.90    2.60
  -8   2  -2    2.60    2.10
  -8   2  -2    2.30    1.80
  -8   2  -2    0.10    1.50
   8  -1   2  174.88   25.20
   8  -1   2  186.88   23.90
   8  -1   2  186.68   25.50
   8  -1   2  165.28   25.50
  -8   1  -2  145.99   23.50
  -8   1  -2  153.68   23.40
  -8   1  -2  161.08   23.70
  -8   1  -2  163.98   23.60
   8   0   2  791.92  126.49
   8   0   2  925.11  126.89
   8   0   2  993.00  127.59
   8   0   2  957.00  127.49
   8   0   2  855.61  127.39
  -8   0  -2  893.81  126.89
  -8   0  -2 1022.00  126.59
  -8   0  -2  985.60  126.59
  -8   0  -2  973.30  126.69
  -8   0  -2  897.91  126.79
   8   1   2  150.88   24.50
   8   1   2  162.48   24.50
   8   1   2  159.88   24.30
   8   1   2  161.58   24.60
   8   1   2  161.28   24.70
  -8  -1  -2  176.18   24.50
  -8  -1  -2  149.39   25.60
  -8  -1  -2  180.08   24.30
  -8  -1  -2  168.78   24.90
  -8  -1  -2  199.48   24.20
   8   2   2    1.30    2.30
   8   2   2   -0.20    3.20
   8   2   2    2.00    2.60
   8   2   2    1.70    2.40
   8   2   2    0.10    1.80
  -8  -2  -2   -2.60    3.30
  -8  -2  -2   -1.20    1.70
  -8  -2  -2    3.20    2.20
  -8  -2  -2   -0.30    2.50
  -8  -2  -2   -0.60    1.60
  -8  -2  -2    1.90    2.70
   8   3   2   64.29   11.00
   8   3   2   62.49   10.90
   8   3   2   63.19   12.10
   8   3   2   48.80   11.20
   8   3   2   58.49   12.90
  -8  -3  -2   80.69   11.00
  -8  -3  -2   51.09   12.90
  -8  -3  -2   59.29   12.20
  -8  -3  -2   73.89   12.20
  -8  -3  -2   66.19   13.30
  -8  -3  -2   71.49   11.60
   8   4   2    5.90    4.80
   8   4   2   -3.80    2.80
   8   4   2    4.60    4.30
  -8  -4  -2    6.50    4.60
  -8  -4  -2    7.00    3.80
  -8  -4  -2   -0.50    2.80
  -8  -4  -2    2.20    2.80
  -8  -4  -2   -2.80    3.40
   8   5   2   35.40    8.60
   8   5   2   33.40    9.70
   8   5   2   21.40    6.70
  -8  -5  -2   19.00    6.70
  -8  -5  -2   13.30    7.90
  -8  -5  -2   29.60    6.80
  -8  -5  -2   23.10    6.70
  -8  -5  -2   34.10   10.30
   8   6   2    7.50    6.60
   8   6   2    7.10    7.60
   8   6   2    2.60    6.30
  -8  -6  -2   13.70    4.70
  -8  -6  -2    6.90    4.80
  -8  -6  -2    9.50    6.10
  -8  -6  -2    9.70    6.20
  -8  -6  -2   15.90   10.40
   9  -6   2   -2.00    4.60
  -9   6  -2    9.70    3.70
  -9   6  -2   10.30    4.50
  -9   6  -2    5.20    4.00
   9  -5   2    2.10    6.00
   9  -5   2    4.20    5.50
  -9   5  -2   -1.90    2.90
  -9   5  -2    3.60    3.90
  -9   5  -2    0.00    3.20
   9  -4   2    3.60    4.20
   9  -4   2   -2.50    3.90
   9  -4   2    7.10    4.70
  -9   4  -2    0.20    2.10
  -9   4  -2   -1.10    1.70
  -9   4  -2    1.50    2.80
   9  -3   2    1.70    4.60
   9  -3   2    0.70    5.80
   9  -3   2   -2.70    4.50
  -9   3  -2    0.10    2.10
  -9   3  -2   -1.60    1.60
  -9   3  -2    1.90    2.90
   9  -2   2   40.60   10.50
   9  -2   2   54.29   10.80
   9  -2   2   36.00   10.30
  -9   2  -2   35.50    7.40
  -9   2  -2   38.70    7.50
  -9   2  -2   47.10    7.50
  -9   2  -2   34.70    7.10
   9  -1   2   -2.50    2.70
   9  -1   2   -2.20    2.30
   9  -1   2    1.50    2.40
   9  -1   2   -0.80    2.60
  -9   1  -2    0.20    2.50
  -9   1  -2   -0.50    1.60
  -9   1  -2   -1.70    1.30
  -9   1  -2   -3.30    2.40
   9   0   2    1.80    2.50
   9   0   2    3.70    3.70
   9   0   2    6.00    3.00
   9   0   2   -1.20    2.00
   9   0   2    3.90    4.00
  -9   0  -2    1.40    1.80
  -9   0  -2    1.10    2.70
  -9   0  -2   -1.00    2.80
  -9   0  -2    0.60    2.70
  -9   0  -2    0.00    2.40
   9   1   2   -0.20    2.30
   9   1   2   -2.40    1.60
   9   1   2   -0.30    2.00
   9   1   2   -4.20    1.80
   9   1   2    1.00    3.00
  -9  -1  -2    0.20    3.30
  -9  -1  -2   -0.20    1.80
  -9  -1  -2    3.90    2.80
  -9  -1  -2   -0.40    2.40
  -9  -1  -2    0.60    2.20
   9   2   2   34.40    8.60
   9   2   2   40.70    8.70
   9   2   2   34.30    8.00
   9   2   2   36.10    8.20
   9   2   2   32.90    8.40
  -9  -2  -2   57.29    8.90
  -9  -2  -2   39.50    9.60
  -9  -2  -2   41.10    9.20
  -9  -2  -2   60.89    9.70
  -9  -2  -2   57.29    8.40
   9   3   2   -3.10    1.90
   9   3   2   -0.10    4.20
   9   3   2   -2.20    3.50
  -9  -3  -2   -2.30    2.30
  -9  -3  -2   -0.50    2.60
  -9  -3  -2    6.00    5.70
  -9  -3  -2   -1.60    4.90
  -9  -3  -2    3.00    2.50
  -9  -3  -2   -1.60    2.40
   9   4   2   -0.90    3.20
   9   4   2   -5.90    3.20
   9   4   2   -0.70    2.80
  -9  -4  -2   -2.90    3.20
  -9  -4  -2    1.70    3.10
  -9  -4  -2   -1.50    4.10
  -9  -4  -2   -2.40    2.40
  -9  -4  -2   -2.10    3.10
   9   5   2    0.70    3.50
   9   5   2    0.70    5.00
   9   5   2    2.80    4.70
  -9  -5  -2   -4.80    3.70
  -9  -5  -2   -0.30    5.20
  -9  -5  -2   -3.70    4.40
  -9  -5  -2    0.10    3.20
  -9  -5  -2   10.40    5.90
   9   6   2    8.30    5.70
   9   6   2    7.80    6.50
   9   6   2   12.50    6.80
  -9  -6  -2    7.50    5.00
  -9  -6  -2    7.90    5.50
  -9  -6  -2   16.60    9.20
  -9  -6  -2    7.90    7.00
  -9  -6  -2    8.00    4.30
  10  -6   2    2.00    5.60
 -10   6  -2    0.30    3.40
 -10   6  -2    1.80    4.00
  10  -5   2   35.20   12.30
  10  -5   2   34.80   12.20
 -10   5  -2   44.00    9.60
 -10   5  -2   44.30    8.20
 -10   5  -2   41.40    8.50
  10  -4   2    3.00    6.00
  10  -4   2    1.20    4.70
  10  -4   2   12.60    7.30
 -10   4  -2   15.10    4.80
 -10   4  -2   18.90    4.80
 -10   4  -2   14.20    4.30
  10  -3   2    4.40    6.80
  10  -3   2    4.70    5.80
  10  -3   2   -4.30    2.50
 -10   3  -2    0.60    2.70
 -10   3  -2    2.10    2.30
 -10   3  -2   -2.40    1.60
  10  -2   2   91.49   16.60
  10  -2   2   68.79   15.40
  10  -2   2  112.59   17.10
 -10   2  -2   72.49   12.70
 -10   2  -2   82.39   12.90
 -10   2  -2   70.19   12.80
  10  -1   2  256.17   35.40
  10  -1   2  223.68   36.80
  10  -1   2  304.27   37.30
  10  -1   2  219.08   36.50
 -10   1  -2  235.78   35.40
 -10   1  -2  243.68   35.10
 -10   1  -2  244.68   35.10
 -10   1  -2  266.07   35.30
  10   0   2  349.96   43.10
  10   0   2  265.37   42.40
  10   0   2  284.37   42.30
  10   0   2  289.17   41.60
 -10   0  -2  279.77   41.80
 -10   0  -2  299.07   41.30
 -10   0  -2  310.17   41.70
 -10   0  -2  286.67   41.30
  10   1   2  189.28   32.90
  10   1   2  219.38   33.40
  10   1   2  256.07   34.10
  10   1   2  212.68   33.10
  10   1   2  229.98   33.20
 -10  -1  -2  234.88   33.70
 -10  -1  -2  249.97   33.10
 -10  -1  -2  229.18   33.50
 -10  -1  -2  266.57   33.40
  10   2   2   78.19   15.10
  10   2   2   73.39   14.40
  10   2   2   78.09   14.90
  10   2   2   82.89   15.40
  10   2   2   84.29   14.90
 -10  -2  -2   94.19   15.30
 -10  -2  -2   82.39   14.70
 -10  -2  -2  131.49   14.50
 -10  -2  -2   87.29   16.30
 -10  -2  -2   74.29   15.50
  10   3   2   -3.20    3.90
  10   3   2   -1.30    2.30
  10   3   2    6.00    3.90
 -10  -3  -2   -4.50    3.30
 -10  -3  -2    0.20    2.70
 -10  -3  -2    3.30    4.00
 -10  -3  -2   -1.60    5.00
  10   4   2   10.00    5.10
  10   4   2   15.00    5.50
  10   4   2    6.90    4.80
 -10  -4  -2   11.20    6.00
 -10  -4  -2   13.40    7.80
 -10  -4  -2   15.50    5.90
 -10  -4  -2   13.80    5.30
 -10  -4  -2   19.90    6.50
  10   5   2   46.70   10.60
  10   5   2   19.40    8.20
  10   5   2   38.20    9.50
 -10  -5  -2   41.80   10.00
 -10  -5  -2   42.60    9.40
 -10  -5  -2   43.10    8.90
 -10  -5  -2   38.50   11.30
 -10  -5  -2   30.20   10.30
  10   6   2   -3.60    6.70
  10   6   2    0.60    7.10
  10   6   2    2.30    5.10
 -10  -6  -2   -0.80    9.00
 -10  -6  -2   -1.80    3.30
 -10  -6  -2    4.90    7.50
  11  -5   2   16.10    8.40
 -11   5  -2   17.10    5.30
 -11   5  -2   11.80    4.50
 -11   5  -2   10.90    5.80
  11  -4   2    6.20    5.90
  11  -4   2   -2.80    6.90
  11  -4   2   -4.20    7.20
 -11   4  -2    6.10    3.40
 -11   4  -2    1.30    3.30
 -11   4  -2    3.60    3.60
  11  -3   2   -2.10    4.70
  11  -3   2    1.50    4.70
  11  -3   2    0.90    4.10
 -11   3  -2    1.70    3.40
 -11   3  -2   -3.60    1.60
 -11   3  -2   -3.70    1.70
  11  -2   2    8.40    7.00
  11  -2   2   -1.40    2.90
  11  -2   2    0.50    5.50
 -11   2  -2   -3.60    1.80
 -11   2  -2    1.30    2.30
 -11   2  -2   -7.50    2.40
  11  -1   2    3.60    4.20
  11  -1   2    1.10    3.60
  11  -1   2    8.00    4.80
 -11   1  -2   -4.70    2.70
 -11   1  -2    2.00    2.50
 -11   1  -2    3.00    3.40
 -11   1  -2    0.20    2.80
  11   0   2    1.30    4.30
  11   0   2    0.50    4.30
  11   0   2   -2.40    2.30
  11   0   2    3.60    4.40
 -11   0  -2    3.10    3.50
 -11   0  -2   -4.80    3.00
 -11   0  -2    3.20    2.70
 -11   0  -2   -5.90    2.30
  11   1   2    1.70    4.10
  11   1   2   -2.00    3.00
  11   1   2    4.70    3.80
  11   1   2    1.20    3.60
  11   1   2    1.30    3.20
 -11  -1  -2   10.40    4.70
 -11  -1  -2    0.00    2.80
 -11  -1  -2    1.00    3.40
 -11  -1  -2    0.90    3.00
 -11  -1  -2   -0.10    2.30
  11   2   2    1.40    3.40
  11   2   2   -3.00    3.20
  11   2   2    1.10    2.90
 -11  -2  -2   -0.80    2.60
 -11  -2  -2   -1.60    2.90
 -11  -2  -2   -3.00    4.00
 -11  -2  -2    1.80    3.10
 -11  -2  -2   -4.50    2.50
  11   3   2    2.20    3.10
  11   3   2    1.80    4.20
  11   3   2    0.00    4.40
 -11  -3  -2    1.80    3.80
 -11  -3  -2    0.00    4.90
 -11  -3  -2   -0.10    2.90
 -11  -3  -2    3.50    5.80
  11   4   2   -0.10    4.60
  11   4   2    6.70    5.00
  11   4   2    8.70    5.30
 -11  -4  -2    1.90    4.70
 -11  -4  -2    0.50    6.50
 -11  -4  -2   -3.50    2.50
 -11  -4  -2    5.10    5.00
  11   5   2   10.30    7.00
  11   5   2   21.00    7.30
  11   5   2    3.40    4.80
 -11  -5  -2   14.50    7.70
 -11  -5  -2    7.10    6.00
 -11  -5  -2    9.70    6.20
 -11  -5  -2   24.00    9.30
  12  -5   2   -3.40    7.00
 -12   5  -2   -3.10    3.60
 -12   5  -2    6.70    4.80
  12  -4   2   19.90    9.10
  12  -4   2   14.30    9.30
  12  -4   2    3.70    9.10
 -12   4  -2   10.30    4.80
 -12   4  -2    8.30    4.50
 -12   4  -2   13.60    5.20
  12  -3   2   14.80    7.10
  12  -3   2   11.10    8.70
  12  -3   2    9.20    8.20
 -12   3  -2   11.10    4.00
 -12   3  -2    6.90    3.70
 -12   3  -2    8.50    4.30
  12  -2   2    4.30    5.00
  12  -2   2   11.20    6.40
  12  -2   2   12.90    7.60
 -12   2  -2   10.60    3.90
 -12   2  -2    6.40    4.00
 -12   2  -2    8.40    4.30
  12  -1   2   60.39   14.40
  12  -1   2   95.39   16.50
  12  -1   2   62.99   14.60
 -12   1  -2   85.29   13.20
 -12   1  -2   67.19   12.70
 -12   1  -2   88.59   13.60
  12   0   2    9.70    6.20
  12   0   2   12.30    6.20
  12   0   2    9.50    3.60
  12   0   2    7.50    5.70
 -12   0  -2   19.60    5.80
 -12   0  -2   16.00    5.30
 -12   0  -2    4.90    3.30
 -12   0  -2   13.70    4.60
  12   1   2   58.09   13.70
  12   1   2   66.59   14.20
  12   1   2   58.19   13.60
  12   1   2   82.59   14.00
 -12  -1  -2   84.89   13.90
 -12  -1  -2   72.79   13.40
 -12  -1  -2   73.99   14.40
 -12  -1  -2  114.79   14.20
  12   2   2    2.50    4.50
  12   2   2   14.10    5.20
  12   2   2   15.50    6.60
 -12  -2  -2   10.50    5.40
 -12  -2  -2   13.90    4.80
 -12  -2  -2    9.20    5.20
 -12  -2  -2   15.80    5.80
  12   3   2    4.10    4.30
  12   3   2   10.70    5.70
  12   3   2    9.80    4.30
 -12  -3  -2   12.40    6.10
 -12  -3  -2    1.10    3.70
 -12  -3  -2    8.40    5.60
 -12  -3  -2   15.90    6.20
  12   4   2    8.70    5.50
  12   4   2   13.10    6.70
  12   4   2   -4.00    3.20
 -12  -4  -2    6.70    4.50
 -12  -4  -2   14.10    6.10
 -12  -4  -2    9.70    6.10
 -12  -4  -2   11.60    6.50
  12   5   2    1.10    6.20
  12   5   2   -1.40    4.20
  12   5   2   -5.80    5.30
 -12  -5  -2   -3.40    3.00
 -12  -5  -2    7.00    8.00
 -12  -5  -2    0.40    5.40
  13  -4   2   11.70    7.90
  13  -4   2    5.00    6.80
 -13   4  -2   -1.80    2.40
 -13   4  -2    2.80    4.10
  13  -3   2    1.30    5.30
  13  -3   2    0.00    4.60
  13  -3   2    0.80    5.00
 -13   3  -2   -0.70    2.50
 -13   3  -2    5.20    4.40
 -13   3  -2    1.30    3.70
  13  -2   2    7.90    5.80
  13  -2   2    8.00    6.00
  13  -2   2    7.60    6.50
 -13   2  -2    9.00    3.70
 -13   2  -2    4.90    3.90
 -13   2  -2   -4.50    2.10
  13  -1   2    7.10    5.00
  13  -1   2   14.10    5.90
  13  -1   2    5.60    5.60
 -13   1  -2    2.80    3.10
 -13   1  -2   10.10    3.90
 -13   1  -2    6.20    3.30
  13   0   2   -3.90    4.20
  13   0   2   -2.30    3.30
  13   0   2    3.00    4.40
  13   0   2    0.60    3.20
 -13   0  -2    1.50    2.70
 -13   0  -2   -2.20    3.30
 -13   0  -2    1.60    3.90
 -13   0  -2    4.90    4.70
  13   1   2    3.90    4.00
  13   1   2    6.00    5.30
 -13  -1  -2    3.10    4.40
 -13  -1  -2    6.80    3.40
 -13  -1  -2    5.60    4.50
 -13  -1  -2    5.90    3.80
  13   2   2    8.10    4.80
  13   2   2    4.70    3.80
  13   2   2   14.00    5.80
 -13  -2  -2    0.90    5.50
 -13  -2  -2   22.70    6.90
 -13  -2  -2    0.60    3.50
 -13  -2  -2    7.60    5.20
  13   3   2   -0.70    3.50
  13   3   2   -4.20    4.20
  13   3   2    4.20    5.30
 -13  -3  -2   -7.20    5.30
 -13  -3  -2    1.60    3.80
 -13  -3  -2   -6.70    4.20
 -13  -3  -2    4.70    7.10
  13   4   2    8.60    5.60
  13   4   2   10.10    6.20
  13   4   2    3.80    6.00
 -13  -4  -2    0.30    5.10
 -13  -4  -2    2.10    5.40
 -13  -4  -2   -2.50    4.90
  14  -4   2    1.80    8.70
  14  -4   2   11.40    9.10
  14  -3   2    3.10    7.90
  14  -3   2    5.60    7.20
 -14   3  -2    9.60    4.00
 -14   3  -2    2.00    3.10
  14  -2   2   -1.80    5.90
  14  -2   2    2.20    7.40
  14  -2   2    2.80    7.40
 -14   2  -2    2.50    3.00
 -14   2  -2    6.30    4.50
 -14   2  -2   -2.50    3.30
  14  -1   2    9.30    5.50
  14  -1   2    2.90    5.40
  14  -1   2   15.00    7.20
 -14   1  -2   10.60    5.10
 -14   1  -2    8.80    4.40
 -14   1  -2   16.00    5.80
  14   0   2   -3.70    4.80
  14   0   2    4.70    6.00
  14   0   2    2.20    5.50
 -14   0  -2   -1.10    2.40
 -14   0  -2    0.80    2.90
 -14   0  -2    0.60    4.00
  14   1   2    2.90    4.20
  14   1   2    1.00    5.30
 -14  -1  -2    8.90    4.70
 -14  -1  -2   12.00    6.50
 -14  -1  -2    8.60    5.40
 -14  -1  -2    3.20    3.70
  14   2   2    5.30    5.70
  14   2   2    6.60    5.10
 -14  -2  -2   10.60    5.20
 -14  -2  -2    8.60    6.80
 -14  -2  -2   14.30    5.40
  14   3   2   12.80    6.30
  14   3   2   -0.10    3.70
  14   3   2    0.40    5.60
 -14  -3  -2   -2.60    6.10
 -14  -3  -2   17.10    7.30
 -14  -3  -2    5.80    5.10
  15  -3   2    1.40    6.50
  15  -3   2   14.60    7.50
  15  -2   2    8.40    8.60
  15  -2   2    1.30    5.10
 -15   2  -2    2.60    4.80
 -15   2  -2    0.20    4.40
  15  -1   2   -1.50    4.20
  15  -1   2   14.60    6.90
  15  -1   2    2.30    5.00
 -15   1  -2   -0.10    4.10
 -15   1  -2   -0.60    2.80
  15   0   2   -4.50    4.30
 -15   0  -2    1.20    4.80
 -15   0  -2   -1.40    2.50
  15   1   2    2.10    4.40
  15   1   2    1.00    4.10
 -15  -1  -2    7.30    4.50
 -15  -1  -2    3.30    7.20
  15   2   2    2.60    3.90
  15   2   2   -2.40    5.30
 -15  -2  -2    1.90    5.20
 -15  -2  -2    0.10    6.80
  16  -1   2    4.30    5.40
  16  -1   2   18.40    8.50
  16   0   2   11.70    6.80
 -16   0  -2    2.20    5.10
  16   1   2   10.90    6.30
 -16  -2   3    2.10    5.40
 -16  -2   3    3.40    4.90
  16   2  -3    0.30    4.60
  16   2  -3   17.10    9.40
 -16  -1   3    0.80    5.40
 -16  -1   3    5.50    5.30
  16   1  -3    9.70    7.80
  16   1  -3   -1.10    5.20
 -16   0   3    2.90    5.70
 -16   0   3   -5.20    3.80
  16   0  -3    1.00    5.30
  16   0  -3    0.40    5.70
 -16   1   3   11.90    7.20
 -16   1   3   10.00    6.30
 -16   1   3    3.30    3.50
  16  -1  -3    3.60    6.80
 -16   2   3   15.20    5.80
 -16   2   3    6.20    5.70
  16  -2  -3   15.10    8.70
 -15  -3   3   22.30    7.80
 -15  -3   3   13.80    7.80
 -15  -3   3   10.80    6.10
 -15  -3   3   11.50    5.90
  15   3  -3   12.20    7.50
  15   3  -3   16.50    8.50
  15   3  -3    4.10    5.50
 -15  -2   3   64.29   16.60
 -15  -2   3   90.99   15.10
 -15  -2   3   97.59   16.90
  15   2  -3   76.99   17.60
  15   2  -3   63.69   15.10
 -15  -1   3    3.10    4.50
 -15  -1   3    7.50    5.80
 -15  -1   3   11.20    6.10
  15   1  -3    6.00    5.60
  15   1  -3   -0.40    4.60
 -15   0   3   23.50    7.40
 -15   0   3   22.80    7.30
 -15   0   3   20.30    6.70
  15   0  -3   32.90   11.30
  15   0  -3   30.80    8.90
 -15   1   3    6.70    5.30
 -15   1   3   -3.20    2.90
 -15   1   3    5.80    4.20
  15  -1  -3   11.90    6.10
  15  -1  -3   15.30    9.50
 -15   2   3   68.19   13.50
 -15   2   3   76.99   13.60
 -15   2   3   92.69   13.90
  15  -2  -3   42.50   17.20
  15  -2  -3   89.39   19.20
  15  -2  -3   35.70   15.40
 -15   3   3   12.50    5.60
  15  -3  -3    5.00    8.50
  15  -3  -3    7.80    8.60
  15  -3  -3   17.40    8.20
 -14  -4   3   27.40   11.00
 -14  -4   3    7.70    7.10
 -14  -4   3    8.40    5.60
 -14  -4   3    1.10    5.20
  14   4  -3    9.80    6.30
  14   4  -3   11.60    7.00
  14   4  -3    9.50    7.50
 -14  -3   3   -2.20    3.50
 -14  -3   3    7.80    5.20
 -14  -3   3   11.00    6.20
 -14  -3   3   13.80    6.90
 -14  -3   3    5.10    8.00
  14   3  -3    3.00    6.60
  14   3  -3   -4.10    3.70
  14   3  -3    9.30    5.70
 -14  -2   3    9.80    5.90
 -14  -2   3    4.10    3.80
 -14  -2   3    0.20    4.80
 -14  -2   3   -3.20    3.70
 -14  -2   3   14.30    6.40
  14   2  -3    5.00    4.90
  14   2  -3    5.30    5.80
  14   2  -3    2.70    6.60
 -14  -1   3   13.90    6.10
 -14  -1   3   25.60    6.50
 -14  -1   3   29.70    8.30
  14   1  -3   31.00    9.30
  14   1  -3   19.00    7.50
 -14   0   3    0.00    3.40
 -14   0   3   -0.50    3.20
 -14   0   3    1.80    3.10
  14   0  -3   -0.30    3.40
  14   0  -3    5.00    5.10
 -14   1   3    8.30    4.60
 -14   1   3   12.90    5.80
 -14   1   3   21.20    6.10
  14  -1  -3   31.80   10.00
  14  -1  -3   21.40    6.50
 -14   2   3    9.70    5.00
 -14   2   3   -0.30    4.60
 -14   2   3    3.10    4.60
  14  -2  -3    2.80    8.20
  14  -2  -3   29.60   10.90
  14  -2  -3    6.90    7.90
 -14   3   3    9.00    5.50
 -14   3   3    0.30    3.50
  14  -3  -3    9.10    6.30
  14  -3  -3   20.40    9.30
  14  -3  -3    7.00   10.20
 -14   4   3    0.40    5.40
  14  -4  -3   29.90   12.00
  14  -4  -3    9.00    9.90
 -13  -5   3   -1.00    4.30
 -13  -5   3    4.10    9.10
 -13  -5   3   -7.20    8.40
 -13  -5   3    2.50    3.80
  13   5  -3   23.30    8.90
  13   5  -3   14.30    8.80
  13   5  -3    7.90    7.80
 -13  -4   3   23.00    6.90
 -13  -4   3    7.60    6.50
 -13  -4   3    5.20    5.70
 -13  -4   3   12.50    6.80
  13   4  -3    2.40    4.90
  13   4  -3    6.50    7.00
  13   4  -3    7.70    6.40
 -13  -3   3   34.00    8.70
 -13  -3   3   25.80   10.00
 -13  -3   3   30.80    8.10
 -13  -3   3   54.69   10.00
 -13  -3   3   24.90    9.70
  13   3  -3   25.80    9.60
  13   3  -3   27.00    9.30
  13   3  -3   36.50    9.50
 -13  -2   3   11.60    5.10
 -13  -2   3   17.50    5.60
 -13  -2   3    6.10    6.80
 -13  -2   3    7.00    6.10
 -13  -2   3    8.00    5.70
  13   2  -3   22.00    6.80
  13   2  -3    7.50    4.70
  13   2  -3    8.60    7.40
 -13  -1   3   36.40    9.20
 -13  -1   3   36.50    8.90
 -13  -1   3   49.70    9.30
  13   1  -3   36.90   10.50
  13   1  -3   34.90    9.10
 -13   0   3    8.00    3.70
 -13   0   3   -0.60    4.20
 -13   0   3   -0.80    4.30
  13   0  -3    4.80    6.50
  13   0  -3   -1.10    4.20
 -13   1   3   40.70    7.90
 -13   1   3   26.30    7.60
 -13   1   3   32.00    7.20
  13  -1  -3   37.10   11.80
  13  -1  -3   29.20   10.30
  13  -1  -3   36.80    8.70
  13  -1  -3   20.10    8.50
 -13   2   3    4.80    3.60
 -13   2   3    5.60    4.70
 -13   2   3    8.20    4.70
  13  -2  -3   15.80    7.70
  13  -2  -3   15.10    8.50
  13  -2  -3   13.00    6.20
  13  -2  -3    6.40    5.80
 -13   3   3   27.70    7.30
 -13   3   3   25.50    7.20
 -13   3   3   42.80    9.00
  13  -3  -3   34.40   11.10
  13  -3  -3   51.39   12.30
  13  -3  -3    8.50   10.00
 -13   4   3    3.70    3.80
  13  -4  -3   15.50   10.80
  13  -4  -3    4.10   10.00
  13  -4  -3   15.10    9.20
 -13   5   3    8.10    5.90
  13  -5  -3   11.00    8.50
  13  -5  -3    1.30    8.10
 -12  -5   3    6.80    5.40
 -12  -5   3   24.40    7.10
 -12  -5   3    2.60    6.60
 -12  -5   3    0.60    5.30
  12   5  -3   -6.00    4.80
  12   5  -3    2.60    5.20
  12   5  -3    1.50    5.60
 -12  -4   3    7.50    4.10
 -12  -4   3    3.10    7.80
 -12  -4   3    5.50    6.20
 -12  -4   3    0.20    3.70
 -12  -4   3    2.30    4.00
  12   4  -3   -9.20    5.70
  12   4  -3   -4.20    3.90
  12   4  -3    3.50    4.80
 -12  -3   3    5.10    5.20
 -12  -3   3   13.50    5.90
 -12  -3   3    1.60    3.00
 -12  -3   3    2.90    7.00
 -12  -3   3    0.10    3.40
  12   3  -3   12.50    5.50
  12   3  -3    2.50    6.70
  12   3  -3    0.00    3.70
 -12  -2   3    5.70    4.40
 -12  -2   3   -3.30    5.30
 -12  -2   3   10.50    5.20
 -12  -2   3    9.60    6.80
 -12  -2   3    1.50    4.50
  12   2  -3   11.90    6.30
  12   2  -3   11.50    6.50
  12   2  -3   -2.60    2.80
 -12  -1   3   24.00    6.80
 -12  -1   3   27.30    7.60
 -12  -1   3   24.80    6.80
 -12  -1   3   31.70    8.70
 -12  -1   3   26.90    7.10
  12   1  -3   32.00    7.70
  12   1  -3   40.10   10.40
  12   1  -3   19.10    7.10
 -12   0   3    3.60    3.40
 -12   0   3    3.60    4.10
 -12   0   3    1.20    3.60
  12   0  -3    0.60    3.90
  12   0  -3   -0.60    4.10
 -12   1   3   21.70    6.60
 -12   1   3   21.10    6.20
 -12   1   3   26.70    6.50
  12  -1  -3   19.70    9.50
  12  -1  -3   33.80   10.20
  12  -1  -3   30.20    9.60
  12  -1  -3   41.60    8.30
 -12   2   3    5.50    3.30
 -12   2   3    1.90    2.90
 -12   2   3    6.60    3.90
  12  -2  -3    3.00    3.30
  12  -2  -3    3.00    4.40
  12  -2  -3    5.60    5.20
  12  -2  -3   -0.30    4.00
 -12   3   3    2.50    2.80
 -12   3   3    0.10    3.50
 -12   3   3    4.00    3.40
  12  -3  -3    5.80    7.50
  12  -3  -3    4.00    4.60
  12  -3  -3    2.90    7.40
 -12   4   3   -2.80    2.80
  12  -4  -3    5.20    9.00
  12  -4  -3    4.00    5.80
  12  -4  -3    4.70    7.80
 -12   5   3    7.50    4.60
  12  -5  -3    5.80    6.50
  12  -5  -3    7.80    7.00
 -11  -6   3   -2.00    5.10
 -11  -6   3   -1.30    9.10
 -11  -6   3    8.10    7.20
 -11  -6   3    7.80    6.50
  11   6  -3    6.50    6.10
  11   6  -3   -4.80    5.60
  11   6  -3    2.80    6.70
 -11  -5   3    2.00    3.20
 -11  -5   3    3.90    3.90
 -11  -5   3    0.30    5.30
 -11  -5   3   11.20    7.30
 -11  -5   3    1.70    8.40
  11   5  -3   -2.20    4.40
  11   5  -3    4.60    6.30
  11   5  -3   -8.10    6.30
 -11  -4   3   14.80    5.80
 -11  -4   3   27.50    6.30
 -11  -4   3   -2.00    5.40
 -11  -4   3   19.30    7.90
 -11  -4   3   23.70    7.50
  11   4  -3   12.30    6.10
  11   4  -3   15.30    6.30
  11   4  -3   10.70    7.80
  11   4  -3   10.90    6.70
 -11  -3   3   -0.30    4.40
 -11  -3   3   -1.50    4.60
 -11  -3   3    3.80    3.20
 -11  -3   3    2.60    3.70
 -11  -3   3    3.00    5.00
  11   3  -3    4.10    4.30
  11   3  -3    5.50    5.20
  11   3  -3    4.80    5.20
 -11  -2   3   74.89   13.70
 -11  -2   3   84.39   13.40
 -11  -2   3   74.89   15.30
 -11  -2   3   70.69   13.50
 -11  -2   3   54.89   13.60
  11   2  -3   93.19   15.10
  11   2  -3   54.19   14.00
  11   2  -3   87.79   15.80
 -11  -1   3    2.10    4.40
 -11  -1   3   -1.60    2.00
 -11  -1   3    3.10    3.10
 -11  -1   3    5.10    3.40
 -11  -1   3    6.60    4.20
  11   1  -3   -5.40    4.60
  11   1  -3    6.40    4.50
  11   1  -3    0.20    2.90
 -11   0   3  333.27   44.70
 -11   0   3  317.27   44.60
  11   0  -3  267.97   45.40
  11   0  -3  343.17   46.90
  11   0  -3  302.77   46.00
  11   0  -3  328.27   45.30
 -11   1   3    5.30    2.90
 -11   1   3   -0.90    3.00
 -11   1   3    4.20    3.00
  11  -1  -3   -4.40    1.60
  11  -1  -3   -6.00    4.40
  11  -1  -3   -2.10    5.70
  11  -1  -3   -0.80    5.40
 -11   2   3   68.69   11.70
 -11   2   3   56.49   11.30
 -11   2   3   66.79   11.40
  11  -2  -3  101.09   13.70
  11  -2  -3   58.79   13.60
  11  -2  -3   52.89   13.90
  11  -2  -3   51.99   13.50
 -11   3   3   -3.00    2.90
 -11   3   3    4.10    4.30
 -11   3   3    1.30    2.50
  11  -3  -3   -5.60    5.90
  11  -3  -3    4.40    6.60
  11  -3  -3    7.90    6.50
 -11   4   3   12.10    4.80
  11  -4  -3   27.60    9.80
  11  -4  -3   10.60    7.30
  11  -4  -3   13.90    8.20
 -11   5   3   -1.20    3.90
  11  -5  -3    1.80    6.40
  11  -5  -3    9.00    8.70
  11  -5  -3   -8.20    8.80
 -11   6   3   -1.70    5.20
  11  -6  -3   -1.90    8.40
  11  -6  -3   12.00    7.90
 -10  -6   3   -7.10    8.50
 -10  -6   3   -2.50    4.20
 -10  -6   3    1.50    5.10
 -10  -6   3    2.50    6.30
  10   6  -3   -0.10    8.30
  10   6  -3   -4.60    4.70
  10   6  -3   -1.20    4.50
 -10  -5   3    8.80    4.20
 -10  -5   3    5.50    6.10
 -10  -5   3   -1.30    7.10
 -10  -5   3   15.30    5.60
 -10  -5   3    3.60    3.30
  10   5  -3   10.60    6.10
  10   5  -3   16.50    6.90
  10   5  -3    0.60    5.40
 -10  -4   3   11.60    8.00
 -10  -4   3   10.00    6.50
 -10  -4   3   14.00    4.40
 -10  -4   3    2.80    4.00
 -10  -4   3   18.50    6.40
  10   4  -3   21.50    6.80
  10   4  -3    6.70    5.60
  10   4  -3   11.80    6.60
  10   4  -3    3.90    6.50
 -10  -3   3   12.00    6.50
 -10  -3   3   30.30    6.50
 -10  -3   3   20.50    6.10
 -10  -3   3   19.50    6.00
 -10  -3   3   16.30    6.90
  10   3  -3   27.90    7.20
  10   3  -3   19.30    7.00
  10   3  -3   13.40    7.40
 -10  -2   3   28.30    7.70
 -10  -2   3   36.90    6.70
 -10  -2   3   24.80    7.50
 -10  -2   3   25.80    7.30
 -10  -2   3   23.40    6.20
  10   2  -3   25.50    7.00
  10   2  -3   19.40    7.40
  10   2  -3   26.60    7.70
 -10  -1   3   65.29   11.90
 -10  -1   3   75.69   12.40
 -10  -1   3   62.39   12.80
 -10  -1   3   98.49   12.60
 -10  -1   3   56.39   12.30
  10   1  -3   68.29   13.60
  10   1  -3   62.49   12.70
  10   1  -3   52.79   11.90
 -10   0   3    2.50    2.70
 -10   0   3    4.90    3.70
 -10   0   3   -2.70    1.80
 -10   0   3   -2.40    1.80
  10   0  -3   -2.10    3.90
  10   0  -3    0.90    3.00
  10   0  -3    1.20    3.10
  10   0  -3    0.60    3.40
  10   0  -3    1.40    3.50
 -10   1   3   48.30   10.40
 -10   1   3   67.39   11.10
 -10   1   3   66.69   10.80
  10  -1  -3   60.99   13.50
  10  -1  -3   56.79   13.20
  10  -1  -3   71.89   11.70
  10  -1  -3   62.89   13.60
 -10   2   3   21.80    5.20
 -10   2   3   20.70    5.40
 -10   2   3   17.30    5.70
  10  -2  -3   11.10    6.20
  10  -2  -3   35.40    7.20
  10  -2  -3   20.60    6.80
  10  -2  -3   22.90    7.40
 -10   3   3   14.60    4.80
 -10   3   3   11.30    4.50
 -10   3   3   13.40    4.60
  10  -3  -3   16.60    8.00
  10  -3  -3   12.80    6.80
  10  -3  -3   18.80    9.40
  10  -3  -3   43.80    7.70
 -10   4   3   13.30    5.00
  10  -4  -3   15.40    7.80
  10  -4  -3    1.80    6.20
  10  -4  -3    4.50    5.80
 -10   5   3   13.70    5.00
  10  -5  -3   18.20    8.30
  10  -5  -3   15.60   10.50
  10  -5  -3    2.50    7.30
 -10   6   3    0.30    3.30
  10  -6  -3   -4.50    5.30
  10  -6  -3   -7.10    5.60
  -9  -6   3    1.00    3.80
  -9  -6   3    0.10    4.90
  -9  -6   3    5.50   10.10
  -9  -6   3   -4.80    4.40
  -9  -6   3   -7.00    4.00
   9   6  -3    4.30    5.60
   9   6  -3   11.00    6.60
   9   6  -3   10.30    9.60
  -9  -5   3   -2.30    4.60
  -9  -5   3    8.40    3.50
  -9  -5   3   -0.50    7.40
  -9  -5   3    9.50    4.50
  -9  -5   3   15.90    5.30
   9   5  -3    4.70    6.90
   9   5  -3    6.10    5.40
   9   5  -3    3.00    4.30
  -9  -4   3   80.09   16.00
  -9  -4   3   64.69   12.60
  -9  -4   3   77.19   13.20
  -9  -4   3   77.79   12.30
  -9  -4   3   62.39   14.90
   9   4  -3   56.49   13.40
   9   4  -3   62.69   13.20
   9   4  -3   72.09   14.40
   9   4  -3   60.89   14.40
  -9  -3   3   12.90    5.00
  -9  -3   3   15.60    5.20
  -9  -3   3   21.10    8.00
  -9  -3   3   23.70    5.30
  -9  -3   3   12.10    6.20
   9   3  -3    8.90    5.40
   9   3  -3   15.50    5.60
   9   3  -3   17.80    5.70
  -9  -2   3   29.50    8.20
  -9  -2   3   49.50    7.70
  -9  -2   3   33.20    8.50
  -9  -2   3   21.20    6.50
  -9  -2   3   35.60    7.50
   9   2  -3   29.70    7.90
   9   2  -3   21.90    8.10
  -9  -1   3  108.49   17.00
  -9  -1   3  107.29   18.20
  -9  -1   3  120.49   16.20
  -9  -1   3   84.09   17.10
  -9  -1   3  107.99   16.90
   9   1  -3  102.09   18.40
   9   1  -3   90.89   17.30
   9   1  -3  110.09   18.60
   9   1  -3   98.79   17.30
   9   1  -3  123.99   18.10
  -9   0   3   97.79   13.30
  -9   0   3   85.09   13.10
  -9   0   3   74.09   12.80
  -9   0   3   74.89   13.30
   9   0  -3   61.79   13.50
   9   0  -3   80.39   13.00
   9   0  -3   67.19   13.10
   9   0  -3   66.59   13.80
   9   0  -3   95.29   15.20
  -9   1   3   91.69   15.10
  -9   1   3   83.59   15.00
  -9   1   3   97.39   15.10
   9  -1  -3  113.39   18.40
   9  -1  -3  104.89   16.10
   9  -1  -3  111.89   18.40
   9  -1  -3   85.29   17.10
  -9   2   3   32.70    6.50
  -9   2   3   26.60    5.90
  -9   2   3   21.40    5.50
   9  -2  -3   32.10    8.90
   9  -2  -3   24.80    8.40
   9  -2  -3   28.10    8.90
   9  -2  -3   26.80    6.50
  -9   3   3   11.80    3.90
  -9   3   3   13.30    3.60
  -9   3   3   15.70    5.20
   9  -3  -3   12.50    6.10
   9  -3  -3   11.10    4.30
   9  -3  -3    5.00    5.40
   9  -3  -3   12.90    6.00
  -9   4   3   57.99   11.10
  -9   4   3   54.89    9.90
  -9   4   3   63.09   10.30
   9  -4  -3   87.09   16.70
   9  -4  -3   47.60   14.70
   9  -4  -3   61.89   14.10
  -9   5   3   11.70    5.40
   9  -5  -3    1.30    5.50
   9  -5  -3   17.20    7.50
   9  -5  -3    5.90    6.90
  -9   6   3   -2.60    4.30
   9  -6  -3   -1.60    8.30
   9  -6  -3   -0.90    5.60
   9  -6  -3   -5.50    7.90
  -8  -7   3   54.99   14.70
  -8  -7   3   60.29   11.50
  -8  -7   3   48.90   16.60
  -8  -7   3   40.30   11.10
   8   7  -3   48.60   12.30
   8   7  -3   75.79   16.20
  -8  -6   3   35.30   11.30
  -8  -6   3   52.49   10.60
  -8  -6   3   40.20    9.20
  -8  -6   3   35.50    8.50
  -8  -6   3   34.00   12.60
   8   6  -3   52.49   12.40
   8   6  -3   34.20   10.90
   8   6  -3   40.10   10.10
   8   6  -3   38.00    8.70
  -8  -5   3   -0.30    2.80
  -8  -5   3    1.40    3.00
  -8  -5   3    7.70    7.70
  -8  -5   3   -0.40    4.90
  -8  -5   3    5.20    3.10
   8   5  -3    0.80    4.40
   8   5  -3   -3.20    4.60
   8   5  -3   -1.20    4.00
  -8  -4   3   20.50    7.90
  -8  -4   3   34.70    6.10
  -8  -4   3   28.20    7.10
  -8  -4   3   25.00    6.50
  -8  -4   3    9.70    7.60
   8   4  -3   17.30    6.20
   8   4  -3   17.30    7.60
   8   4  -3   39.90    9.60
   8   4  -3   16.00    7.70
  -8  -3   3    0.00    4.90
  -8  -3   3   -0.10    2.40
  -8  -3   3   -2.00    2.10
  -8  -3   3   -0.80    2.20
  -8  -3   3   -2.00    2.70
   8   3  -3    0.90    2.90
   8   3  -3   -2.60    4.20
   8   3  -3    2.30    3.70
  -8  -2   3    5.70    3.10
  -8  -2   3   16.70    3.80
  -8  -2   3    2.00    3.10
  -8  -2   3    6.10    3.20
  -8  -2   3    4.20    4.00
   8   2  -3   18.30    4.90
   8   2  -3    4.40    3.80
   8   2  -3    7.80    4.30
  -8  -1   3    9.00    3.70
  -8  -1   3   10.20    4.30
  -8  -1   3   11.10    3.10
  -8  -1   3    9.60    4.50
  -8  -1   3    8.70    3.30
   8   1  -3    8.00    3.50
   8   1  -3   11.10    3.70
   8   1  -3    8.10    4.70
   8   1  -3    9.10    4.00
   8   1  -3    7.90    3.30
  -8   0   3   -2.30    1.30
  -8   0   3   -2.60    1.90
  -8   0   3    3.00    2.60
  -8   0   3   -0.80    2.20
   8   0  -3   -2.00    1.90
   8   0  -3    1.50    2.30
   8   0  -3    0.80    1.90
   8   0  -3    2.50    3.10
   8   0  -3    0.10    2.70
  -8   1   3    5.50    2.30
  -8   1   3    4.70    2.90
  -8   1   3   12.70    3.50
  -8   1   3    7.10    2.90
   8  -1  -3   14.50    5.10
   8  -1  -3    8.80    2.70
   8  -1  -3   14.20    4.90
   8  -1  -3    8.20    3.50
   8  -1  -3    3.30    3.50
  -8   2   3    6.10    2.50
  -8   2   3    8.10    3.00
  -8   2   3    5.10    3.20
   8  -2  -3    4.90    3.00
   8  -2  -3    4.60    4.30
   8  -2  -3    9.40    4.70
   8  -2  -3   11.60    5.30
  -8   3   3   -0.90    1.50
  -8   3   3   -3.30    1.70
  -8   3   3   -3.50    2.40
   8  -3  -3    2.90    3.10
   8  -3  -3    2.60    4.10
   8  -3  -3   -1.20    3.10
   8  -3  -3   -3.30    1.90
  -8   4   3   22.80    4.50
  -8   4   3   17.40    4.30
  -8   4   3   14.10    4.90
   8  -4  -3   24.50    9.30
   8  -4  -3   24.30    7.60
   8  -4  -3    7.60    8.10
  -8   5   3    1.90    4.00
   8  -5  -3    6.40    5.20
   8  -5  -3   -0.60    4.90
   8  -5  -3    6.50    6.00
  -8   6   3   36.40    8.70
   8  -6  -3   52.79   11.80
   8  -6  -3   29.20   13.00
   8  -6  -3   33.60   12.00
  -8   7   3   57.59   11.80
   8  -7  -3   45.20   13.30
  -7  -7   3    9.80   12.40
  -7  -7   3   -4.10    3.70
  -7  -7   3    0.60    5.70
  -7  -7   3   -3.50    3.00
   7   7  -3    2.70    7.60
   7   7  -3    3.70    3.20
   7   7  -3   -5.60    3.50
  -7  -6   3    0.10    6.30
  -7  -6   3    1.20    3.40
  -7  -6   3    3.30    6.60
  -7  -6   3   -0.60    3.00
  -7  -6   3    3.10    4.60
   7   6  -3    2.40    2.90
   7   6  -3    0.60    5.50
   7   6  -3    1.60    6.20
   7   6  -3    2.50    6.00
  -7  -5   3   -2.30    2.60
  -7  -5   3    0.30    4.90
  -7  -5   3   -2.20    2.20
  -7  -5   3   -4.10    3.10
  -7  -5   3    4.20    4.20
   7   5  -3    4.40    5.10
   7   5  -3   -4.30    4.30
   7   5  -3    9.80    5.00
  -7  -4   3   15.70    5.90
  -7  -4   3    8.40    3.50
  -7  -4   3    3.60    2.70
  -7  -4   3    7.00    4.10
  -7  -4   3   -4.80    3.00
   7   4  -3   -1.50    3.40
   7   4  -3   17.10    6.50
   7   4  -3   19.10    7.70
   7   4  -3    0.30    3.10
  -7  -3   3   10.60    5.00
  -7  -3   3   11.10    3.40
  -7  -3   3   18.40    4.80
  -7  -3   3   13.70    5.60
  -7  -3   3   18.60    5.20
   7   3  -3    9.90    4.80
   7   3  -3   10.40    4.60
   7   3  -3   14.70    5.00
   7   3  -3    7.90    4.20
  -7  -2   3    0.90    1.90
  -7  -2   3    2.90    2.90
  -7  -2   3   -2.70    3.20
  -7  -2   3   -2.30    1.50
  -7  -2   3   -3.40    2.20
   7   2  -3   -2.90    2.70
   7   2  -3    0.40    2.60
   7   2  -3   -0.10    2.80
  -7  -1   3   -1.50    1.40
  -7  -1   3   -1.70    2.00
  -7  -1   3    2.70    1.90
  -7  -1   3   -1.30    1.10
  -7  -1   3   -0.80    2.60
   7   1  -3   -0.70    1.80
   7   1  -3   -0.50    2.10
   7   1  -3    0.00    2.40
   7   1  -3   -0.60    2.10
   7   1  -3    0.10    2.50
  -7   0   3   39.40    7.50
  -7   0   3   41.80    7.60
  -7   0   3   36.60    7.70
  -7   0   3   46.50    7.90
   7   0  -3   48.40    8.90
   7   0  -3   50.49    9.30
   7   0  -3   45.20    8.80
   7   0  -3   53.69    8.60
   7   0  -3   39.30    7.60
  -7   1   3    0.30    1.80
  -7   1   3    0.00    1.10
  -7   1   3    0.90    1.70
  -7   1   3    1.30    2.50
   7  -1  -3   -1.40    2.00
   7  -1  -3   -3.00    1.70
   7  -1  -3    1.50    2.60
   7  -1  -3   -0.80    1.80
   7  -1  -3   -0.60    1.20
  -7   2   3    1.10    1.40
  -7   2   3   -3.60    1.40
  -7   2   3    0.40    1.60
   7  -2  -3   -3.60    2.30
   7  -2  -3    3.00    3.80
   7  -2  -3   -1.70    1.70
   7  -2  -3   -2.10    2.30
  -7   3   3   16.50    3.60
  -7   3   3   13.90    3.30
  -7   3   3   12.80    4.00
   7  -3  -3   13.10    6.20
   7  -3  -3   14.60    6.60
   7  -3  -3   15.80    3.90
   7  -3  -3    9.40    5.30
  -7   4   3    1.40    2.10
  -7   4   3    2.20    2.30
  -7   4   3    4.40    2.90
   7  -4  -3    4.10    6.00
   7  -4  -3    7.10    3.10
   7  -4  -3    5.00    4.90
   7  -4  -3    5.00    3.80
  -7   5   3   -1.30    2.60
   7  -5  -3   -5.20    4.10
   7  -5  -3   -0.50    4.10
   7  -5  -3    3.90    4.80
  -7   6   3   -3.00    2.60
   7  -6  -3    2.30    4.20
   7  -6  -3    0.10    6.70
   7  -6  -3   -1.40    5.60
  -7   7   3    2.70    5.40
   7  -7  -3   10.10    9.40
  -6  -7   3    3.40    8.40
  -6  -7   3   15.80   11.10
  -6  -7   3   14.20    5.80
  -6  -7   3   17.90    5.30
   6   7  -3   13.10    6.00
   6   7  -3   14.00    9.10
   6   7  -3   15.80    5.70
  -6  -6   3   34.40    8.50
  -6  -6   3   22.90    9.90
  -6  -6   3   34.80    8.00
  -6  -6   3   31.40    7.20
  -6  -6   3   29.20   10.90
   6   6  -3   35.30    7.90
   6   6  -3   33.00    9.80
   6   6  -3   44.60   11.00
   6   6  -3   37.60   10.50
  -6  -5   3   -2.00    1.50
  -6  -5   3   -2.90    2.30
  -6  -5   3   -0.60    4.80
  -6  -5   3    3.20    3.20
  -6  -5   3   -1.50    4.20
   6   5  -3   -1.50    2.30
   6   5  -3    3.70    4.20
   6   5  -3   -5.50    3.60
   6   5  -3   -5.30    2.50
  -6  -4   3   12.80    3.50
  -6  -4   3    9.50    4.10
  -6  -4   3   10.00    3.60
  -6  -4   3   -0.80    3.50
  -6  -4   3    0.80    4.00
   6   4  -3   10.20    5.30
   6   4  -3    6.20    3.90
   6   4  -3   24.20    8.20
   6   4  -3    3.70    3.90
  -6  -3   3  225.28   31.60
  -6  -3   3  217.38   32.10
  -6  -3   3  214.78   33.20
  -6  -3   3  235.98   33.70
  -6  -3   3  223.28   32.10
   6   3  -3  235.68   33.00
   6   3  -3  224.68   33.30
   6   3  -3  225.78   32.20
   6   3  -3  225.38   32.80
  -6  -2   3   72.49   13.00
  -6  -2   3   79.89   13.20
  -6  -2   3   67.19   11.70
  -6  -2   3   87.19   12.20
  -6  -2   3   73.39   10.80
   6   2  -3   60.79   12.50
   6   2  -3   76.29   12.50
   6   2  -3   79.49   12.60
   6   2  -3   66.69   10.40
  -6  -1   3    0.60    2.50
  -6  -1   3    4.80    2.90
  -6  -1   3    3.60    2.50
  -6  -1   3    5.30    1.90
  -6  -1   3    0.60    1.50
   6   1  -3    1.50    2.70
   6   1  -3    2.70    2.10
   6   1  -3    5.90    2.50
   6   1  -3   -1.00    2.40
   6   1  -3    3.70    2.20
  -6   0   3   -0.20    1.30
  -6   0   3   -1.60    1.40
  -6   0   3   -2.40    1.40
  -6   0   3   -0.10    1.00
   6   0  -3   -0.30    1.50
   6   0  -3    0.90    1.40
   6   0  -3   -2.10    1.80
   6   0  -3   -1.70    1.80
   6   0  -3   -1.00    1.90
  -6   1   3    3.00    1.90
  -6   1   3    0.40    1.80
  -6   1   3    3.30    1.50
  -6   1   3   -1.20    1.80
   6  -1  -3    3.10    2.90
   6  -1  -3   -3.00    2.40
   6  -1  -3    3.60    2.80
   6  -1  -3    1.60    1.50
   6  -1  -3    3.80    1.90
  -6   2   3   76.79   10.30
  -6   2   3   62.79   11.10
  -6   2   3   62.69   10.40
   6  -2  -3   69.99   11.20
   6  -2  -3   73.79    9.90
   6  -2  -3   59.99   12.80
   6  -2  -3   59.69   12.50
   6  -2  -3   69.79   13.90
  -6   3   3  249.68   33.00
  -6   3   3  241.68   33.90
  -6   3   3  237.28   32.90
   6  -3  -3  246.88   33.60
   6  -3  -3  209.58   34.60
   6  -3  -3  233.18   35.60
   6  -3  -3  234.38   36.10
  -6   4   3    5.00    2.20
  -6   4   3    6.70    2.30
  -6   4   3   23.50    5.00
   6  -4  -3    5.60    5.90
   6  -4  -3    8.10    6.00
   6  -4  -3   10.40    3.20
   6  -4  -3    2.40    3.10
  -6   5   3   -1.90    2.30
   6  -5  -3   -4.00    3.60
   6  -5  -3   -1.20    4.20
   6  -5  -3   -2.90    2.30
  -6   6   3   31.50    8.00
   6  -6  -3   26.70   11.20
   6  -6  -3   23.30   10.40
   6  -6  -3   45.50    9.60
  -6   7   3   26.70    7.70
   6  -7  -3   14.50    9.80
  -5  -7   3    0.40    4.00
  -5  -7   3   -2.20    3.00
  -5  -7   3    1.60    7.50
  -5  -7   3    2.30    6.80
  -5  -7   3   -2.00    3.00
   5   7  -3    3.20    3.40
   5   7  -3    1.40    3.20
   5   7  -3   -1.60    4.70
   5   7  -3   -3.10    2.90
  -5  -6   3   18.10    8.30
  -5  -6   3   13.00    4.70
  -5  -6   3   13.80    5.10
  -5  -6   3   16.00    4.90
  -5  -6   3   12.90    8.80
   5   6  -3   10.00    7.40
   5   6  -3   24.30   10.20
   5   6  -3    8.80    6.00
   5   6  -3   18.90    5.20
   5   6  -3   12.00    4.50
  -5  -5   3    0.10    2.30
  -5  -5   3    0.60    1.90
  -5  -5   3    0.60    3.40
  -5  -5   3    6.90    5.50
  -5  -5   3    2.20    5.20
   5   5  -3   -3.20    2.00
   5   5  -3    4.10    4.00
   5   5  -3    1.50    4.10
   5   5  -3    4.20    4.80
  -5  -4   3   93.79   16.70
  -5  -4   3   92.59   14.60
  -5  -4   3  143.29   19.90
  -5  -4   3   82.99   13.70
  -5  -4   3   80.29   14.20
   5   4  -3   81.09   15.50
   5   4  -3   75.69   15.20
   5   4  -3   87.49   14.40
   5   4  -3   92.99   17.00
  -5  -3   3    0.00    1.60
  -5  -3   3    2.60    1.50
  -5  -3   3    0.40    2.40
  -5  -3   3   -0.20    2.20
  -5  -3   3    3.40    3.30
   5   3  -3    4.90    4.00
   5   3  -3   -1.80    1.70
   5   3  -3    0.10    2.10
   5   3  -3    0.70    2.30
  -5  -2   3  702.13   95.59
  -5  -2   3  751.92   94.89
  -5  -2   3  653.73   95.59
  -5  -2   3  689.73   94.89
  -5  -2   3  707.73   94.49
   5   2  -3  676.03   93.89
   5   2  -3  662.83   95.59
   5   2  -3  727.43   95.49
   5   2  -3  630.24   95.19
   5   2  -3  731.03   95.09
  -5  -1   3  387.76   62.19
  -5  -1   3  481.55   61.99
  -5  -1   3  401.46   62.19
  -5  -1   3  495.35   61.79
  -5  -1   3  450.45   61.89
   5   1  -3  411.66   62.19
   5   1  -3  495.05   62.49
   5   1  -3  440.26   61.59
   5   1  -3  494.05   62.39
  -5   0   3  313.87   46.70
  -5   0   3  369.26   46.90
  -5   0   3  351.76   46.80
  -5   0   3  347.07   46.70
   5   0  -3  305.37   46.80
   5   0  -3  346.97   47.40
   5   0  -3  349.67   47.20
   5   0  -3  341.57   47.50
   5   0  -3  338.27   47.20
  -5   1   3  446.56   62.89
  -5   1   3  448.16   62.49
  -5   1   3  463.65   62.49
   5  -1  -3  457.65   63.69
   5  -1  -3  441.86   63.99
   5  -1  -3  495.25   63.99
   5  -1  -3  453.55   62.39
   5  -1  -3  472.65   62.99
  -5   2   3  713.23   96.09
  -5   2   3  718.03   96.09
  -5   2   3  691.53   96.69
   5  -2  -3  659.43   97.49
   5  -2  -3  711.23   98.49
   5  -2  -3  712.83   98.19
   5  -2  -3  638.54   96.49
   5  -2  -3  784.32   95.99
  -5   3   3    1.80    2.50
  -5   3   3    2.00    1.30
  -5   3   3    2.20    1.30
   5  -3  -3    4.10    4.30
   5  -3  -3   -0.90    4.10
   5  -3  -3    2.80    3.40
   5  -3  -3    4.60    2.10
  -5   4   3   67.39   13.00
  -5   4   3   86.69   11.70
  -5   4   3   91.19   11.80
   5  -4  -3   93.39   17.50
   5  -4  -3   70.19   12.70
   5  -4  -3   70.49   15.80
   5  -4  -3   68.99   14.00
  -5   5   3    3.30    2.80
   5  -5  -3    3.30    5.50
   5  -5  -3    0.30    2.50
   5  -5  -3    6.50    4.80
  -5   6   3    8.50    5.10
   5  -6  -3    8.40    8.60
   5  -6  -3   20.00    8.90
   5  -6  -3   13.80    5.60
  -5   7   3    3.30    5.30
  -5   7   3    3.70    3.70
   5  -7  -3    0.10    5.50
   5  -7  -3    5.60    6.20
  -4  -7   3   -2.80    2.90
  -4  -7   3   14.80    9.60
  -4  -7   3    4.80    4.50
  -4  -7   3    3.60    6.00
  -4  -7   3    2.60    3.30
   4   7  -3    7.60    5.00
   4   7  -3   -1.00    2.70
   4   7  -3   -1.10    3.50
   4   7  -3    6.10    7.70
   4   7  -3   -0.80    2.80
  -4  -6   3  144.79   22.20
  -4  -6   3  140.29   21.30
  -4  -6   3  136.69   25.00
  -4  -6   3  164.28   23.00
   4   6  -3  161.38   21.60
   4   6  -3  123.19   21.70
   4   6  -3  112.99   23.00
   4   6  -3  158.18   26.00
  -4  -5   3   -0.40    6.10
  -4  -5   3   -0.10    1.60
  -4  -5   3    0.00    4.10
  -4  -5   3    1.20    3.50
  -4  -5   3    3.50    2.80
   4   5  -3    0.80    2.30
   4   5  -3   -0.60    2.00
   4   5  -3    0.30    5.90
   4   5  -3    2.50    4.20
   4   5  -3   -2.30    2.60
  -4  -4   3    1.60    2.00
  -4  -4   3    1.50    3.10
  -4  -4   3   -3.70    1.40
  -4  -4   3   -1.60    4.40
  -4  -4   3   -0.60    2.50
   4   4  -3   -5.00    2.50
   4   4  -3    1.90    2.90
   4   4  -3    3.50    3.20
   4   4  -3   -0.50    3.50
   4   4  -3   -0.60    1.70
  -4  -3   3   35.00    6.20
  -4  -3   3   28.10    5.40
  -4  -3   3   36.30    8.20
  -4  -3   3   22.80    6.50
  -4  -3   3   44.50    6.70
   4   3  -3   28.40    4.80
   4   3  -3   30.60    5.00
   4   3  -3   43.30    7.60
   4   3  -3   29.90    5.80
   4   3  -3   21.40    6.10
   4   3  -3   30.80    7.30
  -4  -2   3  694.53   91.19
  -4  -2   3  640.94   91.09
  -4  -2   3  664.53   90.39
  -4  -2   3  636.04   89.99
  -4  -2   3  681.23   90.49
   4   2  -3  671.43   90.89
   4   2  -3  578.94   90.69
   4   2  -3  691.83   89.39
   4   2  -3  573.04   90.89
   4   2  -3  742.43   90.49
  -4  -1   3   61.19    9.20
  -4  -1   3   59.19    9.70
  -4  -1   3   74.29    9.60
  -4  -1   3   59.59    8.70
  -4  -1   3   54.09    9.60
   4   1  -3   61.99    9.60
   4   1  -3   57.49    8.30
   4   1  -3   53.49    9.50
   4   1  -3   56.79    9.50
   4   1  -3   51.59    9.40
  -4   0   3   -1.30    0.60
  -4   0   3   -0.70    0.90
  -4   0   3   -0.20    1.00
  -4   0   3    0.90    1.00
   4   0  -3   -0.70    1.30
   4   0  -3    0.30    1.00
   4   0  -3    1.10    1.30
   4   0  -3   -0.50    0.90
   4   0  -3    0.80    1.30
   4   0  -3   -3.20    1.40
  -4   1   3   58.89    8.60
  -4   1   3   59.49    8.60
  -4   1   3   61.89    9.00
   4  -1  -3   52.59    9.10
   4  -1  -3   76.89   11.40
   4  -1  -3   57.39    8.50
   4  -1  -3   59.79   10.20
   4  -1  -3   64.79   11.10
  -4   2   3  695.23   91.39
  -4   2   3  704.13   91.39
  -4   2   3  690.43   92.09
   4  -2  -3  573.54   92.49
   4  -2  -3  712.53   91.49
   4  -2  -3  651.63   93.69
   4  -2  -3  620.04   91.79
   4  -2  -3  719.23   93.59
  -4   3   3   28.90    4.90
  -4   3   3   38.60    5.20
  -4   3   3   32.70    6.10
   4  -3  -3   36.50    8.70
   4  -3  -3   31.00    5.70
   4  -3  -3   26.00    5.60
   4  -3  -3   24.90    6.70
   4  -3  -3   36.70    9.10
  -4   4   3    2.00    2.60
  -4   4   3    1.60    1.40
  -4   4   3    1.30    1.30
   4  -4  -3    0.50    1.50
   4  -4  -3   -1.30    2.20
   4  -4  -3   -1.80    4.80
   4  -4  -3    1.20    2.70
   4  -4  -3   -0.70    4.50
  -4   5   3    0.50    2.40
   4  -5  -3    7.30    5.90
   4  -5  -3    1.50    4.40
   4  -5  -3    5.20    3.60
   4  -5  -3   -1.50    2.10
   4  -5  -3    4.80    3.20
  -4   6   3   94.49   21.40
  -4   6   3  161.18   21.10
   4  -6  -3  141.99   24.90
   4  -6  -3  123.49   20.10
   4  -6  -3  139.69   24.00
   4  -6  -3  104.09   20.10
  -4   7   3   -2.70    4.50
  -4   7   3   13.20    7.10
   4  -7  -3   -7.70    5.80
   4  -7  -3    0.20    4.50
   4  -7  -3    9.30    6.50
  -3  -7   3   15.40    8.30
  -3  -7   3   22.90    5.90
  -3  -7   3   28.10    6.80
  -3  -7   3   15.90    5.60
   3   7  -3   17.50    7.30
   3   7  -3   23.00    6.30
   3   7  -3   18.50    5.80
   3   7  -3   15.40    6.20
  -3  -6   3   58.19   14.10
  -3  -6   3   42.80    9.70
  -3  -6   3   57.19   12.90
  -3  -6   3   60.89   11.10
  -3  -6   3   72.29   11.20
   3   6  -3   53.89   13.20
   3   6  -3   70.19   11.20
   3   6  -3   53.39   10.20
   3   6  -3   60.39   12.50
  -3  -5   3  149.39   19.20
  -3  -5   3  104.09   18.30
  -3  -5   3  141.59   22.60
  -3  -5   3  113.99   20.60
  -3  -5   3  137.09   22.20
  -3  -5   3  126.09   19.60
   3   5  -3  118.59   21.00
   3   5  -3  160.68   23.10
   3   5  -3  122.29   18.60
   3   5  -3  125.79   19.50
   3   5  -3  142.09   21.10
  -3  -4   3  100.49   14.50
  -3  -4   3   61.59   13.60
  -3  -4   3   96.89   13.90
  -3  -4   3   84.49   15.60
  -3  -4   3   72.59   12.80
  -3  -4   3   98.19   15.70
  -3  -4   3   73.89   14.00
  -3  -4   3   83.59   13.40
   3   4  -3   96.19   15.00
   3   4  -3   79.19   15.30
   3   4  -3   98.49   14.80
   3   4  -3   79.39   13.10
   3   4  -3   84.39   13.60
  -3  -3   3   83.29    9.80
  -3  -3   3   46.80    7.80
  -3  -3   3   59.19    8.70
  -3  -3   3   62.29    9.10
  -3  -3   3   64.09   10.60
  -3  -3   3   37.70    7.80
  -3  -3   3   70.19   11.20
   3   3  -3   66.79    8.30
   3   3  -3   62.69   10.10
   3   3  -3   45.30    7.70
   3   3  -3   48.30    8.20
   3   3  -3   65.99   11.00
   3   3  -3   53.69    9.50
   3   3  -3   57.19    8.80
  -3  -2   3  617.14   77.49
  -3  -2   3  552.84   77.19
  -3  -2   3  576.04   76.59
  -3  -2   3  552.74   76.59
  -3  -2   3  523.05   76.29
   3   2  -3  621.64   77.19
   3   2  -3  537.75   77.09
   3   2  -3  532.85   77.19
  -3  -1   3  787.82  108.29
  -3  -1   3  824.82  108.49
  -3  -1   3  830.62  108.49
  -3  -1   3  782.62  108.79
   3   1  -3  750.92  108.69
   3   1  -3  831.42  108.49
   3   1  -3  796.12  108.69
   3   1  -3  776.02  108.79
  -3   0   3   12.80    2.50
  -3   0   3   13.10    2.60
  -3   0   3   11.80    2.50
   3   0  -3   13.90    2.70
   3   0  -3   14.70    2.90
   3   0  -3   15.40    3.00
   3   0  -3   13.70    3.20
  -3   1   3  807.52  107.29
  -3   1   3  794.42  107.69
   3  -1  -3  836.12  107.29
   3  -1  -3  810.12  108.49
   3  -1  -3  774.42  108.19
   3  -1  -3  720.83  107.59
   3  -1  -3  796.92  108.59
  -3   2   3  588.44   79.09
  -3   2   3  591.94   78.39
  -3   2   3  611.14   78.39
   3  -2  -3  600.14   78.79
   3  -2  -3  544.25   78.89
   3  -2  -3  590.64   80.39
   3  -2  -3  626.34   80.79
   3  -2  -3  474.35   79.39
  -3   3   3   55.79    7.80
  -3   3   3   42.90    7.80
  -3   3   3   51.19    8.90
  -3   3   3   56.99    7.80
   3  -3  -3   62.69    9.00
   3  -3  -3   60.99   11.40
   3  -3  -3   54.89    8.10
   3  -3  -3   62.69    9.30
   3  -3  -3   47.30    9.50
   3  -3  -3   63.49    9.20
   3  -3  -3   70.19   12.50
  -3   4   3   87.89   13.80
  -3   4   3   85.19   12.40
  -3   4   3   83.19   12.40
   3  -4  -3   84.59   14.30
   3  -4  -3   83.89   16.60
   3  -4  -3  111.19   13.60
   3  -4  -3   89.29   13.90
   3  -4  -3   96.29   12.60
   3  -4  -3   55.39   15.40
   3  -4  -3   73.59   14.40
  -3   5   3  113.69   21.00
  -3   5   3  122.69   16.70
  -3   5   3  135.29   17.00
  -3   5   3  122.49   18.60
   3  -5  -3   88.19   21.00
   3  -5  -3  127.19   16.90
   3  -5  -3  130.29   22.40
   3  -5  -3   87.99   18.30
   3  -5  -3   94.79   18.00
   3  -5  -3  115.09   18.30
  -3   6   3   53.09   12.60
  -3   6   3   65.29   10.50
   3  -6  -3   41.30    9.40
   3  -6  -3   41.40   10.00
   3  -6  -3   51.39   13.50
   3  -6  -3   45.20   12.80
  -3   7   3   24.10    8.50
  -3   7   3   23.20    7.40
  -3   7   3   14.10    6.50
   3  -7  -3    9.80    6.80
   3  -7  -3   20.10    9.60
   3  -7  -3   11.40    5.60
  -2  -7   3   12.30    5.10
  -2  -7   3   13.70    4.50
  -2  -7   3    4.30    5.40
  -2  -7   3    6.40    3.50
   2   7  -3    6.80    3.90
   2   7  -3    5.00    3.20
   2   7  -3    5.00    4.30
   2   7  -3    4.90    4.00
  -2  -6   3  110.39   14.90
  -2  -6   3  101.99   18.00
  -2  -6   3   73.79   16.00
  -2  -6   3   95.79   14.70
  -2  -6   3   75.89   13.90
   2   6  -3   92.09   14.40
   2   6  -3   74.19   13.90
   2   6  -3   65.59   14.90
   2   6  -3   85.19   16.90
   2   6  -3   89.89   14.80
  -2  -5   3   76.59   13.80
  -2  -5   3   77.89   14.90
  -2  -5   3   54.79   11.90
  -2  -5   3   72.79   12.70
  -2  -5   3   85.19   15.40
  -2  -5   3   84.29   12.80
   2   5  -3   74.49   13.90
   2   5  -3   91.49   15.30
   2   5  -3   74.89   12.60
   2   5  -3  109.19   16.90
   2   5  -3   80.49   12.60
  -2  -4   3   -1.10    1.40
  -2  -4   3    5.60    4.40
  -2  -4   3    1.90    2.30
  -2  -4   3    0.80    1.70
  -2  -4   3    2.00    1.50
  -2  -4   3   -0.30    1.90
  -2  -4   3    0.70    2.70
  -2  -4   3   -1.70    1.60
  -2  -4   3   -3.20    1.80
   2   4  -3    1.20    2.10
   2   4  -3   -1.30    2.60
   2   4  -3   -0.90    2.00
   2   4  -3   -2.20    2.20
   2   4  -3   -0.80    2.10
   2   4  -3   -3.30    3.70
   2   4  -3    0.30    1.60
  -2  -3   3    8.10    2.40
  -2  -3   3    6.10    2.10
  -2  -3   3    6.30    2.90
  -2  -3   3    6.00    2.70
  -2  -3   3    6.60    3.60
  -2  -3   3    9.80    2.70
  -2  -3   3    6.10    2.90
  -2  -3   3    9.60    2.20
  -2  -3   3    4.80    2.30
   2   3  -3    9.90    3.40
   2   3  -3    8.90    4.10
   2   3  -3    6.60    2.00
   2   3  -3    9.00    2.50
   2   3  -3    7.20    2.90
  -2  -2   3  136.79   19.60
  -2  -2   3  164.38   19.70
  -2  -2   3  143.89   20.30
  -2  -2   3  148.19   20.30
  -2  -2   3  105.39   19.20
  -2  -2   3  135.39   19.40
   2   2  -3  159.78   20.40
   2   2  -3  145.19   19.50
   2   2  -3  140.09   20.10
   2   2  -3  163.78   20.10
  -2  -1   3  173.68   23.40
  -2  -1   3  156.08   23.20
  -2  -1   3  178.28   23.80
  -2  -1   3  167.18   23.40
   2   1  -3  170.78   23.80
   2   1  -3  161.98   23.70
   2   1  -3  184.78   23.70
  -2   0   3   -1.20    0.70
  -2   0   3   -1.00    0.70
  -2   0   3    0.30    0.60
   2   0  -3   -0.20    0.60
   2   0  -3   -0.50    0.50
   2   0  -3    0.10    0.70
   2   0  -3   -0.60    1.40
  -2   1   3  187.18   23.20
  -2   1   3  192.18   23.70
  -2   1   3  146.99   24.10
   2  -1  -3  160.68   23.60
   2  -1  -3  176.48   23.50
   2  -1  -3  155.88   24.10
   2  -1  -3  151.98   24.00
   2  -1  -3  167.08   24.40
  -2   2   3  128.79   18.10
  -2   2   3  129.09   18.10
  -2   2   3  136.59   18.70
   2  -2  -3  132.69   18.20
   2  -2  -3  143.39   18.70
   2  -2  -3  146.09   20.20
   2  -2  -3  102.09   18.90
   2  -2  -3  144.09   19.90
   2  -2  -3  151.48   18.80
  -2   3   3   13.40    3.20
  -2   3   3    5.60    1.90
  -2   3   3   16.90    5.00
  -2   3   3    8.90    1.90
  -2   3   3    8.60    2.30
   2  -3  -3    7.70    4.00
   2  -3  -3   11.20    3.40
   2  -3  -3    9.70    2.70
   2  -3  -3    7.90    1.90
   2  -3  -3    6.70    2.50
   2  -3  -3    8.70    3.10
   2  -3  -3    6.20    4.00
   2  -3  -3   15.50    2.30
   2  -3  -3    9.40    2.70
  -2   4   3   -1.10    1.00
  -2   4   3    0.10    1.20
  -2   4   3    0.10    2.70
  -2   4   3    1.00    1.70
  -2   4   3   -1.70    1.90
   2  -4  -3    1.30    3.60
   2  -4  -3   -0.30    1.60
   2  -4  -3    0.30    2.70
   2  -4  -3   -0.40    1.10
   2  -4  -3   -0.80    2.00
   2  -4  -3    0.70    1.20
   2  -4  -3    0.40    2.00
   2  -4  -3    0.10    2.10
   2  -4  -3   -3.90    2.10
  -2   5   3   79.29   11.10
  -2   5   3   94.19   13.20
  -2   5   3   69.09   14.70
  -2   5   3   75.59   11.10
   2  -5  -3   74.79   11.50
   2  -5  -3   45.60   12.10
   2  -5  -3   84.99   16.40
   2  -5  -3   74.99   15.50
   2  -5  -3   87.49   11.90
   2  -5  -3   70.59   12.30
   2  -5  -3   73.59   12.80
  -2   6   3   53.49   14.30
  -2   6   3   68.09   15.50
  -2   6   3  101.99   14.10
   2  -6  -3   67.49   13.40
   2  -6  -3   84.69   17.30
   2  -6  -3   99.99   14.00
   2  -6  -3   51.79   14.60
  -2   7   3   14.30    7.80
  -2   7   3   12.10    6.60
  -2   7   3   11.90    5.00
   2  -7  -3    1.70    7.40
   2  -7  -3   -4.50    5.90
   2  -7  -3    7.10    4.20
  -1  -7   3   16.60    5.10
  -1  -7   3    0.00    3.60
  -1  -7   3   -0.20    6.20
  -1  -7   3    0.60    4.00
   1   7  -3    0.50    3.10
   1   7  -3    1.80    3.50
   1   7  -3    8.80    4.20
   1   7  -3    6.30    5.60
  -1  -6   3   98.99   17.00
  -1  -6   3  100.19   14.80
  -1  -6   3   59.69   13.70
  -1  -6   3  116.59   15.30
   1   6  -3   71.99   15.10
   1   6  -3   79.09   14.00
   1   6  -3   98.99   15.00
   1   6  -3   97.39   14.50
  -1  -5   3  194.48   25.30
  -1  -5   3  216.28   27.60
  -1  -5   3  197.38   25.30
  -1  -5   3  205.98   27.10
  -1  -5   3  163.78   25.10
  -1  -5   3  121.29   27.20
   1   5  -3  187.18   25.20
   1   5  -3  153.28   25.00
   1   5  -3  161.78   24.90
   1   5  -3  168.68   26.00
   1   5  -3  177.88   27.70
  -1  -4   3    0.80    2.40
  -1  -4   3   11.00    4.40
  -1  -4   3    3.30    2.60
  -1  -4   3    3.40    3.10
  -1  -4   3   -1.70    1.90
  -1  -4   3   -0.60    3.20
  -1  -4   3    1.50    1.80
  -1  -4   3    2.00    1.70
  -1  -4   3    3.90    2.20
   1   4  -3   -2.50    2.60
   1   4  -3    1.10    3.60
   1   4  -3    2.40    2.00
   1   4  -3   -0.50    2.80
   1   4  -3    2.00    2.30
   1   4  -3    3.70    2.10
  -1  -3   3    1.10    2.00
  -1  -3   3    5.30    2.30
  -1  -3   3    2.50    2.30
  -1  -3   3    4.80    2.40
  -1  -3   3    3.30    1.60
  -1  -3   3    0.70    1.40
  -1  -3   3    1.90    1.20
  -1  -3   3    1.50    2.00
  -1  -3   3    6.00    3.00
   1   3  -3    5.60    1.90
   1   3  -3    3.60    2.20
   1   3  -3    2.10    2.10
   1   3  -3    4.30    1.50
   1   3  -3    1.80    2.60
   1   3  -3    2.10    1.90
  -1  -2   3   26.40    4.50
  -1  -2   3   24.70    4.80
  -1  -2   3   24.30    4.70
  -1  -2   3   19.50    4.90
  -1  -2   3   28.10    4.70
  -1  -2   3   28.60    4.70
   1   2  -3   28.40    4.80
   1   2  -3   24.00    4.40
   1   2  -3   28.10    4.60
   1   2  -3   26.00    5.20
   1   2  -3   26.80    5.10
  -1  -1   3  148.79   18.80
  -1  -1   3  139.09   18.50
  -1  -1   3  125.39   18.40
  -1  -1   3  148.59   18.50
  -1  -1   3  131.99   18.40
   1   1  -3  129.09   18.40
   1   1  -3  136.19   18.70
   1   1  -3  131.39   18.40
   1   1  -3  116.19   18.60
  -1   0   3 3548.34  470.95
  -1   0   3 3259.47  471.15
   1   0  -3 3912.01  471.25
   1   0  -3 3251.87  471.15
   1   0  -3 3518.85  471.15
   1   0  -3 3446.36  470.95
  -1   1   3  119.29   15.20
  -1   1   3   79.59   16.00
  -1   1   3   82.09   15.90
   1  -1  -3  104.79   16.20
   1  -1  -3  128.29   15.80
   1  -1  -3  148.19   15.80
   1  -1  -3  112.79   16.00
   1  -1  -3  111.39   16.10
  -1   2   3   22.50    3.40
  -1   2   3   20.80    3.30
  -1   2   3   28.50    4.00
  -1   2   3    7.40    3.90
  -1   2   3   18.80    4.70
   1  -2  -3   24.20    3.30
   1  -2  -3   28.90    4.60
   1  -2  -3    9.60    4.20
   1  -2  -3   27.60    5.00
   1  -2  -3   25.10    4.20
   1  -2  -3   27.70    5.30
   1  -2  -3   26.60    4.20
   1  -2  -3   22.80    3.30
   1  -2  -3   23.30    3.90
  -1   3   3    2.90    1.70
  -1   3   3    2.30    1.10
  -1   3   3    6.00    3.80
  -1   3   3    2.40    1.10
   1  -3  -3    3.10    1.70
   1  -3  -3    0.60    2.90
   1  -3  -3    3.50    2.10
   1  -3  -3    1.70    2.40
   1  -3  -3    2.30    1.70
   1  -3  -3    1.20    1.80
   1  -3  -3    5.60    3.60
   1  -3  -3    3.90    1.20
  -1   4   3    0.70    1.90
  -1   4   3    2.10    1.50
  -1   4   3    3.20    1.50
  -1   4   3    6.90    3.80
  -1   4   3    4.00    3.00
  -1   4   3    1.40    2.00
   1  -4  -3    2.80    3.10
   1  -4  -3    1.90    3.20
   1  -4  -3    0.50    2.70
   1  -4  -3    2.70    2.60
   1  -4  -3    7.60    1.90
   1  -4  -3    6.30    2.50
   1  -4  -3    4.80    2.80
   1  -4  -3    1.40    1.60
   1  -4  -3    0.70    2.30
  -1   5   3  125.09   23.00
  -1   5   3  156.28   21.90
  -1   5   3  139.99   25.30
  -1   5   3  150.88   21.80
  -1   5   3  140.59   25.20
  -1   5   3  166.38   22.80
  -1   5   3  144.19   24.10
   1  -5  -3  187.98   27.40
   1  -5  -3  183.88   22.90
   1  -5  -3  162.38   25.30
   1  -5  -3  151.38   21.90
   1  -5  -3  153.18   23.10
   1  -5  -3  162.08   22.00
   1  -5  -3  164.38   26.30
   1  -5  -3  128.49   22.80
   1  -5  -3  174.38   23.40
  -1   6   3   28.60   12.10
  -1   6   3   81.99   15.90
  -1   6   3  121.79   14.60
  -1   6   3  112.69   15.40
   1  -6  -3   62.79   14.40
   1  -6  -3   83.19   14.00
   1  -6  -3   63.19   12.80
   1  -6  -3   77.69   15.90
   1  -6  -3   90.49   13.40
  -1   7   3    7.40    6.50
  -1   7   3   11.20    6.70
   1  -7  -3    1.80    5.90
   1  -7  -3    1.40    5.90
   0  -7   3   52.69    9.80
   0  -7   3   45.00    9.70
   0  -7   3   57.19   10.00
   0  -7   3   34.20   11.10
   0   7  -3   39.60    8.90
   0   7  -3   44.00   10.40
   0   7  -3   45.20    9.80
   0   7  -3   48.00    9.40
   0  -6   3   44.10    9.90
   0  -6   3   28.90    7.50
   0  -6   3   30.50    7.70
   0  -6   3   39.90    7.90
   0   6  -3   47.70    8.20
   0   6  -3   40.20    7.70
   0   6  -3   40.10    9.10
   0   6  -3   39.30    8.40
   0  -5   3   71.99   11.90
   0  -5   3   86.19   12.30
   0  -5   3   61.69   13.10
   0  -5   3   44.60   12.10
   0  -5   3   84.89   14.00
   0  -5   3   51.49   12.20
   0   5  -3   88.99   12.20
   0   5  -3   78.89   12.50
   0   5  -3   73.29   11.90
   0   5  -3   72.09   12.80
   0   5  -3   96.99   14.10
   0  -4   3    1.40    3.00
   0  -4   3   -0.90    1.30
   0  -4   3   -1.20    2.30
   0  -4   3   -2.90    2.40
   0  -4   3   -0.40    1.60
   0  -4   3    0.30    2.30
   0  -4   3    0.80    1.30
   0  -4   3   -1.50    1.30
   0  -4   3    1.70    3.20
   0   4  -3    1.80    1.90
   0   4  -3    6.30    3.60
   0   4  -3    1.40    1.80
   0   4  -3    2.80    2.70
   0   4  -3   -1.10    1.30
   0   4  -3    1.00    2.80
   0  -3   3  218.68   34.70
   0  -3   3  254.47   34.00
   0  -3   3  224.98   34.00
   0  -3   3  270.37   34.10
   0  -3   3  195.48   34.40
   0  -3   3  247.48   34.80
   0  -3   3  272.17   34.30
   0   3  -3  269.97   34.20
   0   3  -3  250.37   34.00
   0   3  -3  240.68   34.50
   0   3  -3  245.48   34.60
   0   3  -3  256.07   34.00
   0  -2   3  223.88   34.90
   0  -2   3  219.68   34.80
   0  -2   3  276.87   34.50
   0  -2   3  269.77   35.00
   0  -2   3  262.87   34.50
   0   2  -3  243.68   34.40
   0   2  -3  249.78   34.80
   0   2  -3  277.47   34.90
   0   2  -3  243.08   34.40
   0  -1   3  361.46   49.10
   0  -1   3  373.46   48.70
   0  -1   3  368.26   48.70
   0  -1   3  363.76   49.10
   0   1  -3  346.87   48.80
   0   1  -3  345.17   48.70
   0   1  -3  346.97   48.70
   0   1  -3  363.06   48.90
   0   0   3    0.80    0.80
   0   0   3    0.70    0.80
   0   0  -3    0.70    0.30
   0   0  -3    1.30    0.70
   0   0  -3    0.20    0.50
   0   1   3  342.37   47.10
   0   1   3  316.47   47.00
   0  -1  -3  336.27   47.00
   0  -1  -3  389.26   46.90
   0  -1  -3  350.36   47.00
   0  -1  -3  309.27   46.40
   0  -1  -3  360.36   47.10
   0  -1  -3  376.46   46.90
   0  -1  -3  327.77   46.70
   0   2   3  178.08   32.10
   0   2   3  273.47   31.50
   0   2   3  218.28   32.20
   0  -2  -3  226.68   31.90
   0  -2  -3  250.07   32.20
   0  -2  -3  226.08   32.40
   0  -2  -3  189.38   31.20
   0  -2  -3  241.08   32.30
   0  -2  -3  211.78   31.20
   0  -2  -3  267.67   31.90
   0  -2  -3  230.98   32.00
   0  -2  -3  254.27   31.50
   0   3   3  204.88   31.40
   0   3   3  196.58   30.00
   0   3   3  220.48   31.70
   0   3   3  241.78   30.50
   0  -3  -3  196.78   30.10
   0  -3  -3  221.38   31.00
   0  -3  -3  241.28   30.40
   0  -3  -3  211.78   30.10
   0  -3  -3  228.38   31.40
   0  -3  -3  198.58   30.80
   0  -3  -3  232.58   30.90
   0  -3  -3  244.28   32.00
   0  -3  -3  239.58   31.70
   0   4   3    1.20    2.90
   0   4   3    1.80    1.30
   0   4   3    1.30    1.40
   0   4   3    2.40    1.70
   0   4   3    1.80    3.40
   0  -4  -3   -0.30    2.50
   0  -4  -3    0.60    1.60
   0  -4  -3   -1.00    1.00
   0  -4  -3   -2.50    1.90
   0  -4  -3   -3.70    1.60
   0  -4  -3   -1.10    1.10
   0  -4  -3   -0.80    3.00
   0  -4  -3   -0.20    2.00
   0  -4  -3   -0.90    1.30
   0   5   3   64.69   13.50
   0   5   3   61.89   12.00
   0   5   3   72.29   13.60
   0   5   3   54.19   11.50
   0   5   3   60.19   10.50
   0   5   3   63.19   12.40
   0   5   3  104.89   12.60
   0   5   3   64.99   10.50
   0  -5  -3   83.09   11.70
   0  -5  -3   82.59   11.00
   0  -5  -3   68.99   13.90
   0  -5  -3   74.79   14.00
   0  -5  -3   41.70   11.80
   0  -5  -3   76.19   12.90
   0  -5  -3   72.49   10.70
   0  -5  -3   61.39   12.00
   0  -5  -3   59.09   11.90
   0   6   3   24.40    8.40
   0   6   3   47.80   10.30
   0   6   3   22.80    6.80
   0   6   3   37.80    8.00
   0   6   3   39.70    9.00
   0  -6  -3   26.40    7.30
   0  -6  -3   46.30   10.90
   0  -6  -3   40.50    7.60
   0  -6  -3   29.60    8.50
   0  -6  -3   27.40    7.80
   0   7   3   25.10    9.00
   0   7   3   26.00    8.50
   0  -7  -3   31.30   10.60
   0  -7  -3   21.80    8.00
   1  -7   3   38.30    8.50
   1  -7   3   35.10    7.90
  -1   7  -3   38.90    8.00
  -1   7  -3   45.90    8.00
  -1   7  -3   26.50    8.20
   1  -6   3    4.00    3.80
   1  -6   3   -0.50    2.30
   1  -6   3   -1.40    2.60
  -1   6  -3    0.80    3.50
  -1   6  -3   -1.20    3.60
  -1   6  -3   -1.90    2.90
  -1   6  -3    0.70    2.20
   1  -5   3   88.39   15.30
   1  -5   3   94.29   15.70
   1  -5   3  112.09   17.40
   1  -5   3   97.69   15.40
   1  -5   3   89.29   17.00
   1  -5   3   65.49   16.20
  -1   5  -3  107.09   14.80
  -1   5  -3  107.29   16.50
  -1   5  -3  113.39   16.20
  -1   5  -3  113.69   15.60
   1  -4   3   32.20    6.90
   1  -4   3   50.39    7.80
   1  -4   3   53.09    9.10
   1  -4   3   44.50    7.70
   1  -4   3   31.10    8.80
   1  -4   3   44.00    9.10
   1  -4   3   45.80    7.70
  -1   4  -3   56.19    8.30
  -1   4  -3   34.50    7.80
  -1   4  -3   43.90    7.60
  -1   4  -3   50.69    8.60
  -1   4  -3   41.80    7.40
   1  -3   3    8.80    2.40
   1  -3   3    6.40    2.00
   1  -3   3    3.80    1.70
   1  -3   3    1.80    1.50
   1  -3   3    1.60    1.30
   1  -3   3    3.90    2.80
   1  -3   3    2.40    2.70
  -1   3  -3    5.40    2.00
  -1   3  -3    2.50    1.50
  -1   3  -3    4.10    1.90
  -1   3  -3    3.80    1.80
  -1   3  -3    0.30    2.30
  -1   3  -3    7.60    2.40
   1  -2   3  148.49   20.10
   1  -2   3  161.38   20.10
   1  -2   3  145.69   20.30
   1  -2   3  127.59   20.80
   1  -2   3  126.59   20.70
  -1   2  -3  144.59   20.30
  -1   2  -3  139.89   20.00
  -1   2  -3  131.09   20.20
  -1   2  -3  154.98   20.10
  -1   2  -3  156.98   20.30
   1  -1   3 6562.44  827.82
   1  -1   3 6160.38  827.12
   1  -1   3 6474.45  827.72
  -1   1  -3 5903.81  827.12
  -1   1  -3 6135.69  827.12
  -1   1  -3 5790.32  827.22
  -1   1  -3 6019.30  827.02
  -1   1  -3 6004.80  827.12
   1   0   3 2266.77  345.97
   1   0   3 2880.71  346.07
   1   0   3 2858.91  346.17
  -1   0  -3 2629.34  345.97
  -1   0  -3 2501.25  345.87
  -1   0  -3 2478.75  345.77
  -1   0  -3 2501.15  345.97
  -1   0  -3 2390.06  345.97
   1   1   3 5673.63  836.82
   1   1   3 6218.48  836.92
   1   1   3 6103.39  836.82
  -1  -1  -3 5849.91  836.82
  -1  -1  -3 6245.38  836.92
  -1  -1  -3 5977.30  836.52
  -1  -1  -3 7028.60  836.92
  -1  -1  -3 6397.36  836.82
  -1  -1  -3 6289.27  836.82
   1   2   3  127.09   18.80
   1   2   3  122.19   18.70
   1   2   3  121.99   18.60
  -1  -2  -3  119.99   18.60
  -1  -2  -3  117.09   17.90
  -1  -2  -3  148.59   19.00
  -1  -2  -3  136.69   17.90
  -1  -2  -3  130.19   18.60
  -1  -2  -3  147.29   19.10
  -1  -2  -3  149.49   18.60
  -1  -2  -3  141.89   18.70
  -1  -2  -3  115.09   17.90
   1   3   3    5.30    1.80
   1   3   3    2.30    2.80
   1   3   3    3.80    2.20
   1   3   3   -0.60    2.70
  -1  -3  -3    4.20    1.50
  -1  -3  -3    5.40    1.60
  -1  -3  -3    0.20    2.60
  -1  -3  -3   -0.10    1.80
  -1  -3  -3    2.80    2.00
  -1  -3  -3    3.70    2.70
  -1  -3  -3    0.50    1.30
  -1  -3  -3    2.20    1.80
  -1  -3  -3    2.40    2.10
   1   4   3   56.99    7.90
   1   4   3   40.90    8.50
   1   4   3   38.70    9.00
   1   4   3   31.80    6.60
   1   4   3   43.30    9.50
  -1  -4  -3   38.40    9.10
  -1  -4  -3   55.29    8.60
  -1  -4  -3   47.00    8.80
  -1  -4  -3   47.50    8.40
  -1  -4  -3   57.39    7.60
  -1  -4  -3   36.20    9.20
  -1  -4  -3   34.60    6.80
  -1  -4  -3   40.60    8.80
  -1  -4  -3   36.20    6.80
   1   5   3   97.39   15.10
   1   5   3   85.69   15.70
   1   5   3   77.09   14.10
   1   5   3   79.79   12.60
   1   5   3   59.69   14.30
   1   5   3  104.99   13.30
   1   5   3   58.29   13.30
   1   5   3   75.59   12.60
   1   5   3   73.19   14.60
  -1  -5  -3  110.59   16.90
  -1  -5  -3   84.19   14.40
  -1  -5  -3  103.89   16.60
  -1  -5  -3   66.79   14.40
  -1  -5  -3   86.19   12.80
  -1  -5  -3   83.89   14.10
  -1  -5  -3   89.49   15.30
  -1  -5  -3   78.69   12.70
  -1  -5  -3   98.59   13.10
   1   6   3   14.90    6.70
   1   6   3    2.00    3.60
   1   6   3   -2.70    3.70
   1   6   3   -0.50    4.60
   1   6   3   -1.00    3.60
   1   6   3    2.80    5.10
  -1  -6  -3    1.70    4.60
  -1  -6  -3    1.20    5.80
  -1  -6  -3   -4.00    3.10
  -1  -6  -3    1.90    3.50
  -1  -6  -3    0.80    3.90
  -1  -6  -3   -4.40    4.70
   2  -7   3   14.00    5.30
   2  -7   3   42.70    7.80
  -2   7  -3   20.10    6.10
  -2   7  -3   26.40    6.50
  -2   7  -3   30.80    6.10
   2  -6   3    2.50    3.30
   2  -6   3    3.10    4.40
   2  -6   3   -0.40    4.10
   2  -6   3   10.80    4.20
  -2   6  -3    6.00    4.20
  -2   6  -3   -0.20    3.20
  -2   6  -3   -1.90    3.40
  -2   6  -3    0.10    2.30
   2  -5   3   42.60   11.00
   2  -5   3   49.90    9.70
   2  -5   3   54.19    9.60
   2  -5   3   37.60   10.90
  -2   5  -3   55.59    9.90
  -2   5  -3   67.89    9.80
  -2   5  -3   66.89    9.70
  -2   5  -3   62.59   10.60
   2  -4   3  146.39   25.50
   2  -4   3  125.79   25.10
   2  -4   3  152.38   23.30
   2  -4   3  187.48   23.20
  -2   4  -3  174.18   23.00
  -2   4  -3  154.38   23.40
  -2   4  -3  184.18   23.10
  -2   4  -3  148.69   23.20
   2  -3   3  500.25   67.39
   2  -3   3  549.45   67.09
   2  -3   3  422.66   68.09
   2  -3   3  394.06   67.79
  -2   3  -3  509.55   67.09
  -2   3  -3  535.75   66.99
  -2   3  -3  472.85   67.09
  -2   3  -3  490.35   67.29
  -2   3  -3  505.45   66.99
   2  -2   3  494.45   60.49
   2  -2   3  401.16   61.39
   2  -2   3  368.36   60.49
   2  -2   3  412.26   61.29
  -2   2  -3  455.75   60.69
  -2   2  -3  484.75   60.39
  -2   2  -3  459.65   60.49
  -2   2  -3  446.76   60.29
  -2   2  -3  455.25   60.39
   2  -1   3 3356.46  425.86
   2  -1   3 3084.09  425.56
   2  -1   3 3238.08  426.26
   2  -1   3 3210.28  426.16
  -2   1  -3 3314.47  425.46
  -2   1  -3 2891.21  425.46
  -2   1  -3 3112.19  425.36
  -2   1  -3 3148.98  425.36
  -2   1  -3 3019.00  425.26
   2   0   3   -0.90    0.70
   2   0   3    1.90    1.10
   2   0   3    3.60    1.30
  -2   0  -3    1.50    0.90
  -2   0  -3   -0.80    0.70
  -2   0  -3   -0.60    0.60
  -2   0  -3   -0.20    0.50
  -2   0  -3    0.40    0.70
   2   1   3 3098.69  432.96
   2   1   3 3557.44  432.96
   2   1   3 3574.04  432.96
  -2  -1  -3 3092.29  432.96
  -2  -1  -3 3106.69  432.76
  -2  -1  -3 3248.77  432.96
  -2  -1  -3 3116.69  432.76
  -2  -1  -3 3008.80  433.06
  -2  -1  -3 3007.90  433.16
   2   2   3  404.86   60.89
   2   2   3  459.05   61.09
   2   2   3  442.46   61.09
  -2  -2  -3  493.35   61.09
  -2  -2  -3  404.26   60.49
  -2  -2  -3  411.46   60.49
  -2  -2  -3  415.86   61.39
  -2  -2  -3  532.85   61.09
  -2  -2  -3  457.45   60.29
  -2  -2  -3  439.86   60.99
  -2  -2  -3  428.66   61.19
   2   3   3  427.56   62.19
   2   3   3  440.76   62.49
   2   3   3  472.95   62.39
   2   3   3  455.05   62.29
  -2  -3  -3  486.35   62.39
  -2  -3  -3  375.16   61.39
  -2  -3  -3  381.86   61.39
  -2  -3  -3  529.85   62.79
  -2  -3  -3  486.55   61.49
  -2  -3  -3  417.06   62.39
  -2  -3  -3  441.76   62.89
  -2  -3  -3  472.75   62.19
  -2  -3  -3  516.15   62.49
   2   4   3  153.48   22.90
   2   4   3  159.18   23.10
   2   4   3  176.98   23.00
   2   4   3  154.28   22.80
  -2  -4  -3  167.18   23.00
  -2  -4  -3  127.99   24.10
  -2  -4  -3  131.99   21.60
  -2  -4  -3  126.89   21.50
  -2  -4  -3  147.89   22.90
  -2  -4  -3  133.99   22.50
  -2  -4  -3  180.18   22.00
  -2  -4  -3  172.08   23.30
  -2  -4  -3  177.68   22.80
   2   5   3   37.10    7.90
   2   5   3   57.79   10.70
   2   5   3   40.70   10.50
   2   5   3   79.99   10.10
   2   5   3   56.29   10.80
   2   5   3   47.80    9.80
   2   5   3   59.59   11.30
  -2  -5  -3   36.20    7.90
  -2  -5  -3   33.20   10.70
  -2  -5  -3   63.89   11.30
  -2  -5  -3   50.39    8.80
  -2  -5  -3   60.39   10.00
  -2  -5  -3   51.49   10.90
  -2  -5  -3   47.40    8.40
  -2  -5  -3   50.39   10.80
  -2  -5  -3   58.29   10.60
   2   6   3    3.50    4.30
   2   6   3    2.10    3.80
   2   6   3   -2.40    3.80
   2   6   3    2.50    3.50
   2   6   3    8.00    5.10
   2   6   3    5.70    5.50
  -2  -6  -3    1.90    6.10
  -2  -6  -3    4.20    3.70
  -2  -6  -3    2.10    4.50
  -2  -6  -3    2.80    3.50
  -2  -6  -3   -4.40    3.90
  -2  -6  -3    2.10    3.50
   2   7   3   23.60    8.70
  -2  -7  -3   16.20    7.00
   3  -7   3   -2.20    2.20
  -3   7  -3   -0.50    2.90
  -3   7  -3   -4.70    3.40
  -3   7  -3    1.20    2.60
   3  -6   3    0.90    2.80
   3  -6   3    2.10    4.10
   3  -6   3    1.20    2.70
   3  -6   3   -1.00    4.30
  -3   6  -3   -2.00    2.10
  -3   6  -3   -1.20    3.00
  -3   6  -3   -3.00    1.90
   3  -5   3  143.29   18.30
   3  -5   3  124.79   18.60
   3  -5   3  106.79   20.70
   3  -5   3   69.29   19.50
  -3   5  -3  112.19   19.20
  -3   5  -3  133.09   18.50
  -3   5  -3  159.98   18.30
  -3   5  -3  118.69   17.90
   3  -4   3   10.40    5.50
   3  -4   3   18.60    4.40
   3  -4   3   21.10    4.10
   3  -4   3    9.20    5.30
   3  -4   3   10.80    3.90
  -3   4  -3   15.20    3.60
  -3   4  -3   22.80    4.30
  -3   4  -3   25.00    4.50
  -3   4  -3   18.00    4.70
   3  -3   3   35.60    7.00
   3  -3   3   27.50    7.90
   3  -3   3   34.80    8.40
   3  -3   3   46.00    7.50
  -3   3  -3   47.80    7.00
  -3   3  -3   51.49    6.80
  -3   3  -3   35.40    6.20
  -3   3  -3   44.50    7.50
  -3   3  -3   47.30    6.90
   3  -2   3  375.96   54.69
   3  -2   3  389.66   53.59
   3  -2   3  388.66   54.49
   3  -2   3  365.56   53.69
  -3   2  -3  407.56   53.29
  -3   2  -3  386.16   53.19
  -3   2  -3  385.36   53.59
  -3   2  -3  384.06   52.99
  -3   2  -3  422.56   53.29
   3  -1   3   21.40    4.80
   3  -1   3   22.30    4.80
   3  -1   3   22.60    4.00
   3  -1   3   43.40    5.50
  -3   1  -3   21.80    3.70
  -3   1  -3   21.20    3.70
  -3   1  -3   19.50    3.70
  -3   1  -3   19.20    3.90
  -3   1  -3   25.50    4.00
   3   0   3  731.93  109.99
   3   0   3  767.22  109.89
   3   0   3  813.82  110.09
   3   0   3  836.32  110.19
  -3   0  -3  776.92  109.99
  -3   0  -3  784.62  109.89
  -3   0  -3  867.61  109.79
  -3   0  -3  866.21  109.99
  -3   0  -3  796.72  109.69
  -3   0  -3  860.51  109.79
   3   1   3   20.60    4.30
   3   1   3   28.70    4.40
   3   1   3   25.90    4.50
   3   1   3   28.90    4.40
  -3  -1  -3   24.80    4.20
  -3  -1  -3   23.40    4.10
  -3  -1  -3   22.20    3.90
  -3  -1  -3   23.00    4.60
  -3  -1  -3   21.60    4.40
  -3  -1  -3   19.90    4.20
  -3  -1  -3   15.30    4.30
   3   2   3  427.06   52.89
   3   2   3  397.96   53.19
   3   2   3  438.56   52.99
   3   2   3  405.96   53.09
  -3  -2  -3  425.06   53.09
  -3  -2  -3  361.06   53.49
  -3  -2  -3  359.86   52.59
  -3  -2  -3  391.06   53.19
  -3  -2  -3  335.07   53.19
  -3  -2  -3  325.67   52.49
  -3  -2  -3  366.66   52.19
   3   3   3   27.60    6.70
   3   3   3   45.80    7.80
   3   3   3   37.40    7.20
   3   3   3   40.10    7.30
  -3  -3  -3   37.10    6.00
  -3  -3  -3   44.20    7.20
  -3  -3  -3   33.30    7.60
  -3  -3  -3   32.80    6.80
  -3  -3  -3   24.00    5.90
  -3  -3  -3   52.69    7.80
  -3  -3  -3   40.60    6.50
  -3  -3  -3   49.70    8.50
   3   4   3   16.20    4.50
   3   4   3   13.30    4.40
   3   4   3   12.20    5.00
   3   4   3   13.50    4.40
  -3  -4  -3   20.20    3.80
  -3  -4  -3   18.30    4.60
  -3  -4  -3    8.40    3.60
  -3  -4  -3   16.60    3.60
  -3  -4  -3   16.60    6.50
  -3  -4  -3   17.80    4.50
  -3  -4  -3   11.80    3.60
  -3  -4  -3   18.20    5.40
  -3  -4  -3   31.60    6.70
   3   5   3  180.38   20.40
   3   5   3  112.59   18.50
   3   5   3  112.19   18.60
   3   5   3   76.49   16.00
   3   5   3  131.19   17.60
   3   5   3  126.39   19.00
   3   5   3   85.59   18.60
  -3  -5  -3   94.59   16.40
  -3  -5  -3  126.59   21.00
  -3  -5  -3  123.09   19.60
  -3  -5  -3   85.59   16.40
  -3  -5  -3  120.89   17.20
  -3  -5  -3  100.19   18.20
  -3  -5  -3  116.59   16.80
  -3  -5  -3  129.99   18.80
  -3  -5  -3  126.49   19.20
   3   6   3   -2.70    2.70
   3   6   3    4.50    5.30
   3   6   3    5.60    2.80
   3   6   3    4.80    5.90
   3   6   3    3.20    3.20
  -3  -6  -3    2.70    2.80
  -3  -6  -3   -0.20    6.60
  -3  -6  -3    2.90    4.00
  -3  -6  -3    1.80    2.90
  -3  -6  -3    5.90    5.20
   3   7   3   -6.10    6.30
   3   7   3   -3.50    4.30
   3   7   3   16.90    7.60
  -3  -7  -3   -0.10    7.30
  -3  -7  -3   -4.10    4.90
  -3  -7  -3   12.60    8.00
   4  -7   3   17.90   11.80
   4  -7   3   41.30    9.40
   4  -7   3   33.70   11.00
  -4   7  -3   74.39   10.50
  -4   7  -3   57.49   10.80
  -4   7  -3   64.09   10.00
   4  -6   3   -2.20    5.20
   4  -6   3   -0.70    2.20
   4  -6   3   12.80    6.50
  -4   6  -3   -1.80    2.20
  -4   6  -3   -1.90    2.80
  -4   6  -3    1.60    2.30
   4  -5   3   13.70    4.20
   4  -5   3   14.70    6.20
   4  -5   3    8.80    6.10
  -4   5  -3   13.20    4.20
  -4   5  -3   15.20    4.10
  -4   5  -3    9.50    3.80
  -4   5  -3   10.60    3.40
   4  -4   3  207.78   33.20
   4  -4   3  186.48   31.70
   4  -4   3  175.28   33.10
   4  -4   3  218.08   32.00
  -4   4  -3  249.58   31.50
  -4   4  -3  229.98   32.10
  -4   4  -3  268.57   31.70
  -4   4  -3  246.68   31.50
   4  -3   3  169.08   25.20
   4  -3   3  170.98   23.90
   4  -3   3  145.89   23.90
   4  -3   3  152.98   25.20
  -4   3  -3  157.18   23.80
  -4   3  -3  157.18   23.30
  -4   3  -3  196.68   23.40
  -4   3  -3  177.08   23.40
   4  -2   3   13.60    4.70
   4  -2   3   11.90    3.10
   4  -2   3   15.20    3.90
   4  -2   3   12.20    4.80
  -4   2  -3    8.20    2.80
  -4   2  -3   12.40    2.60
  -4   2  -3   13.00    2.60
  -4   2  -3   15.40    2.80
   4  -1   3  343.87   50.49
   4  -1   3  368.16   51.59
   4  -1   3  372.16   51.69
   4  -1   3  431.96   51.49
  -4   1  -3  390.46   50.59
  -4   1  -3  338.77   50.39
  -4   1  -3  412.66   50.59
  -4   1  -3  383.36   50.49
  -4   1  -3  322.97   50.59
   4   0   3   -0.50    0.70
   4   0   3   -0.20    1.10
   4   0   3    1.40    1.40
   4   0   3   -0.10    1.20
  -4   0  -3   -0.20    1.00
  -4   0  -3    0.90    1.00
  -4   0  -3    0.60    1.00
  -4   0  -3    0.80    1.00
  -4   0  -3    1.10    1.30
  -4   0  -3   -1.20    1.00
   4   1   3  390.66   53.19
   4   1   3  415.36   52.99
   4   1   3  348.07   53.09
   4   1   3  444.76   53.09
  -4  -1  -3  335.27   53.19
  -4  -1  -3  385.86   52.89
  -4  -1  -3  418.16   52.59
  -4  -1  -3  345.67   53.19
  -4  -1  -3  385.56   52.99
  -4  -1  -3  352.26   53.29
   4   2   3   12.40    3.00
   4   2   3   15.80    3.60
   4   2   3   18.50    3.80
   4   2   3   15.00    3.10
  -4  -2  -3   11.20    3.20
  -4  -2  -3   18.00    3.60
  -4  -2  -3    8.90    4.00
  -4  -2  -3    9.80    3.00
  -4  -2  -3    4.00    2.80
  -4  -2  -3   11.50    3.10
  -4  -2  -3   10.80    2.20
   4   3   3  189.18   24.20
   4   3   3  178.58   24.40
   4   3   3  158.28   24.40
   4   3   3  194.68   24.40
  -4  -3  -3  151.98   25.90
  -4  -3  -3  174.38   24.30
  -4  -3  -3  162.18   23.80
  -4  -3  -3  141.39   23.60
  -4  -3  -3  170.98   23.40
  -4  -3  -3  153.78   24.70
  -4  -3  -3  155.88   24.40
   4   4   3  258.27   34.10
   4   4   3  270.57   34.30
   4   4   3  219.48   34.20
   4   4   3  245.48   33.80
  -4  -4  -3  206.28   33.00
  -4  -4  -3  298.27   34.10
  -4  -4  -3  192.08   32.90
  -4  -4  -3  231.98   34.30
  -4  -4  -3  210.48   34.40
  -4  -4  -3  199.88   36.10
  -4  -4  -3  240.38   33.00
  -4  -4  -3  261.97   34.10
   4   5   3   12.70    5.60
   4   5   3    9.40    4.70
   4   5   3    0.80    3.90
   4   5   3   10.50    5.50
   4   5   3    9.20    4.00
  -4  -5  -3    4.90    3.90
  -4  -5  -3   17.60    5.50
  -4  -5  -3    6.20    3.00
  -4  -5  -3   13.70    4.50
  -4  -5  -3    9.40    3.90
  -4  -5  -3    8.30    3.00
  -4  -5  -3   13.40    5.50
   4   6   3    0.00    1.70
   4   6   3    0.30    2.80
   4   6   3   -5.70    3.80
   4   6   3   -4.30    4.80
   4   6   3   -3.90    3.50
  -4  -6  -3    1.20    4.60
  -4  -6  -3    3.70    5.60
  -4  -6  -3    1.40    2.00
  -4  -6  -3   -6.80    2.00
  -4  -6  -3    1.60    3.70
  -4  -6  -3    2.70    4.30
   4   7   3   51.39   11.80
   4   7   3   49.00   12.80
   4   7   3   34.90   10.10
  -4  -7  -3   96.89   17.80
  -4  -7  -3   62.89   13.30
  -4  -7  -3   45.00   11.20
   5  -7   3   16.80    7.00
   5  -7   3   -1.20    6.40
   5  -7   3    2.90    4.30
  -5   7  -3    9.40    4.90
  -5   7  -3   13.90    6.10
  -5   7  -3   11.60    4.00
   5  -6   3    8.10    6.60
   5  -6   3   16.00    4.60
   5  -6   3    7.20    6.50
  -5   6  -3   15.90    4.30
  -5   6  -3    7.50    4.20
  -5   6  -3    8.00    4.10
   5  -5   3   83.69   15.90
   5  -5   3   72.69   17.60
  -5   5  -3  104.59   14.70
  -5   5  -3  102.39   16.40
  -5   5  -3  111.79   15.00
   5  -4   3   86.69   15.40
   5  -4   3   73.49   17.00
   5  -4   3   79.29   15.50
   5  -4   3   76.29   17.00
  -5   4  -3  109.79   14.50
  -5   4  -3  106.59   14.30
  -5   4  -3   96.09   15.60
  -5   4  -3  114.19   14.40
   5  -3   3  122.79   22.40
   5  -3   3  123.09   19.60
   5  -3   3  121.99   19.90
   5  -3   3  120.79   22.10
  -5   3  -3  121.19   19.50
  -5   3  -3  143.39   19.10
  -5   3  -3  154.98   19.20
  -5   3  -3  147.39   19.10
   5  -2   3  141.79   22.60
   5  -2   3  127.89   23.50
   5  -2   3  168.98   22.20
   5  -2   3  143.49   21.20
  -5   2  -3  129.59   21.10
  -5   2  -3  170.98   20.90
  -5   2  -3  158.98   20.90
  -5   2  -3  141.49   20.80
   5  -1   3   56.39    8.70
   5  -1   3   69.29   11.10
   5  -1   3   57.39   10.40
   5  -1   3   61.59   10.40
  -5   1  -3   67.59    8.70
  -5   1  -3   56.59    8.70
  -5   1  -3   49.60    8.50
  -5   1  -3   59.29    8.70
  -5   1  -3   58.99    8.90
   5   0   3   37.40    6.90
   5   0   3   35.70    6.80
   5   0   3   36.70    6.30
   5   0   3   34.80    6.70
  -5   0  -3   22.50    5.80
  -5   0  -3   61.39    6.80
  -5   0  -3   44.20    6.30
  -5   0  -3   42.00    6.10
  -5   0  -3   33.20    6.40
  -5   0  -3   26.00    6.00
   5   1   3   51.79    9.90
   5   1   3   64.29    9.90
   5   1   3   51.99    9.80
   5   1   3   61.79    9.90
  -5  -1  -3   51.09   10.20
  -5  -1  -3   77.09   10.10
  -5  -1  -3   54.49   10.20
  -5  -1  -3   70.19    9.10
  -5  -1  -3   60.99   10.00
  -5  -1  -3   57.09    9.60
   5   2   3  139.59   21.60
   5   2   3  140.49   21.70
   5   2   3  195.28   21.60
   5   2   3  167.68   21.30
  -5  -2  -3  134.79   22.00
  -5  -2  -3  111.69   22.40
  -5  -2  -3  155.88   21.40
  -5  -2  -3  140.69   20.80
  -5  -2  -3  145.49   21.80
  -5  -2  -3  140.29   21.30
   5   3   3  139.09   20.40
   5   3   3  118.49   20.90
   5   3   3  155.78   20.10
   5   3   3  180.98   20.20
  -5  -3  -3  112.69   21.50
  -5  -3  -3  118.09   19.70
  -5  -3  -3  119.19   22.10
  -5  -3  -3  154.88   20.40
  -5  -3  -3  117.49   19.60
  -5  -3  -3  117.79   20.90
  -5  -3  -3  135.09   19.20
   5   4   3  107.29   15.50
   5   4   3  109.59   15.40
   5   4   3  100.99   16.80
   5   4   3   93.79   16.20
  -5  -4  -3   97.99   17.60
  -5  -4  -3   87.39   15.30
  -5  -4  -3  110.49   14.60
  -5  -4  -3   69.89   14.70
  -5  -4  -3   82.19   17.20
  -5  -4  -3  106.49   16.40
   5   5   3   87.19   17.20
   5   5   3  121.29   20.60
   5   5   3  143.79   18.30
   5   5   3   71.59   16.10
   5   5   3  110.79   17.10
  -5  -5  -3   79.79   14.70
  -5  -5  -3   81.89   17.10
  -5  -5  -3   88.19   16.50
  -5  -5  -3   79.69   14.70
  -5  -5  -3  101.59   16.10
  -5  -5  -3  101.59   18.70
   5   6   3   18.50    6.10
   5   6   3   14.20    6.80
   5   6   3   18.60    4.30
   5   6   3   15.90    5.80
  -5  -6  -3   13.50    3.80
  -5  -6  -3    7.60    5.50
  -5  -6  -3    2.90    4.40
  -5  -6  -3   11.50    4.70
  -5  -6  -3    8.90    4.20
  -5  -6  -3   13.60    8.60
   5   7   3    7.90    5.80
   5   7   3    7.00    5.40
   5   7   3   10.20    7.90
  -5  -7  -3    0.30    6.00
  -5  -7  -3   10.50    7.30
  -5  -7  -3    0.50    5.70
   6  -7   3    9.30    8.10
   6  -7   3    3.40    5.60
   6  -7   3   -1.30    3.40
  -6   7  -3    1.50    5.00
  -6   7  -3   -0.10    4.10
   6  -6   3   62.89   15.90
   6  -6   3   64.09   13.10
   6  -6   3   50.19   15.30
  -6   6  -3   73.79   13.60
  -6   6  -3   97.49   13.40
  -6   6  -3   93.29   12.90
   6  -5   3   40.40    9.00
   6  -5   3   37.20   11.10
   6  -5   3   47.10   12.30
  -6   5  -3   56.79    9.00
  -6   5  -3   49.40    9.50
  -6   5  -3   55.19    8.80
   6  -4   3  104.29   20.20
   6  -4   3   72.79   18.50
   6  -4   3   79.59   17.00
   6  -4   3  111.29   17.30
  -6   4  -3  141.09   16.10
  -6   4  -3  104.49   17.00
  -6   4  -3  122.29   15.90
  -6   4  -3   99.19   15.70
   6  -3   3  133.79   23.50
   6  -3   3  145.89   21.70
   6  -3   3  139.49   20.70
   6  -3   3  129.99   23.60
  -6   3  -3  135.19   20.00
  -6   3  -3  166.18   20.30
  -6   3  -3  123.19   20.50
  -6   3  -3  150.38   20.10
   6  -2   3  138.29   25.00
   6  -2   3  178.98   23.90
   6  -2   3  157.18   24.20
  -6   2  -3  165.18   22.20
  -6   2  -3  149.88   22.10
  -6   2  -3  144.49   22.40
  -6   2  -3  171.78   22.30
   6  -1   3  106.89   15.40
   6  -1   3   99.19   15.50
   6  -1   3   86.69   13.00
   6  -1   3   88.39   15.30
  -6   1  -3   89.29   13.00
  -6   1  -3   75.59   12.80
  -6   1  -3   90.29   12.90
  -6   1  -3   93.69   13.00
  -6   1  -3   91.39   13.10
   6   0   3    0.20    1.50
   6   0   3    0.10    1.70
   6   0   3    1.30    2.60
   6   0   3   -0.80    1.60
  -6   0  -3   -0.80    1.00
  -6   0  -3    0.20    1.60
  -6   0  -3   -0.30    1.90
  -6   0  -3   -0.10    1.30
  -6   0  -3    0.90    1.80
  -6   0  -3    0.10    1.00
   6   1   3   89.09   15.30
   6   1   3   90.69   15.00
   6   1   3   85.29   14.30
   6   1   3   88.29   14.40
  -6  -1  -3  118.99   14.20
  -6  -1  -3   91.89   15.50
  -6  -1  -3   91.39   15.40
  -6  -1  -3   95.89   15.20
  -6  -1  -3  107.49   14.50
  -6  -1  -3  101.09   14.30
   6   2   3  151.78   23.50
   6   2   3  176.38   23.20
   6   2   3  157.08   22.90
   6   2   3  139.19   23.40
  -6  -2  -3  158.38   23.20
  -6  -2  -3  186.48   22.70
  -6  -2  -3  126.99   24.40
  -6  -2  -3  147.59   23.60
  -6  -2  -3  164.38   24.10
  -6  -2  -3  168.48   23.20
   6   3   3  164.08   21.20
   6   3   3  137.09   22.50
   6   3   3  182.08   21.30
   6   3   3  149.19   21.80
  -6  -3  -3   92.79   21.60
  -6  -3  -3  133.19   21.10
  -6  -3  -3  146.89   21.20
  -6  -3  -3  157.58   20.60
  -6  -3  -3  112.79   22.90
  -6  -3  -3  115.59   22.90
   6   4   3  137.49   15.70
   6   4   3   92.69   17.30
   6   4   3  127.89   15.80
   6   4   3   95.29   16.90
   6   4   3  101.89   16.60
  -6  -4  -3   77.49   17.30
  -6  -4  -3   78.29   15.30
  -6  -4  -3   53.99   15.50
  -6  -4  -3   94.69   17.30
  -6  -4  -3   80.29   15.30
  -6  -4  -3  122.99   16.90
   6   5   3   51.79   11.90
   6   5   3   70.29   13.70
   6   5   3   86.79   13.40
  -6  -5  -3   52.09   11.70
  -6  -5  -3   71.59   14.90
  -6  -5  -3   38.50   11.60
  -6  -5  -3   67.29   12.10
  -6  -5  -3   58.59   10.60
  -6  -5  -3   52.89   10.50
   6   6   3  103.89   15.90
   6   6   3   71.69   15.10
   6   6   3   79.79   16.00
  -6  -6  -3   76.19   14.50
  -6  -6  -3   63.09   16.00
  -6  -6  -3   74.19   15.20
  -6  -6  -3   79.69   13.10
  -6  -6  -3   59.29   12.30
   6   7   3    9.60    7.60
   6   7   3    3.80    4.00
   6   7   3    0.30    7.00
  -6  -7  -3    3.60    5.30
  -6  -7  -3   -4.40    8.70
  -6  -7  -3    2.10    4.80
   7  -7   3   -3.20    6.90
  -7   7  -3   -2.70    4.00
  -7   7  -3    0.10    2.90
   7  -6   3   14.10    4.70
   7  -6   3    9.20    6.50
   7  -6   3    9.20    6.40
  -7   6  -3   13.10    4.40
  -7   6  -3   21.10    5.90
  -7   6  -3   18.10    5.20
   7  -5   3    3.00    3.00
   7  -5   3   -3.60    3.30
   7  -5   3    4.80    4.50
  -7   5  -3   -0.80    2.00
  -7   5  -3   -2.10    1.90
  -7   5  -3    0.70    2.60
   7  -4   3   16.20    5.10
   7  -4   3   14.30    6.20
   7  -4   3    0.70    4.50
  -7   4  -3   17.00    3.60
  -7   4  -3   10.20    3.60
  -7   4  -3    7.30    3.30
   7  -3   3   28.20    8.60
   7  -3   3   29.70    8.60
   7  -3   3   40.20    8.80
  -7   3  -3   44.70    6.80
  -7   3  -3   30.20    6.10
  -7   3  -3   42.50    6.50
  -7   3  -3   32.00    6.70
   7  -2   3   82.99   12.10
   7  -2   3   48.00   10.90
   7  -2   3   60.79   11.70
  -7   2  -3   51.09    8.50
  -7   2  -3   56.49    8.70
  -7   2  -3   48.00    8.80
  -7   2  -3   46.40    8.50
   7  -1   3    7.50    4.80
   7  -1   3   12.20    4.70
   7  -1   3    8.70    2.90
   7  -1   3    4.00    4.00
  -7   1  -3   10.40    2.90
  -7   1  -3    6.70    3.00
  -7   1  -3   16.10    3.30
  -7   1  -3   12.30    3.00
   7   0   3   71.59   12.90
   7   0   3   63.79   12.70
   7   0   3   67.29   12.20
   7   0   3   74.79   13.10
  -7   0  -3   93.79   12.70
  -7   0  -3   81.49   12.80
  -7   0  -3   83.59   12.30
  -7   0  -3   77.59   12.60
  -7   0  -3   82.49   11.70
   7   1   3   12.60    3.90
   7   1   3   11.50    3.60
   7   1   3   20.40    4.60
   7   1   3    9.10    3.10
  -7  -1  -3   16.60    3.40
  -7  -1  -3    9.70    3.00
  -7  -1  -3    3.90    2.70
  -7  -1  -3    7.40    3.40
  -7  -1  -3    7.10    2.80
  -7  -1  -3   16.90    4.30
   7   2   3   50.19   10.20
   7   2   3   63.09    9.90
   7   2   3   48.90   10.00
   7   2   3   59.89   10.00
  -7  -2  -3   53.59   10.90
  -7  -2  -3   64.89    9.00
  -7  -2  -3   59.29   10.50
  -7  -2  -3   68.39   10.30
  -7  -2  -3   50.29   10.00
  -7  -2  -3   47.70   10.80
   7   3   3   50.49    8.20
   7   3   3   30.40    8.00
   7   3   3   51.39    8.80
   7   3   3   48.20    8.00
  -7  -3  -3   36.50    7.90
  -7  -3  -3   25.50    7.60
  -7  -3  -3   32.90    8.80
  -7  -3  -3   40.50    8.10
  -7  -3  -3   44.50    7.10
  -7  -3  -3   38.20    9.50
   7   4   3   21.90    5.30
   7   4   3   12.80    5.10
   7   4   3    4.50    4.30
   7   4   3   16.70    5.60
   7   4   3    9.50    4.30
  -7  -4  -3   10.10    4.40
  -7  -4  -3   10.50    6.10
  -7  -4  -3   15.80    4.30
  -7  -4  -3   16.40    5.40
  -7  -4  -3    0.90    3.20
   7   5   3   -2.70    5.20
   7   5   3    3.10    3.90
   7   5   3    1.80    4.50
  -7  -5  -3   -3.00    2.30
  -7  -5  -3    6.50    5.90
  -7  -5  -3    3.20    5.20
  -7  -5  -3   -1.00    3.20
  -7  -5  -3    3.10    2.80
   7   6   3   27.30    7.50
   7   6   3   12.40    7.40
   7   6   3   14.60    6.90
  -7  -6  -3   10.40    8.80
  -7  -6  -3   12.90    6.60
  -7  -6  -3   13.40    4.50
  -7  -6  -3   13.30    5.00
  -7  -6  -3    6.20    5.20
   7   7   3   -0.80    6.60
   7   7   3    2.10    5.20
   7   7   3    8.20    6.40
  -7  -7  -3    0.90   10.00
  -7  -7  -3    0.80    4.20
  -7  -7  -3   -6.50    5.40
   8  -6   3   21.50   10.30
   8  -6   3   18.60    9.00
  -8   6  -3   16.20    5.40
  -8   6  -3   21.50    5.90
  -8   6  -3   14.40    5.50
   8  -5   3   12.70    7.30
   8  -5   3    5.40    6.40
  -8   5  -3    8.90    4.00
  -8   5  -3   13.20    4.50
  -8   5  -3   10.40    3.60
   8  -4   3   64.49   16.60
   8  -4   3   86.39   16.60
  -8   4  -3  100.49   14.40
  -8   4  -3  100.99   13.60
  -8   4  -3   79.69   14.60
   8  -3   3   78.69   16.10
   8  -3   3   86.49   15.80
   8  -3   3   68.99   15.40
  -8   3  -3   65.49   12.80
  -8   3  -3   91.29   12.80
  -8   3  -3   98.19   13.60
  -8   3  -3   77.49   12.60
   8  -2   3   11.10    4.90
   8  -2   3   11.20    6.00
   8  -2   3    4.30    4.60
  -8   2  -3   11.90    3.60
  -8   2  -3    3.40    2.60
  -8   2  -3    4.20    2.70
  -8   2  -3    7.30    2.90
   8  -1   3   37.40    6.40
   8  -1   3   31.50    7.60
   8  -1   3   33.90    8.40
   8  -1   3   22.00    7.50
  -8   1  -3   34.70    6.80
  -8   1  -3   34.40    6.30
  -8   1  -3   31.30    6.30
  -8   1  -3   36.50    6.30
   8   0   3    3.30    3.30
   8   0   3    3.90    3.50
   8   0   3    0.50    3.10
   8   0   3    0.10    2.00
  -8   0  -3    3.00    2.70
  -8   0  -3   -1.80    1.80
  -8   0  -3    0.60    2.20
  -8   0  -3   -0.40    2.30
  -8   0  -3    1.00    2.30
   8   1   3   30.50    7.30
   8   1   3   34.40    7.50
   8   1   3   35.70    7.60
   8   1   3   32.20    7.10
  -8  -1  -3   41.20    6.60
  -8  -1  -3   35.90    7.20
  -8  -1  -3   29.60    7.20
  -8  -1  -3   33.30    6.80
  -8  -1  -3   34.80    7.30
  -8  -1  -3   46.00    8.30
   8   2   3   13.30    3.70
   8   2   3    7.70    3.80
   8   2   3   10.80    4.10
   8   2   3    9.30    3.60
  -8  -2  -3   12.10    3.30
  -8  -2  -3    9.60    4.10
  -8  -2  -3    9.90    3.70
  -8  -2  -3    6.80    4.50
  -8  -2  -3   11.30    4.10
  -8  -2  -3    9.30    3.90
   8   3   3   56.79   13.50
   8   3   3   96.59   14.00
   8   3   3   82.19   15.20
   8   3   3   96.69   13.90
   8   3   3   84.79   14.70
  -8  -3  -3   92.09   14.10
  -8  -3  -3   81.19   15.50
  -8  -3  -3   93.09   14.60
  -8  -3  -3   92.69   16.20
  -8  -3  -3   55.59   13.50
   8   4   3   92.39   15.70
   8   4   3   80.79   16.10
   8   4   3   78.59   15.30
  -8  -4  -3   84.39   14.60
  -8  -4  -3   75.69   16.50
  -8  -4  -3  103.99   17.90
  -8  -4  -3   84.49   14.70
  -8  -4  -3   94.49   16.10
   8   5   3    8.40    5.70
   8   5   3   11.60    5.30
   8   5   3   11.90    5.50
  -8  -5  -3   17.00    6.70
  -8  -5  -3   -1.20    3.30
  -8  -5  -3   20.30    5.30
  -8  -5  -3   14.40    4.60
  -8  -5  -3   25.40    8.70
   8   6   3   21.80    8.30
   8   6   3    9.30    5.90
   8   6   3   27.40    8.50
  -8  -6  -3   10.10    5.30
  -8  -6  -3   12.20    7.50
  -8  -6  -3   17.60    8.60
  -8  -6  -3   21.00    6.20
  -8  -6  -3    4.00    6.40
   9  -6   3   15.20    7.70
  -9   6  -3    3.30    4.30
  -9   6  -3   13.70    4.90
  -9   6  -3   -3.00    4.50
   9  -5   3   -0.50    6.80
   9  -5   3   -2.00    6.30
  -9   5  -3   -4.60    3.00
  -9   5  -3   -1.90    2.00
  -9   5  -3    0.80    3.10
   9  -4   3    0.60    4.40
   9  -4   3    2.10    3.80
   9  -4   3    0.20    4.30
  -9   4  -3    3.50    3.60
  -9   4  -3    2.50    2.50
  -9   4  -3   -0.50    1.90
   9  -3   3    6.10    5.10
   9  -3   3    7.70    5.00
   9  -3   3   13.30    6.30
  -9   3  -3   -1.30    2.40
  -9   3  -3    2.10    2.20
  -9   3  -3   -0.70    2.80
   9  -2   3   58.19   13.10
   9  -2   3   77.29   13.40
   9  -2   3   49.90   12.30
  -9   2  -3   65.29   10.40
  -9   2  -3   61.49   10.70
  -9   2  -3   60.79   10.80
  -9   2  -3   68.89   10.70
   9  -1   3   -2.50    1.80
   9  -1   3    4.80    3.10
   9  -1   3    3.00    4.00
   9  -1   3   -1.10    3.50
  -9   1  -3   -3.10    2.20
  -9   1  -3    1.50    2.50
  -9   1  -3    1.90    2.00
  -9   1  -3   -1.40    2.30
   9   0   3   79.99   13.90
   9   0   3   72.49   12.50
   9   0   3   75.39   12.80
   9   0   3   92.99   14.50
   9   0   3   61.39   13.20
  -9   0  -3   64.19   12.80
  -9   0  -3   70.49   12.30
  -9   0  -3   77.49   12.80
  -9   0  -3   91.39   12.70
  -9   0  -3   78.39   13.00
   9   1   3   -2.10    2.80
   9   1   3    0.70    2.10
   9   1   3   -1.60    2.30
   9   1   3   -1.50    3.10
   9   1   3   -4.90    2.50
  -9  -1  -3    0.30    1.90
  -9  -1  -3   -1.40    1.90
  -9  -1  -3    5.40    3.10
  -9  -1  -3    3.00    2.60
  -9  -1  -3    0.40    2.40
   9   2   3   57.19   11.10
   9   2   3   62.49   11.80
   9   2   3   61.29   11.40
   9   2   3   45.40   10.70
   9   2   3   66.29   12.30
  -9  -2  -3   59.49   12.50
  -9  -2  -3   50.99   11.30
  -9  -2  -3   53.09   10.90
  -9  -2  -3   96.19   10.80
  -9  -2  -3   76.39   13.10
  -9  -2  -3   62.69   11.50
   9   3   3    7.30    4.60
   9   3   3   10.30    3.90
   9   3   3   -1.80    3.00
   9   3   3    6.90    3.80
   9   3   3   -0.40    2.80
  -9  -3  -3   -0.60    3.50
  -9  -3  -3    5.50    3.30
  -9  -3  -3   11.60    5.20
  -9  -3  -3    5.50    3.60
  -9  -3  -3    4.70    4.30
   9   4   3   -0.60    2.50
   9   4   3   -2.10    2.80
   9   4   3    9.70    5.40
  -9  -4  -3    0.30    4.00
  -9  -4  -3    0.00    4.20
  -9  -4  -3   -0.60    5.10
  -9  -4  -3    1.10    2.70
  -9  -4  -3   -1.10    3.80
   9   5   3   -0.50    3.80
   9   5   3    5.20    4.40
   9   5   3    5.00    4.00
  -9  -5  -3    5.00    5.00
  -9  -5  -3    5.70    5.20
  -9  -5  -3   -2.40    2.70
  -9  -5  -3    2.50    4.60
  -9  -5  -3   -2.20    4.10
   9   6   3   10.30    6.10
   9   6   3   10.60    6.20
   9   6   3    4.00    5.80
  -9  -6  -3   18.50    6.30
  -9  -6  -3   10.30    5.40
  -9  -6  -3   12.20    6.00
  -9  -6  -3   24.80   11.30
  -9  -6  -3   18.80    8.60
  10  -6   3    5.00    7.30
 -10   6  -3    0.10    3.80
 -10   6  -3   -4.60    4.10
  10  -5   3   14.40    9.00
  10  -5   3   13.70    8.50
 -10   5  -3   19.50    5.20
 -10   5  -3    8.60    4.60
 -10   5  -3    9.40    4.60
  10  -4   3    8.50    6.20
  10  -4   3    9.30    6.50
  10  -4   3   14.40    7.20
 -10   4  -3    4.70    4.10
 -10   4  -3    3.50    2.70
 -10   4  -3    6.40    3.10
  10  -3   3   18.00    6.80
  10  -3   3   22.40    8.30
  10  -3   3   14.10    7.00
 -10   3  -3   14.20    4.10
 -10   3  -3    7.30    4.00
 -10   3  -3   26.00    5.70
  10  -2   3    5.10    6.10
  10  -2   3    2.40    5.30
  10  -2   3   15.40    5.60
 -10   2  -3    7.30    3.50
 -10   2  -3    5.40    3.30
 -10   2  -3    1.00    3.10
 -10   2  -3    2.80    3.00
  10  -1   3   14.30    6.30
  10  -1   3   24.40    6.60
  10  -1   3    9.20    6.00
 -10   1  -3   15.70    4.30
 -10   1  -3   15.00    4.00
 -10   1  -3   16.00    4.80
 -10   1  -3   20.00    5.40
  10   0   3    1.30    2.60
  10   0   3   -3.10    3.40
  10   0   3   -2.30    3.40
  10   0   3   -2.60    2.10
 -10   0  -3   -0.10    3.10
 -10   0  -3   -3.50    2.90
 -10   0  -3   -0.70    1.80
 -10   0  -3   -3.10    1.50
  10   1   3   10.40    5.00
  10   1   3    9.50    4.90
  10   1   3    8.40    4.10
  10   1   3   17.60    5.60
  10   1   3   13.70    4.60
 -10  -1  -3   18.60    4.60
 -10  -1  -3   17.30    4.50
 -10  -1  -3   12.50    5.60
 -10  -1  -3   12.50    5.30
 -10  -1  -3   11.60    4.70
  10   2   3   12.00    5.00
  10   2   3    8.70    4.50
  10   2   3    7.50    4.10
  10   2   3    4.90    3.30
  10   2   3    2.40    3.30
 -10  -2  -3    3.80    4.10
 -10  -2  -3   19.70    5.60
 -10  -2  -3    4.90    4.30
 -10  -2  -3    9.70    3.80
 -10  -2  -3    9.60    3.90
  10   3   3   21.60    6.20
  10   3   3   24.60    6.90
  10   3   3    9.00    5.20
 -10  -3  -3   20.20    7.70
 -10  -3  -3   21.00    5.70
 -10  -3  -3   19.50    6.60
 -10  -3  -3   24.50    7.50
 -10  -3  -3    9.90    4.70
  10   4   3    7.20    4.60
  10   4   3   -1.20    4.70
  10   4   3    6.00    3.60
 -10  -4  -3    7.30    5.00
 -10  -4  -3    6.80    6.60
 -10  -4  -3    7.20    4.00
 -10  -4  -3    1.70    3.60
 -10  -4  -3    4.20    4.70
  10   5   3   14.50    6.70
  10   5   3   13.40    5.90
  10   5   3   16.00    6.10
 -10  -5  -3   15.80    6.50
 -10  -5  -3   13.60    6.80
 -10  -5  -3    9.90    6.60
 -10  -5  -3    4.60    4.20
 -10  -5  -3    7.60    4.90
  10   6   3    2.60    7.70
  10   6   3   -0.30    4.40
  10   6   3   -1.80    4.00
 -10  -6  -3  -10.50    5.40
 -10  -6  -3   -5.70    7.40
 -10  -6  -3    3.60    7.00
 -10  -6  -3    8.10    5.60
  11  -5   3   -2.00    7.50
 -11   5  -3   -4.40    2.50
 -11   5  -3   -0.90    3.60
 -11   5  -3    1.80    3.20
  11  -4   3    3.30    5.80
  11  -4   3    5.30    5.10
  11  -4   3    0.90    5.80
 -11   4  -3    4.50    2.90
 -11   4  -3   -4.80    3.10
 -11   4  -3   -2.30    3.20
  11  -3   3   16.70    7.90
  11  -3   3    9.70    6.30
  11  -3   3   10.40    7.90
 -11   3  -3   10.30    3.70
 -11   3  -3    9.00    4.20
 -11   3  -3   15.70    5.20
  11  -2   3    5.30    4.50
  11  -2   3    8.10    4.90
  11  -2   3   -1.80    3.50
 -11   2  -3    4.60    3.50
 -11   2  -3    1.10    2.40
 -11   2  -3    3.50    3.30
  11  -1   3   53.89   10.90
  11  -1   3   23.20    9.10
  11  -1   3   42.40   10.40
 -11   1  -3   39.20    8.00
 -11   1  -3   34.60    7.70
 -11   1  -3   33.30    7.10
 -11   1  -3   37.30    7.30
  11   0   3   -2.20    2.50
  11   0   3    0.70    4.40
  11   0   3    0.00    3.00
  11   0   3   -1.00    2.70
 -11   0  -3    1.40    3.00
 -11   0  -3    1.20    2.50
 -11   0  -3   -1.10    2.20
 -11   0  -3    0.30    2.20
  11   1   3   29.90    8.30
  11   1   3   32.30    8.70
  11   1   3   30.90    8.10
  11   1   3   43.50    9.50
  11   1   3   41.70    8.80
 -11  -1  -3   43.80    9.20
 -11  -1  -3   50.59    9.20
 -11  -1  -3   32.90    9.10
 -11  -1  -3   49.90    8.40
 -11  -1  -3   44.90    8.70
  11   2   3    2.20    2.90
  11   2   3    3.80    3.90
  11   2   3    6.30    4.60
  11   2   3    2.90    3.00
  11   2   3    2.80    3.20
 -11  -2  -3    2.40    2.90
 -11  -2  -3    2.40    3.60
 -11  -2  -3    2.50    3.80
 -11  -2  -3   11.20    5.80
  11   3   3   19.10    6.70
  11   3   3   10.10    5.80
  11   3   3    3.40    4.50
 -11  -3  -3   17.90    5.50
 -11  -3  -3   10.70    5.10
 -11  -3  -3   16.90    6.20
 -11  -3  -3   13.30    6.70
  11   4   3    0.40    4.00
  11   4   3    1.20    4.00
  11   4   3    2.00    4.70
 -11  -4  -3   -2.60    5.60
 -11  -4  -3   12.70    5.70
 -11  -4  -3   -0.80    4.20
 -11  -4  -3    4.60    4.70
  11   5   3    0.50    5.50
  11   5   3    3.40    4.50
  11   5   3    0.60    4.10
 -11  -5  -3   -0.50    6.20
 -11  -5  -3    0.50    4.20
 -11  -5  -3    5.50    5.30
 -11  -5  -3   -5.80    6.40
  12  -5   3   18.10    9.90
 -12   5  -3    1.80    4.40
 -12   5  -3    7.00    4.20
  12  -4   3   -6.50    8.20
  12  -4   3   -3.60    4.30
  12  -4   3   12.50    8.80
 -12   4  -3   -0.30    2.50
 -12   4  -3   -4.80    1.90
 -12   4  -3    0.70    3.50
  12  -3   3   -0.90    4.70
  12  -3   3    0.10    6.00
  12  -3   3    3.90    5.60
 -12   3  -3    3.50    3.80
 -12   3  -3    1.70    2.50
 -12   3  -3    4.90    3.80
  12  -2   3   -1.70    3.50
  12  -2   3    2.00    4.70
  12  -2   3    4.40    5.80
 -12   2  -3    2.10    3.20
 -12   2  -3    0.10    2.40
 -12   2  -3    2.70    2.80
  12  -1   3   18.60    8.20
  12  -1   3   15.00    7.40
  12  -1   3   28.40    8.40
 -12   1  -3   17.80    5.00
 -12   1  -3   19.90    5.70
 -12   1  -3   24.10    5.80
 -12   1  -3   26.40    7.70
  12   0   3   -4.90    2.50
  12   0   3    2.30    4.80
  12   0   3   -5.40    3.60
  12   0   3   -1.00    4.40
 -12   0  -3   -0.30    2.40
 -12   0  -3   -3.20    1.80
 -12   0  -3    4.00    4.50
 -12   0  -3   -1.50    3.00
  12   1   3   21.70    7.20
  12   1   3   11.90    5.10
  12   1   3   34.90    8.30
  12   1   3   17.70    6.70
 -12  -1  -3   15.90    7.00
 -12  -1  -3   39.20    7.80
 -12  -1  -3   28.70    6.70
 -12  -1  -3   34.80    6.60
  12   2   3   10.00    4.70
  12   2   3    2.00    4.40
  12   2   3    4.50    4.80
 -12  -2  -3    4.50    3.20
 -12  -2  -3    4.00    5.30
 -12  -2  -3    0.10    4.70
 -12  -2  -3    2.30    4.10
  12   3   3    1.80    5.00
  12   3   3   -1.60    2.50
  12   3   3   15.50    5.70
 -12  -3  -3    2.90    3.90
 -12  -3  -3    6.30    6.00
 -12  -3  -3    4.50    3.90
 -12  -3  -3    1.40    5.60
  12   4   3   -1.60    3.50
  12   4   3    8.40    5.20
  12   4   3    4.20    5.60
 -12  -4  -3   11.00    6.20
 -12  -4  -3   -3.40    6.20
 -12  -4  -3   -0.90    6.10
 -12  -4  -3   -0.60    3.60
  12   5   3   16.40    6.50
  12   5   3    4.70    5.10
  12   5   3   12.80    6.20
 -12  -5  -3    8.20    8.50
 -12  -5  -3   -3.00    7.10
 -12  -5  -3    4.50    5.90
  13  -4   3   -1.10    5.20
  13  -4   3   -2.40    4.70
 -13   4  -3   -3.30    2.20
 -13   4  -3   -3.50    3.20
  13  -3   3    6.40    5.60
  13  -3   3   -2.00    5.10
  13  -3   3   -8.60    4.80
 -13   3  -3   -1.30    2.40
 -13   3  -3   -2.30    2.20
 -13   3  -3   -1.30    2.50
  13  -2   3    1.50    6.50
  13  -2   3    6.70    7.10
  13  -2   3    4.30    4.90
 -13   2  -3   10.10    4.60
 -13   2  -3    7.70    4.40
 -13   2  -3    3.30    3.10
  13  -1   3    6.00    5.30
  13  -1   3   14.30    7.20
  13  -1   3    0.90    5.50
 -13   1  -3   14.40    4.30
 -13   1  -3   10.70    4.00
 -13   1  -3    4.20    4.10
  13   0   3    1.70    5.20
  13   0   3   -5.80    3.70
  13   0   3    5.70    5.40
 -13   0  -3    5.20    4.00
 -13   0  -3    5.50    3.80
 -13   0  -3    2.10    2.60
 -13   0  -3    0.40    2.70
  13   1   3    7.10    5.20
  13   1   3    4.90    5.40
  13   1   3    1.40    3.80
  13   1   3    6.30    5.00
 -13  -1  -3   -0.60    2.80
 -13  -1  -3    1.10    4.70
 -13  -1  -3    6.40    3.90
  13   2   3    6.20    4.60
  13   2   3    8.00    4.50
  13   2   3   -1.40    3.30
 -13  -2  -3    5.30    6.40
 -13  -2  -3    2.30    3.50
 -13  -2  -3    1.00    5.30
 -13  -2  -3   12.70    4.90
  13   3   3    0.40    3.50
  13   3   3   -2.20    3.00
  13   3   3   -0.80    4.60
 -13  -3  -3    2.80    5.50
 -13  -3  -3   -4.50    5.50
 -13  -3  -3    2.20    4.40
 -13  -3  -3    2.10    3.60
  13   4   3    4.00    4.90
  13   4   3    1.30    5.90
  13   4   3   -2.20    5.10
 -13  -4  -3    2.10    4.20
 -13  -4  -3   -5.60    6.10
 -13  -4  -3   -2.80    4.50
  14  -3   3   -7.20    5.40
  14  -3   3   10.00    7.80
 -14   3  -3   -2.00    2.50
 -14   3  -3    6.70    4.50
  14  -2   3   -2.00    4.30
  14  -2   3    2.90    7.30
  14  -2   3    5.30    7.00
 -14   2  -3   -0.70    2.80
 -14   2  -3   -1.80    3.50
  14  -1   3   21.70    8.40
  14  -1   3   21.20    8.40
  14  -1   3   13.10    6.30
 -14   1  -3   11.60    4.90
 -14   1  -3   22.00    6.20
 -14   1  -3   22.90    5.90
  14   0   3    2.80    4.00
  14   0   3   -2.10    3.60
  14   0   3    4.90    4.80
 -14   0  -3    3.40    4.30
 -14   0  -3   -6.80    3.00
 -14   0  -3   -4.80    2.30
  14   1   3   14.60    5.70
  14   1   3    9.80    5.10
 -14  -1  -3   21.00    7.10
 -14  -1  -3   11.70    5.30
 -14  -1  -3   19.50    5.70
  14   2   3   -1.30    2.90
  14   2   3    2.70    5.30
 -14  -2  -3    7.60    6.80
 -14  -2  -3   -3.70    4.10
  14   3   3   -0.50    3.70
  14   3   3    1.40    6.10
  14   3   3   10.50    6.80
 -14  -3  -3   -5.60    4.20
 -14  -3  -3   -2.30    6.30
 -14  -3  -3    4.30    6.00
  15  -2   3   10.40    7.60
  15  -2   3   10.30    8.10
 -15   2  -3    4.70    4.70
 -15   2  -3    6.00    4.80
  15  -1   3    5.30    4.60
  15  -1   3    3.10    5.30
  15  -1   3   -1.40    4.30
 -15   1  -3   -3.00    3.60
 -15   1  -3   -1.40    2.90
  15   0   3    6.20    6.60
  15   0   3    6.10    5.10
 -15   0  -3   -0.20    2.70
  15   1   3   -0.40    3.70
 -15  -1  -3   -0.50    4.50
 -15  -1  -3    1.00    4.10
  15   2   3    1.00    4.90
  15   2   3    8.70    5.30
 -15  -2  -3    6.80    3.90
 -15  -2  -3   12.30    7.20
 -16  -2   4    9.80    7.20
 -16  -2   4    4.00    5.60
  16   2  -4    8.40    5.80
  16   2  -4    0.90    4.50
 -16  -1   4    5.90    5.60
 -16  -1   4    0.90    6.00
  16   1  -4   -0.60    5.80
  16   1  -4    7.70    6.50
 -16   0   4    5.20    4.00
 -16   0   4    7.10    6.80
 -16   0   4   18.60    7.50
  16   0  -4   26.00   11.50
  16   0  -4    3.70    6.00
 -16   1   4   -2.40    4.60
 -16   1   4    7.90    4.60
 -16   1   4   -2.10    5.40
  16  -1  -4    2.20    6.50
  16  -1  -4    2.10    5.40
 -16   2   4    6.50    5.70
  16  -2  -4    6.00    6.90
 -15  -3   4    3.70    5.20
 -15  -3   4   12.60    9.30
 -15  -3   4   19.40    6.40
  15   3  -4   11.80    7.60
  15   3  -4    5.60    7.00
  15   3  -4   12.60    7.50
  15   3  -4   16.30    8.20
 -15  -2   4   -0.90    5.50
 -15  -2   4    1.80    4.40
 -15  -2   4    0.20    5.00
  15   2  -4    5.20    5.40
  15   2  -4   -3.40    3.40
 -15  -1   4    6.90    4.80
 -15  -1   4    3.90    3.60
 -15  -1   4    5.30    6.00
  15   1  -4   10.20    6.30
  15   1  -4    2.10    5.60
 -15   0   4    4.20    4.40
 -15   0   4   -3.40    2.80
 -15   0   4   -2.20    3.30
  15   0  -4    9.60    9.00
  15   0  -4   -0.60    4.70
 -15   1   4    2.10    3.80
 -15   1   4   13.10    5.90
 -15   1   4   -4.90    4.00
  15  -1  -4    3.40    8.90
  15  -1  -4   12.70    6.60
 -15   2   4    3.40    5.20
 -15   2   4    4.60    5.20
 -15   2   4   15.10    8.20
  15  -2  -4   11.60   11.10
  15  -2  -4   -1.10    7.80
 -15   3   4    5.90    4.70
  15  -3  -4    3.30    9.30
  15  -3  -4   16.70   10.00
  15  -3  -4   15.70   12.00
 -14  -4   4    6.70    6.70
 -14  -4   4    5.50    7.50
 -14  -4   4    3.90    4.90
 -14  -4   4    1.60    7.60
  14   4  -4    5.30    5.50
  14   4  -4    4.10    5.20
  14   4  -4   14.40    7.40
 -14  -3   4    3.40    4.40
 -14  -3   4   20.90    9.70
 -14  -3   4    8.40    6.00
 -14  -3   4   17.90    8.60
 -14  -3   4   10.60    5.80
  14   3  -4   14.40    7.00
  14   3  -4   26.00    8.90
  14   3  -4   12.40    7.90
  14   3  -4   17.90    7.50
 -14  -2   4    1.60    3.10
 -14  -2   4    0.80    5.30
 -14  -2   4    7.90    5.80
 -14  -2   4    0.30    4.60
  14   2  -4   -4.10    4.00
  14   2  -4    4.80    4.30
  14   2  -4   -0.20    5.30
 -14  -1   4   33.40    8.70
 -14  -1   4   26.90    8.30
 -14  -1   4   44.70    9.10
  14   1  -4   55.79   12.90
  14   1  -4   35.00    9.30
 -14   0   4   69.79   13.00
 -14   0   4   58.29   12.20
 -14   0   4   59.39   12.60
  14   0  -4   69.49   15.90
  14   0  -4   74.69   13.90
 -14   1   4   30.10    7.50
 -14   1   4   22.80    7.00
 -14   1   4   34.70    8.50
  14  -1  -4   22.00   10.80
  14  -1  -4   59.29   10.90
 -14   2   4    3.60    3.60
 -14   2   4    1.00    3.50
 -14   2   4    5.40    5.00
  14  -2  -4    0.80    8.90
  14  -2  -4    2.20    7.30
  14  -2  -4   -1.50    7.40
 -14   3   4    5.10    5.70
  14  -3  -4   20.80   10.60
  14  -3  -4   10.10    7.80
 -14   4   4   -2.60    5.10
  14  -4  -4   -1.20    7.80
  14  -4  -4    4.10    6.90
 -13  -5   4    1.10    3.90
 -13  -5   4   18.60    8.50
 -13  -5   4   -4.00    8.10
 -13  -5   4    2.10    3.80
  13   5  -4   -0.30    5.60
  13   5  -4   -1.80    4.70
  13   5  -4    5.90    8.00
 -13  -4   4   -0.20    5.80
 -13  -4   4    1.90    5.00
 -13  -4   4    6.70    8.10
 -13  -4   4   -0.60    5.70
  13   4  -4   13.80    7.90
  13   4  -4    1.70    5.00
  13   4  -4    2.70    4.70
 -13  -3   4   26.50    9.00
 -13  -3   4   27.50    7.10
 -13  -3   4   25.80    8.60
 -13  -3   4   22.10    7.00
 -13  -3   4   30.40    8.00
  13   3  -4   18.10    7.70
  13   3  -4   31.70    9.40
  13   3  -4   23.80    7.70
  13   3  -4   11.20    6.70
 -13  -2   4   23.70    6.50
 -13  -2   4   30.10    8.10
 -13  -2   4   18.50    9.20
 -13  -2   4   19.80    7.30
 -13  -2   4   17.30    7.00
  13   2  -4   22.10    8.00
  13   2  -4   20.90    7.40
  13   2  -4   15.90    7.20
 -13  -1   4   18.80    5.90
 -13  -1   4   19.60    5.60
 -13  -1   4   17.30    6.70
  13   1  -4   20.30    6.50
  13   1  -4   16.10    8.20
  13   1  -4   11.30    7.10
 -13   0   4   -1.30    3.00
 -13   0   4    3.90    4.60
 -13   0   4   -1.10    3.90
  13   0  -4    0.10    4.50
  13   0  -4    1.00    4.90
 -13   1   4   12.50    5.30
 -13   1   4   13.30    5.50
 -13   1   4    5.80    4.00
  13  -1  -4   10.20    7.40
  13  -1  -4   15.80    7.60
  13  -1  -4   13.50    5.30
 -13   2   4   22.60    6.40
 -13   2   4   16.10    5.60
 -13   2   4   12.20    5.20
  13  -2  -4   17.30    7.90
  13  -2  -4   32.50   10.80
  13  -2  -4   16.10    6.80
  13  -2  -4   13.50    7.00
 -13   3   4   12.90    5.40
  13  -3  -4   13.70    8.30
  13  -3  -4   13.10    7.40
  13  -3  -4   12.20    8.20
 -13   4   4   -1.30    3.40
  13  -4  -4    2.50    8.30
  13  -4  -4   -5.90    5.00
  13  -4  -4    0.70    7.50
 -13   5   4    9.00    6.00
  13  -5  -4   -5.00    8.80
  13  -5  -4   -2.40    7.60
 -12  -5   4   18.10   10.00
 -12  -5   4    5.90    5.60
 -12  -5   4   -1.30    5.40
 -12  -5   4    3.20    7.30
  12   5  -4    9.80    5.70
  12   5  -4    6.20    7.40
  12   5  -4   -6.00    7.10
 -12  -4   4   -0.10    5.30
 -12  -4   4    6.20    5.90
 -12  -4   4    8.80    5.10
 -12  -4   4    4.10    4.10
 -12  -4   4    9.20    4.40
  12   4  -4    5.50    4.90
  12   4  -4   -3.20    4.30
  12   4  -4    3.60    5.00
 -12  -3   4    4.70    5.50
 -12  -3   4    7.00    4.60
 -12  -3   4    8.70    5.80
 -12  -3   4   15.20    7.50
 -12  -3   4    9.30    4.40
  12   3  -4   -0.30    5.60
  12   3  -4    1.80    4.00
  12   3  -4   22.80    8.20
  12   3  -4    0.80    5.70
 -12  -2   4  117.79   20.70
 -12  -2   4  103.69   18.50
 -12  -2   4   94.79   18.50
 -12  -2   4  119.59   18.20
 -12  -2   4  101.39   20.20
  12   2  -4   94.09   19.90
  12   2  -4  131.49   20.50
  12   2  -4  102.39   19.60
 -12  -1   4  238.88   35.80
 -12  -1   4  286.87   35.90
 -12  -1   4  248.68   36.10
 -12  -1   4  185.38   36.80
  12   1  -4  214.48   35.90
  12   1  -4  265.27   36.90
  12   1  -4  274.67   37.90
 -12   0   4    6.50    3.80
 -12   0   4    1.00    3.80
 -12   0   4    1.00    4.20
  12   0  -4   -0.40    3.00
  12   0  -4    3.00    5.90
 -12   1   4  226.08   33.60
 -12   1   4  250.17   34.00
  12  -1  -4  268.97   34.90
  12  -1  -4  267.17   36.60
  12  -1  -4  177.88   35.60
  12  -1  -4  192.88   36.70
 -12   2   4   83.99   15.20
 -12   2   4   80.89   15.00
 -12   2   4   98.99   15.30
  12  -2  -4   91.69   18.50
  12  -2  -4  134.19   17.80
  12  -2  -4  103.49   19.80
  12  -2  -4   58.69   16.80
 -12   3   4   -0.30    3.30
  12  -3  -4    5.90    5.70
  12  -3  -4    6.30    6.50
  12  -3  -4   -0.80    6.30
 -12   4   4   -1.30    4.20
  12  -4  -4    4.90    4.70
  12  -4  -4    0.10    9.00
  12  -4  -4   14.40    8.80
 -12   5   4   -0.30    3.70
  12  -5  -4   -8.40    4.10
  12  -5  -4   -2.80    9.00
 -11  -6   4   10.20    7.80
 -11  -6   4    6.20    6.20
 -11  -6   4   23.50   11.90
 -11  -6   4    7.40    5.90
  11   6  -4    4.80    8.30
  11   6  -4    6.80    6.00
  11   6  -4    4.70    8.60
 -11  -5   4    4.60    6.50
 -11  -5   4   -1.80    3.60
 -11  -5   4    0.70    3.10
 -11  -5   4   12.60    6.50
 -11  -5   4    4.60    6.80
  11   5  -4   12.10    6.30
  11   5  -4   -7.60    6.00
  11   5  -4   -2.10    4.20
 -11  -4   4    2.80    6.80
 -11  -4   4    2.60    5.30
 -11  -4   4   -2.00    3.50
 -11  -4   4    3.40    4.20
 -11  -4   4   -3.30    4.00
  11   4  -4    1.70    6.50
  11   4  -4    1.20    4.10
  11   4  -4   -5.60    5.60
 -11  -3   4   51.29   10.50
 -11  -3   4   57.99   10.50
 -11  -3   4   60.19   13.50
 -11  -3   4   43.60   11.80
 -11  -3   4   47.90   10.90
  11   3  -4   48.30   12.10
  11   3  -4   39.70   10.70
  11   3  -4   47.50   11.50
  11   3  -4   54.19   12.20
 -11  -2   4   12.80    5.10
 -11  -2   4   24.10    8.30
 -11  -2   4   23.90    6.00
 -11  -2   4   16.90    6.30
 -11  -2   4   26.50    7.30
  11   2  -4   27.20    8.40
  11   2  -4   14.50    6.40
  11   2  -4   16.70    6.30
 -11  -1   4  106.59   15.20
 -11  -1   4   81.89   13.70
 -11  -1   4   81.59   15.20
 -11  -1   4   72.19   14.00
  11   1  -4   78.99   14.80
  11   1  -4   95.09   17.20
  11   1  -4   60.89   13.80
 -11   0   4    1.40    2.80
 -11   0   4    1.60    2.70
 -11   0   4    6.00    4.10
  11   0  -4    6.40    4.80
  11   0  -4   -4.50    2.80
  11   0  -4    9.80    5.10
 -11   1   4   63.69   12.40
 -11   1   4   79.29   12.70
 -11   1   4   73.09   12.80
  11  -1  -4   74.29   13.50
  11  -1  -4   77.09   15.60
  11  -1  -4   73.09   15.40
  11  -1  -4   61.09   14.40
 -11   2   4   10.60    4.70
 -11   2   4   13.60    5.00
 -11   2   4   24.20    6.00
  11  -2  -4   17.60    8.70
  11  -2  -4   28.10    8.20
  11  -2  -4    6.60    4.80
  11  -2  -4   26.00    8.30
 -11   3   4   46.20    9.30
 -11   3   4   41.50    9.50
 -11   3   4   44.80    9.20
  11  -3  -4   28.70   12.20
  11  -3  -4   58.19   10.70
  11  -3  -4   54.89   12.80
  11  -3  -4   41.60   12.70
 -11   4   4   -0.20    3.00
  11  -4  -4   -1.50    8.30
  11  -4  -4    6.10    7.10
  11  -4  -4    1.40    7.00
 -11   5   4    7.30    5.40
  11  -5  -4    3.60    6.60
  11  -5  -4    0.90    7.10
  11  -5  -4   -6.00    4.70
 -11   6   4   10.20    6.30
  11  -6  -4    1.90    7.40
  11  -6  -4   16.10    9.50
 -10  -6   4   39.50   13.80
 -10  -6   4   48.30   10.80
 -10  -6   4   71.79   16.70
 -10  -6   4   43.10   11.30
  10   6  -4   59.09   13.80
  10   6  -4   39.90   13.80
  10   6  -4   31.40   11.70
 -10  -5   4   -1.20    3.70
 -10  -5   4    0.20    2.80
 -10  -5   4    3.30    4.00
 -10  -5   4    8.70    8.40
 -10  -5   4   -1.20    5.60
  10   5  -4   -6.00    5.10
  10   5  -4   -1.40    6.80
  10   5  -4    2.20    7.00
 -10  -4   4   25.70    9.00
 -10  -4   4   23.20    7.50
 -10  -4   4   22.00    8.40
 -10  -4   4   28.10    6.60
 -10  -4   4   39.10    7.90
  10   4  -4   14.00    7.50
  10   4  -4   10.40    6.80
  10   4  -4   20.10    8.60
 -10  -3   4    1.00    2.50
 -10  -3   4   14.70    5.50
 -10  -3   4    0.20    5.50
 -10  -3   4   -2.10    3.90
 -10  -3   4    1.20    5.90
  10   3  -4    0.30    5.00
  10   3  -4   -4.60    4.20
  10   3  -4    3.30    5.00
  10   3  -4   -0.40    3.40
 -10  -2   4   -2.00    2.60
 -10  -2   4   -8.20    3.20
 -10  -2   4   -5.60    2.70
 -10  -2   4    4.20    4.80
 -10  -2   4   -3.30    4.40
  10   2  -4    5.00    5.10
  10   2  -4   -0.60    2.90
  10   2  -4   -2.50    3.90
 -10  -1   4    3.40    4.20
 -10  -1   4    2.30    2.50
 -10  -1   4    0.10    2.50
 -10  -1   4   -1.40    3.60
  10   1  -4    9.40    5.00
  10   1  -4    1.10    3.90
  10   1  -4    3.20    3.40
 -10   0   4  464.25   63.49
 -10   0   4  485.65   63.49
 -10   0   4  417.46   63.79
 -10   0   4  482.35   63.69
  10   0  -4  501.05   64.49
  10   0  -4  436.06   64.39
  10   0  -4  477.05   65.19
  10   0  -4  409.56   64.49
  10   0  -4  444.56   63.39
 -10   1   4    0.30    2.20
 -10   1   4    0.30    2.40
 -10   1   4    1.70    3.20
  10  -1  -4   -1.00    4.40
  10  -1  -4   -2.90    3.00
  10  -1  -4    5.30    5.00
  10  -1  -4   -1.70    3.20
 -10   2   4   -0.90    2.80
 -10   2   4    0.80    2.10
 -10   2   4   -6.40    3.10
  10  -2  -4   -0.50    5.30
  10  -2  -4    1.20    4.40
  10  -2  -4   -0.20    5.80
  10  -2  -4    2.40    3.60
 -10   3   4   -1.90    2.30
 -10   3   4   -1.70    2.00
 -10   3   4   -4.30    2.50
  10  -3  -4   -1.50    3.10
  10  -3  -4    1.60    5.30
  10  -3  -4    2.20    4.80
  10  -3  -4    4.30    6.60
 -10   4   4   21.60    6.50
  10  -4  -4   20.60    8.80
  10  -4  -4   29.40   10.10
  10  -4  -4   22.40    9.00
 -10   5   4    1.10    3.30
  10  -5  -4   -2.10    4.70
  10  -5  -4    2.20    6.90
  10  -5  -4    7.70    6.50
 -10   6   4   54.79   11.10
  10  -6  -4   31.00   13.70
  10  -6  -4   55.09   14.20
  -9  -6   4    4.20    3.50
  -9  -6   4    6.90    6.60
  -9  -6   4    3.00    4.50
  -9  -6   4   -1.30    6.40
   9   6  -4   12.40    8.30
   9   6  -4    3.00    5.80
   9   6  -4   12.80    6.20
  -9  -5   4   11.60    7.40
  -9  -5   4    5.30    3.30
  -9  -5   4    7.10    6.50
  -9  -5   4   10.70    5.10
  -9  -5   4    8.70    4.40
   9   5  -4   11.70    7.00
   9   5  -4   19.70    7.00
   9   5  -4    6.60    5.00
  -9  -4   4   35.20    9.40
  -9  -4   4   13.40    5.30
  -9  -4   4   15.30    7.40
  -9  -4   4   18.10    4.90
  -9  -4   4   14.40    6.20
   9   4  -4   11.80    5.60
   9   4  -4   15.50    7.60
   9   4  -4   21.30    7.90
  -9  -3   4   42.40    8.20
  -9  -3   4   39.10   10.20
  -9  -3   4   37.20   10.30
  -9  -3   4   45.70    9.10
  -9  -3   4   43.20    9.30
   9   3  -4   37.50   10.10
   9   3  -4   48.60   10.20
   9   3  -4   31.20    9.30
   9   3  -4   41.50    9.60
  -9  -2   4   26.60    8.30
  -9  -2   4   52.99    9.40
  -9  -2   4   41.10    9.60
  -9  -2   4   48.30    8.30
   9   2  -4   37.10    9.00
   9   2  -4   35.00    9.30
   9   2  -4   48.00   10.00
  -9  -1   4   66.59   11.00
  -9  -1   4   56.49   10.20
  -9  -1   4   44.20   10.00
  -9  -1   4   57.29   11.50
   9   1  -4   66.09   12.60
   9   1  -4   58.39   11.40
   9   1  -4   76.79   12.00
  -9   0   4    0.80    2.10
  -9   0   4    0.80    2.80
  -9   0   4    0.40    2.60
  -9   0   4    2.20    2.60
   9   0  -4   -3.10    3.00
   9   0  -4   -0.70    2.60
   9   0  -4   -0.10    2.60
   9   0  -4    0.00    3.20
   9   0  -4   -4.60    2.70
  -9   1   4   64.49   10.10
  -9   1   4   44.70    9.40
  -9   1   4   57.09   10.20
   9  -1  -4   61.79   12.70
   9  -1  -4   59.89   12.60
   9  -1  -4   65.99   10.00
   9  -1  -4   47.10   11.70
   9  -1  -4   61.79   10.70
  -9   2   4   36.80    7.30
  -9   2   4   29.40    6.60
  -9   2   4   31.00    6.60
   9  -2  -4   33.60    8.90
   9  -2  -4   35.60    9.80
   9  -2  -4   36.00    7.60
   9  -2  -4   40.70    9.50
  -9   3   4   37.10    6.60
  -9   3   4   21.80    7.20
  -9   3   4   35.20    6.80
   9  -3  -4   45.10   10.70
   9  -3  -4   33.50   11.20
   9  -3  -4   38.20    7.80
   9  -3  -4   39.00   10.50
   9  -4  -4   20.10    8.50
   9  -4  -4    6.70    7.90
   9  -4  -4   11.00    7.30
  -9   5   4    6.80    4.90
   9  -5  -4   15.90    8.30
   9  -5  -4    8.70    7.00
   9  -5  -4   -1.60    5.20
  -9   6   4    9.70    5.90
   9  -6  -4   20.70    8.30
   9  -6  -4   -0.50    6.00
   9  -6  -4   -2.00    6.60
  -8  -7   4   20.60    6.00
  -8  -7   4   28.80   11.90
  -8  -7   4   10.00    6.60
   8   7  -4   10.80    6.00
   8   7  -4   12.70    8.90
   8   7  -4   23.30    9.50
  -8  -6   4    9.30    4.70
  -8  -6   4   11.90    8.80
  -8  -6   4    7.00    5.70
  -8  -6   4    3.30    7.80
  -8  -6   4    7.90    6.10
   8   6  -4   11.70    5.70
   8   6  -4   12.50    7.20
   8   6  -4   15.80    7.10
   8   6  -4    2.90    6.00
  -8  -5   4   25.20    6.00
  -8  -5   4   31.00    7.40
  -8  -5   4   19.80   10.20
  -8  -5   4   28.10    9.70
  -8  -5   4   13.00    5.60
   8   5  -4   21.50    7.70
   8   5  -4   13.50    6.40
   8   5  -4   33.30   10.00
  -8  -4   4  120.89   22.80
  -8  -4   4  127.09   18.50
  -8  -4   4  138.09   20.50
  -8  -4   4  110.49   19.50
  -8  -4   4  138.19   23.10
   8   4  -4  108.29   20.90
   8   4  -4  114.09   21.40
   8   4  -4  112.19   22.20
  -8  -3   4   38.60    8.80
  -8  -3   4   45.20   11.10
  -8  -3   4   39.60    9.20
  -8  -3   4   66.49    9.40
  -8  -3   4   50.69   11.10
   8   3  -4   51.19   11.40
   8   3  -4   44.30    9.80
   8   3  -4   48.80   10.90
   8   3  -4   34.30    9.40
  -8  -2   4    1.90    2.00
  -8  -2   4    2.60    2.70
  -8  -2   4    3.20    2.70
  -8  -2   4    2.50    3.00
  -8  -2   4   -1.10    3.00
   8   2  -4    6.00    3.30
   8   2  -4   -0.90    2.50
   8   2  -4   -4.20    3.40
   8   2  -4    0.20    3.50
  -8  -1   4   34.70    5.80
  -8  -1   4   27.80    6.60
  -8  -1   4   15.80    5.20
  -8  -1   4   21.10    5.20
   8   1  -4   21.90    5.60
   8   1  -4   20.70    5.80
   8   1  -4   34.50    7.60
   8   1  -4   16.70    5.70
   8   1  -4   25.90    6.40
  -8   0   4   99.49   13.70
  -8   0   4   78.89   14.10
  -8   0   4   74.79   13.70
  -8   0   4   91.89   14.00
   8   0  -4   88.79   14.70
   8   0  -4   76.69   13.90
   8   0  -4   90.69   15.30
   8   0  -4   92.29   15.40
   8   0  -4  100.69   16.00
  -8   1   4   21.50    5.40
  -8   1   4   40.70    6.30
  -8   1   4   26.40    5.40
   8  -1  -4   23.80    7.50
   8  -1  -4   17.50    6.60
   8  -1  -4   25.60    6.90
   8  -1  -4   28.50    6.40
   8  -1  -4   29.50    5.20
  -8   2   4   -1.90    1.70
  -8   2   4    1.60    2.20
  -8   2   4    2.60    2.50
   8  -2  -4    0.50    2.60
   8  -2  -4    1.50    3.50
   8  -2  -4    0.20    2.40
   8  -2  -4    4.00    3.60
  -8   3   4   49.10    8.20
  -8   3   4   42.90    8.10
  -8   3   4   50.99    9.30
   8  -3  -4   36.40   11.30
   8  -3  -4   52.39   11.80
   8  -3  -4   69.19   10.00
   8  -3  -4   35.10   10.70
  -8   4   4  127.09   20.10
   8  -4  -4  148.89   19.20
   8  -4  -4   84.09   21.80
   8  -4  -4  119.69   21.90
   8  -4  -4  115.09   23.50
  -8   5   4   18.20    5.80
   8  -5  -4   12.40    9.00
   8  -5  -4   35.50   12.30
   8  -5  -4   18.00    7.10
  -8   6   4   13.00    5.10
   8  -6  -4    7.10    7.50
   8  -6  -4    1.00    5.40
   8  -6  -4    8.30    6.70
  -8   7   4   23.70    8.20
   8  -7  -4   20.80    8.30
   8  -7  -4    3.20    9.70
  -7  -7   4   18.50   10.60
  -7  -7   4    3.50    4.60
  -7  -7   4    5.50    5.40
  -7  -7   4   16.80    8.60
   7   7  -4   11.90    5.10
   7   7  -4    0.50    7.80
   7   7  -4   10.90    7.60
  -7  -6   4    4.40    4.00
  -7  -6   4    7.30    6.50
  -7  -6   4   13.00    8.30
  -7  -6   4    8.20    5.40
  -7  -6   4    8.30    4.20
   7   6  -4    7.30    7.30
   7   6  -4    9.10    6.10
   7   6  -4    6.80    6.30
   7   6  -4   12.70    4.30
  -7  -5   4   48.70   12.10
  -7  -5   4   25.30    7.40
  -7  -5   4   20.40    7.40
  -7  -5   4   22.20    5.90
  -7  -5   4   26.20    6.40
   7   5  -4   19.30    7.00
   7   5  -4   20.80    8.60
   7   5  -4   17.40    5.50
   7   5  -4   28.60    7.80
  -7  -4   4   40.10   10.90
  -7  -4   4   50.39    9.50
  -7  -4   4   43.80    8.50
  -7  -4   4   48.60    9.50
  -7  -4   4   56.19   12.70
   7   4  -4   49.50   12.00
   7   4  -4   34.30    9.70
   7   4  -4   64.19   11.50
  -7  -3   4   16.20    4.60
  -7  -3   4   16.20    4.50
  -7  -3   4   15.30    4.10
  -7  -3   4    5.00    4.20
  -7  -3   4   19.50    6.80
   7   3  -4   18.00    6.10
   7   3  -4   18.20    6.10
   7   3  -4   11.20    4.90
   7   3  -4    9.50    4.80
  -7  -2   4   -0.60    1.30
  -7  -2   4   -0.80    1.80
  -7  -2   4   -4.50    1.80
  -7  -2   4    1.10    2.50
  -7  -2   4   -1.70    2.60
   7   2  -4    0.80    2.60
   7   2  -4   -0.50    2.30
   7   2  -4    0.70    3.10
   7   2  -4    2.10    2.50
  -7  -1   4   16.60    3.60
  -7  -1   4    7.70    3.80
  -7  -1   4   14.90    4.00
  -7  -1   4   13.40    3.70
   7   1  -4    9.90    3.90
   7   1  -4   10.30    3.50
   7   1  -4   14.10    3.80
   7   1  -4   13.90    4.00
   7   1  -4   10.10    3.90
  -7   0   4   -0.40    2.10
  -7   0   4   -1.30    1.30
  -7   0   4   -1.00    1.70
  -7   0   4   -2.40    1.70
   7   0  -4   -3.30    1.60
   7   0  -4    4.70    2.80
   7   0  -4   -0.10    2.10
   7   0  -4   -1.00    2.30
   7   0  -4   -1.00    1.50
  -7   1   4    7.60    3.00
  -7   1   4   11.30    3.50
  -7   1   4    8.90    2.70
  -7   1   4   14.40    3.40
   7  -1  -4   18.30    5.30
   7  -1  -4   13.90    5.30
   7  -1  -4   21.90    3.70
   7  -1  -4   16.10    5.00
   7  -1  -4   15.80    4.20
  -7   2   4   -0.20    1.70
  -7   2   4   -1.80    2.20
  -7   2   4   -1.20    1.50
   7  -2  -4    1.70    1.90
   7  -2  -4    4.80    3.70
   7  -2  -4   -3.40    3.40
   7  -2  -4   -3.10    2.50
  -7   3   4   13.30    3.40
  -7   3   4   10.80    3.40
  -7   3   4   13.30    4.50
   7  -3  -4   12.60    6.00
   7  -3  -4   19.10    4.70
   7  -3  -4   16.60    5.70
   7  -3  -4   23.40    7.10
  -7   4   4   32.50    8.40
   7  -4  -4   48.10    8.50
   7  -4  -4   63.59   13.70
   7  -4  -4   44.80   10.50
   7  -4  -4   39.10   11.40
  -7   5   4   21.90    6.70
   7  -5  -4   33.10   10.80
   7  -5  -4   26.60    8.70
   7  -5  -4   38.50   12.40
  -7   6   4    2.70    4.80
   7  -6  -4    0.90    3.40
   7  -6  -4   -0.40    5.30
   7  -6  -4    1.80    5.90
  -7   7   4    7.80    6.20
   7  -7  -4    4.40    5.80
   7  -7  -4   11.40    7.70
  -6  -7   4   -1.10    5.40
  -6  -7   4    9.50   11.20
  -6  -7   4    0.20    3.10
  -6  -7   4    0.30    4.00
   6   7  -4    2.50    2.90
   6   7  -4    3.30    4.90
   6   7  -4   17.60    9.30
  -6  -6   4   -2.80    2.40
  -6  -6   4    2.30    4.90
  -6  -6   4    2.30    2.70
  -6  -6   4    1.40    4.00
  -6  -6   4   -2.80    5.50
   6   6  -4   -9.90    5.70
   6   6  -4    0.10    2.80
   6   6  -4    7.80    6.30
   6   6  -4    6.90    5.50
   6   6  -4    6.70    4.50
  -6  -5   4  108.59   15.40
  -6  -5   4   86.39   16.60
  -6  -5   4   92.29   14.70
  -6  -5   4   79.89   13.60
  -6  -5   4   81.79   17.40
   6   5  -4   66.69   13.60
   6   5  -4   85.99   17.30
   6   5  -4   84.89   16.10
   6   5  -4   62.99   14.80
  -6  -4   4  162.28   22.60
  -6  -4   4  171.78   26.60
  -6  -4   4  167.58   23.10
  -6  -4   4  155.18   26.60
  -6  -4   4  142.39   23.80
   6   4  -4  131.29   24.50
   6   4  -4  161.68   26.40
   6   4  -4  139.09   24.60
  -6  -3   4  198.48   29.40
  -6  -3   4  229.48   31.10
  -6  -3   4  249.38   29.80
  -6  -3   4  189.58   31.70
  -6  -3   4  193.48   28.90
   6   3  -4  169.78   30.80
   6   3  -4  198.88   29.50
   6   3  -4  192.18   30.50
   6   3  -4  230.78   30.60
  -6  -2   4  665.53   86.39
  -6  -2   4  624.04   87.49
  -6  -2   4  598.54   86.59
  -6  -2   4  663.73   86.79
  -6  -2   4  588.24   87.29
   6   2  -4  595.34   87.09
   6   2  -4  657.43   87.39
   6   2  -4  663.03   86.99
   6   2  -4  603.84   87.39
  -6  -1   4  103.59   18.00
  -6  -1   4  116.39   17.10
  -6  -1   4  106.99   17.60
  -6  -1   4  136.59   17.10
   6   1  -4  111.69   17.00
   6   1  -4  119.39   16.90
   6   1  -4  107.19   18.00
   6   1  -4  114.19   17.50
   6   1  -4  106.29   18.00
   6   1  -4  128.19   17.80
  -6   0   4  270.47   43.90
  -6   0   4  319.77   44.00
  -6   0   4  336.27   44.20
  -6   0   4  323.47   44.00
   6   0  -4  291.67   44.00
   6   0  -4  345.57   45.10
   6   0  -4  296.77   44.00
   6   0  -4  350.16   44.70
   6   0  -4  344.27   44.90
   6   0  -4  337.07   44.70
  -6   1   4  113.39   17.40
  -6   1   4  119.59   17.10
  -6   1   4  123.09   17.00
   6  -1  -4  131.29   17.00
   6  -1  -4  120.19   17.60
   6  -1  -4  119.49   19.40
   6  -1  -4  100.39   19.40
   6  -1  -4  105.69   19.30
  -6   2   4  583.54   84.29
  -6   2   4  583.54   83.59
  -6   2   4  592.14   83.59
   6  -2  -4  580.54   85.79
   6  -2  -4  695.43   83.49
   6  -2  -4  611.54   85.49
   6  -2  -4  620.84   86.29
   6  -2  -4  618.94   84.29
  -6   3   4  193.28   26.90
  -6   3   4  185.18   27.90
  -6   3   4  196.48   27.00
   6  -3  -4  162.98   28.60
   6  -3  -4  215.98   32.70
   6  -3  -4  208.48   27.70
   6  -3  -4  213.48   32.20
  -6   4   4  141.79   21.00
   6  -4  -4  111.59   22.40
   6  -4  -4  155.48   26.10
   6  -4  -4  152.58   20.80
   6  -4  -4  140.89   26.00
  -6   5   4   71.59   12.10
   6  -5  -4   53.39   14.20
   6  -5  -4   48.70   11.70
   6  -5  -4   89.79   16.60
  -6   6   4    8.90    4.70
  -6   6   4    6.10    5.70
   6  -6  -4   11.30    6.80
   6  -6  -4    1.80    6.20
   6  -6  -4    4.70    4.80
  -6   7   4    8.50    5.50
   6  -7  -4    0.80    6.30
   6  -7  -4    6.80    5.30
  -5  -7   4    5.90    5.10
  -5  -7   4   -0.50    4.80
  -5  -7   4    6.40    6.30
  -5  -7   4   15.90   10.80
  -5  -7   4   13.40    4.40
   5   7  -4    9.10    5.30
   5   7  -4   16.40    9.10
   5   7  -4    1.70    4.00
   5   7  -4    2.00    4.40
  -5  -6   4   28.90   10.60
  -5  -6   4   41.70    9.20
  -5  -6   4   40.00    9.60
  -5  -6   4   60.49   14.80
  -5  -6   4   46.00    9.30
   5   6  -4   60.99   13.60
   5   6  -4   46.80   10.80
   5   6  -4   43.90    9.10
   5   6  -4   62.89   10.10
  -5  -5   4    7.00    7.50
  -5  -5   4    1.40    3.60
  -5  -5   4   -1.10    2.20
  -5  -5   4   -1.60    2.60
  -5  -5   4    5.00    3.20
   5   5  -4   -2.90    1.70
   5   5  -4   -0.80    4.50
   5   5  -4    3.80    6.60
   5   5  -4    2.70    5.00
  -5  -4   4    4.90    4.40
  -5  -4   4    0.00    2.00
  -5  -4   4    0.70    4.80
  -5  -4   4   -2.20    1.90
  -5  -4   4   -5.20    2.50
   5   4  -4    3.90    4.40
   5   4  -4   -1.80    1.60
   5   4  -4   -6.20    2.80
   5   4  -4   -1.40    4.00
  -5  -3   4    6.80    4.00
  -5  -3   4   13.00    3.10
  -5  -3   4   10.10    4.40
  -5  -3   4   11.80    3.50
  -5  -3   4    9.70    3.40
   5   3  -4   11.70    4.00
   5   3  -4    9.20    3.40
   5   3  -4    8.60    3.80
   5   3  -4    9.80    4.80
  -5  -2   4   11.80    3.40
  -5  -2   4   12.50    3.00
  -5  -2   4   13.10    3.60
  -5  -2   4   12.40    4.10
  -5  -2   4   10.40    3.80
   5   2  -4   12.70    3.90
   5   2  -4    7.70    3.50
   5   2  -4   12.40    4.10
   5   2  -4    8.80    3.40
  -5  -1   4  253.67   32.10
  -5  -1   4  246.38   32.00
  -5  -1   4  218.48   32.30
  -5  -1   4  248.48   31.90
   5   1  -4  219.88   32.40
   5   1  -4  243.88   32.60
   5   1  -4  236.98   32.40
   5   1  -4  207.28   32.20
   5   1  -4  206.48   31.40
  -5   0   4    2.00    1.50
  -5   0   4    0.80    1.30
  -5   0   4   -0.70    0.90
  -5   0   4    0.80    1.10
   5   0  -4   -1.70    2.10
   5   0  -4    0.10    1.40
   5   0  -4    1.10    1.80
   5   0  -4    0.10    1.10
   5   0  -4   -2.20    1.40
   5   0  -4   -0.50    1.10
  -5   1   4  232.08   32.20
  -5   1   4  236.68   32.20
  -5   1   4  225.78   32.60
   5  -1  -4  228.58   33.50
   5  -1  -4  205.98   32.60
   5  -1  -4  225.68   33.60
   5  -1  -4  256.97   32.20
   5  -1  -4  249.68   34.00
  -5   2   4   13.10    2.60
  -5   2   4   14.50    3.70
  -5   2   4   13.90    2.60
   5  -2  -4    7.60    2.90
   5  -2  -4   12.70    2.60
   5  -2  -4   11.40    5.20
   5  -2  -4   12.70    5.50
   5  -2  -4    5.10    3.20
  -5   3   4   10.50    2.30
  -5   3   4    9.90    3.70
  -5   3   4   11.30    2.50
   5  -3  -4    4.40    5.40
   5  -3  -4    2.20    3.60
   5  -3  -4   16.90    3.50
   5  -3  -4    9.80    3.10
   5  -3  -4    5.90    5.90
  -5   4   4    2.20    3.00
  -5   4   4   -0.50    1.50
   5  -4  -4   -1.30    1.90
   5  -4  -4   -2.30    3.80
   5  -4  -4    2.60    3.70
   5  -4  -4    2.80    3.60
  -5   5   4    2.70    3.50
   5  -5  -4    0.80    4.70
   5  -5  -4    6.50    3.70
   5  -5  -4    5.80    3.60
   5  -5  -4    2.50    5.50
  -5   6   4   43.50    8.80
  -5   6   4   27.50    9.80
   5  -6  -4   36.10    9.50
   5  -6  -4   33.30   11.10
   5  -6  -4   49.70   13.20
  -5   7   4    5.10    4.40
  -5   7   4   21.20    9.00
   5  -7  -4    9.60    5.60
   5  -7  -4   10.70    9.20
   5  -7  -4   22.40   11.60
  -4  -7   4   -0.40    7.00
  -4  -7   4    5.00    3.70
  -4  -7   4   -8.10    3.40
  -4  -7   4    3.40    3.50
   4   7  -4   -4.80    3.70
   4   7  -4   -0.20    2.90
   4   7  -4   -2.30    6.90
   4   7  -4   -5.40    4.90
  -4  -6   4    8.80    6.90
  -4  -6   4   -2.30    2.20
  -4  -6   4   -1.30    1.80
  -4  -6   4   10.20    4.70
  -4  -6   4   12.10    6.50
   4   6  -4    0.80    2.60
   4   6  -4    2.80    3.20
   4   6  -4    7.40    5.70
   4   6  -4    4.90    5.50
  -4  -5   4  277.37   41.70
  -4  -5   4  338.07   42.10
  -4  -5   4  261.37   41.30
  -4  -5   4  347.97   44.20
   4   5  -4  323.17   43.20
   4   5  -4  264.87   41.40
   4   5  -4  302.97   41.70
   4   5  -4  282.97   42.80
   4   5  -4  320.17   43.90
  -4  -4   4   67.39   13.30
  -4  -4   4   63.39   11.00
  -4  -4   4   70.39   14.10
  -4  -4   4   66.79   11.60
  -4  -4   4   75.39   11.80
   4   4  -4   60.89   12.40
   4   4  -4   71.59   14.10
   4   4  -4   64.69   11.20
   4   4  -4   74.99   12.80
  -4  -3   4   81.69   11.70
  -4  -3   4   69.29   12.40
  -4  -3   4   74.19   13.80
  -4  -3   4   94.79   14.60
  -4  -3   4   79.79   12.80
   4   3  -4   75.89   13.90
   4   3  -4   70.99   13.40
   4   3  -4   69.79   13.20
   4   3  -4   83.59   12.00
  -4  -2   4    1.90    2.10
  -4  -2   4    2.10    1.70
  -4  -2   4    1.20    1.30
  -4  -2   4    3.00    1.80
  -4  -2   4    1.60    2.10
   4   2  -4    1.20    2.00
   4   2  -4   -0.20    1.80
   4   2  -4    1.20    2.00
   4   2  -4    2.80    2.00
  -4  -1   4  444.76   54.29
  -4  -1   4  464.45   54.09
  -4  -1   4  362.16   54.39
  -4  -1   4  331.57   53.39
  -4  -1   4  435.06   54.19
   4   1  -4  355.36   53.39
   4   1  -4  400.66   54.49
   4   1  -4  448.26   54.69
   4   1  -4  426.76   54.69
   4   1  -4  403.16   54.29
  -4   0   4  270.87   42.00
  -4   0   4  336.07   42.30
  -4   0   4  320.07   42.10
  -4   0   4  309.77   42.10
   4   0  -4  285.07   42.40
   4   0  -4  304.37   42.20
   4   0  -4  329.97   42.90
   4   0  -4  281.67   42.30
   4   0  -4  350.96   42.70
   4   0  -4  301.57   42.10
  -4   1   4  432.66   56.49
  -4   1   4  389.96   56.39
  -4   1   4  405.26   56.89
   4  -1  -4  412.26   57.79
   4  -1  -4  402.46   57.89
   4  -1  -4  421.36   57.69
   4  -1  -4  452.85   56.59
   4  -1  -4  393.56   56.99
  -4   2   4    1.40    1.80
  -4   2   4    1.40    1.00
  -4   2   4    1.10    1.10
   4  -2  -4    1.50    2.20
   4  -2  -4    3.20    1.40
   4  -2  -4   -0.30    2.40
   4  -2  -4    2.80    1.50
   4  -2  -4    1.60    2.80
  -4   3   4   81.09   11.60
  -4   3   4   82.29   11.60
  -4   3   4   74.69   12.80
   4  -3  -4  100.89   17.10
   4  -3  -4   80.59   12.80
   4  -3  -4  105.19   16.60
   4  -3  -4   83.79   12.40
   4  -3  -4   79.99   14.30
  -4   4   4   76.29   10.30
  -4   4   4   66.39   11.90
  -4   4   4   72.79   10.40
   4  -4  -4   69.19   11.60
   4  -4  -4   89.29   16.10
   4  -4  -4   51.69   12.10
   4  -4  -4   75.29   15.80
  -4   5   4  308.27   38.00
   4  -5  -4  205.88   37.80
   4  -5  -4  303.87   40.90
  -4   6   4    4.70    6.50
  -4   6   4   -4.20    2.50
   4  -6  -4    0.30    3.50
   4  -6  -4    2.70    2.90
   4  -6  -4   -5.20    6.40
   4  -6  -4   -6.00    6.20
  -4   7   4    6.30    6.20
  -4   7   4   20.20    8.80
  -4   7   4   -4.60    4.80
   4  -7  -4   -1.90    4.00
   4  -7  -4    4.60    8.00
   4  -7  -4    3.00    9.10
  -3  -7   4    4.80    5.70
  -3  -7   4    4.00    4.80
  -3  -7   4   10.10    4.40
  -3  -7   4    9.60    4.10
   3   7  -4    8.10    4.70
   3   7  -4    8.90    4.30
   3   7  -4    3.00    4.10
   3   7  -4   10.80    4.30
  -3  -6   4    4.30    4.30
  -3  -6   4   10.10    7.50
  -3  -6   4   -1.60    1.70
  -3  -6   4   -1.80    2.40
  -3  -6   4    3.40    3.90
   3   6  -4    0.60    3.30
   3   6  -4    3.50    3.00
   3   6  -4   -3.10    5.90
   3   6  -4    0.80    3.70
  -3  -5   4    9.70    3.20
  -3  -5   4    3.40    2.80
  -3  -5   4    0.80    3.20
  -3  -5   4   11.60    6.50
  -3  -5   4    5.90    5.60
   3   5  -4   -5.40    4.30
   3   5  -4   10.70    5.90
   3   5  -4    6.70    3.10
   3   5  -4    6.80    5.00
   3   5  -4   -3.30    3.00
  -3  -4   4   11.90    4.10
  -3  -4   4    7.90    2.60
  -3  -4   4   10.00    3.20
  -3  -4   4   15.10    5.70
  -3  -4   4    4.30    3.60
   3   4  -4   13.00    5.50
   3   4  -4    6.20    2.70
   3   4  -4   10.80    4.40
   3   4  -4    7.40    3.20
   3   4  -4    2.00    2.90
  -3  -3   4    7.30    3.50
  -3  -3   4    5.30    2.40
  -3  -3   4    6.90    3.10
  -3  -3   4   10.70    3.00
  -3  -3   4    5.30    1.80
  -3  -3   4    6.10    1.90
  -3  -3   4    7.40    2.30
   3   3  -4   12.40    4.10
   3   3  -4    6.50    2.30
   3   3  -4    8.30    3.20
   3   3  -4    4.20    2.90
   3   3  -4    8.80    2.50
   3   3  -4    6.80    2.00
  -3  -2   4  356.76   48.50
  -3  -2   4  318.67   47.60
  -3  -2   4  368.26   47.90
  -3  -2   4  362.66   47.90
   3   2  -4  380.36   48.30
   3   2  -4  346.17   48.50
   3   2  -4  359.86   48.00
   3   2  -4  296.87   48.20
  -3  -1   4    9.30    2.40
  -3  -1   4    8.20    2.10
  -3  -1   4    8.90    2.30
  -3  -1   4    7.80    2.70
  -3  -1   4   10.30    1.50
   3   1  -4    6.50    2.50
   3   1  -4   11.30    2.50
   3   1  -4    9.20    2.60
   3   1  -4    3.90    2.20
  -3   0   4   -0.80    1.00
  -3   0   4   -0.70    0.80
  -3   0   4   -0.50    0.70
  -3   0   4    1.20    1.10
  -3   0   4    0.80    1.10
  -3   0   4    1.40    0.90
   3   0  -4   -0.60    1.00
   3   0  -4    0.10    1.00
   3   0  -4   -1.50    0.80
   3   0  -4    1.40    1.70
   3   0  -4   -1.20    0.60
   3   0  -4    0.90    1.30
  -3   1   4    4.00    2.40
  -3   1   4   11.00    2.50
  -3   1   4    9.60    1.70
   3  -1  -4    7.30    2.70
   3  -1  -4    9.60    3.10
   3  -1  -4   11.60    2.10
   3  -1  -4    6.10    2.50
  -3   2   4  374.66   48.00
  -3   2   4  365.36   48.00
  -3   2   4  371.96   48.70
   3  -2  -4  326.37   48.60
   3  -2  -4  370.16   48.50
   3  -2  -4  280.57   49.10
   3  -2  -4  341.57   50.19
   3  -2  -4  365.76   50.09
  -3   3   4    7.20    1.60
  -3   3   4    7.40    1.60
  -3   3   4    4.20    2.20
  -3   3   4    4.90    3.60
  -3   3   4    5.90    1.70
   3  -3  -4    4.80    2.10
   3  -3  -4    7.30    2.00
   3  -3  -4    5.70    2.40
   3  -3  -4   12.40    5.00
   3  -3  -4    4.00    3.10
   3  -3  -4    3.40    3.80
  -3   4   4    9.90    2.10
  -3   4   4    7.00    2.70
  -3   4   4    7.80    2.10
  -3   4   4    4.00    4.20
   3  -4  -4    8.30    5.20
   3  -4  -4    0.10    3.50
   3  -4  -4   15.00    4.70
   3  -4  -4    4.90    3.10
   3  -4  -4    9.70    3.00
   3  -4  -4   10.90    3.10
  -3   5   4   -0.30    3.10
  -3   5   4    6.40    5.60
   3  -5  -4    2.20    2.30
   3  -5  -4   -2.40    5.60
   3  -5  -4    9.60    4.00
   3  -5  -4    1.40    3.70
   3  -5  -4   10.50    7.60
  -3   6   4   -4.70    3.60
  -3   6   4    1.70    5.40
  -3   6   4    7.30    6.50
   3  -6  -4   -6.30    5.60
   3  -6  -4   -4.40    2.80
   3  -6  -4    4.80    5.60
   3  -6  -4   -4.10    3.10
  -3   7   4   12.40    6.30
  -3   7   4   11.90    7.50
   3  -7  -4   11.90    8.90
   3  -7  -4    8.90    7.20
   3  -7  -4    4.30    4.90
  -2  -7   4   -5.00    2.40
  -2  -7   4   -1.40    3.10
  -2  -7   4   -6.30    6.40
  -2  -7   4    2.00    3.40
   2   7  -4    7.30    3.60
   2   7  -4    7.10    3.60
   2   7  -4    4.70    3.70
   2   7  -4    2.90    5.20
  -2  -6   4   51.09    8.70
  -2  -6   4   25.30    6.70
  -2  -6   4   47.90    8.40
  -2  -6   4   51.99   11.50
   2   6  -4   30.70    8.50
   2   6  -4   27.50    6.90
   2   6  -4   30.20    7.50
   2   6  -4   35.20    7.60
   2   6  -4   56.59   11.70
  -2  -5   4   32.10    6.70
  -2  -5   4   37.70    7.10
  -2  -5   4   34.80    7.30
  -2  -5   4   49.80   10.30
  -2  -5   4   30.50    9.20
   2   5  -4   28.70    6.70
   2   5  -4   38.90    9.30
   2   5  -4   26.00    8.20
   2   5  -4   35.20    7.40
  -2  -4   4    0.10    1.20
  -2  -4   4   -1.90    1.40
  -2  -4   4   -1.60    2.00
  -2  -4   4    1.80    3.80
  -2  -4   4   -0.60    1.90
  -2  -4   4   -2.00    2.40
   2   4  -4    0.90    2.40
   2   4  -4    0.90    2.70
   2   4  -4   -1.90    3.00
   2   4  -4    4.00    4.00
   2   4  -4   -1.00    1.60
  -2  -3   4    1.50    1.70
  -2  -3   4    2.90    1.70
  -2  -3   4    5.10    1.80
  -2  -3   4   -0.10    2.00
  -2  -3   4    0.50    1.60
  -2  -3   4    2.20    2.10
   2   3  -4    1.40    1.80
   2   3  -4    5.10    2.70
   2   3  -4    1.10    3.00
   2   3  -4    0.80    1.40
   2   3  -4    1.60    2.20
   2   3  -4    2.20    1.50
  -2  -2   4   91.39   14.30
  -2  -2   4  104.09   14.60
  -2  -2   4  119.39   14.80
  -2  -2   4   80.19   14.20
  -2  -2   4  113.99   15.40
   2   2  -4  121.59   14.70
   2   2  -4  107.69   15.20
   2   2  -4  111.59   14.90
   2   2  -4  102.89   15.20
  -2  -1   4   85.19   12.60
  -2  -1   4   90.69   11.90
  -2  -1   4   85.59   12.20
  -2  -1   4   93.99   12.30
  -2  -1   4   84.29   12.10
   2   1  -4   82.59   12.50
   2   1  -4   80.29   12.50
   2   1  -4   79.09   12.10
   2   1  -4   83.39   12.40
  -2   0   4 1415.26  168.38
  -2   0   4 1375.76  168.28
  -2   0   4 1081.79  168.48
  -2   0   4 1163.48  168.48
   2   0  -4 1272.37  168.58
   2   0  -4 1314.37  168.48
   2   0  -4 1191.28  168.28
   2   0  -4 1163.18  168.48
   2   0  -4 1230.68  168.68
   2   0  -4 1243.28  168.58
  -2   1   4   68.39   12.70
  -2   1   4   83.49   12.50
  -2   1   4   86.19   11.20
  -2   1   4   91.09   11.70
   2  -1  -4   90.79   11.70
   2  -1  -4   77.99   12.20
   2  -1  -4   66.89   11.70
   2  -1  -4   73.79   12.40
   2  -1  -4   80.29   12.30
  -2   2   4  102.59   13.50
  -2   2   4   99.39   15.30
  -2   2   4  106.99   14.20
   2  -2  -4  118.79   15.80
   2  -2  -4   78.39   15.00
   2  -2  -4   94.89   16.00
   2  -2  -4   81.39   14.00
   2  -2  -4   97.69   14.20
   2  -2  -4  101.89   14.20
  -2   3   4    2.70    1.00
  -2   3   4    2.80    2.10
  -2   3   4    2.00    1.00
  -2   3   4    2.50    2.70
   2  -3  -4   -1.90    2.20
   2  -3  -4    3.70    1.70
   2  -3  -4    2.70    2.10
   2  -3  -4    2.90    1.20
   2  -3  -4    2.80    2.80
   2  -3  -4    5.00    2.10
   2  -3  -4    2.00    2.00
   2  -3  -4    2.50    1.70
  -2   4   4   -1.60    1.10
  -2   4   4   -0.50    4.50
  -2   4   4    0.40    2.30
  -2   4   4    1.70    1.30
  -2   4   4   -1.50    1.20
   2  -4  -4   -0.30    1.20
   2  -4  -4    1.80    2.90
   2  -4  -4   -0.70    1.90
   2  -4  -4    0.00    1.10
   2  -4  -4    4.10    4.70
   2  -4  -4   -1.60    1.70
   2  -4  -4   -1.60    4.20
   2  -4  -4   -2.40    1.90
   2  -4  -4   -1.30    1.70
  -2   5   4   32.00    9.60
  -2   5   4   42.60    7.10
  -2   5   4   14.40    6.60
   2  -5  -4   29.50    6.60
   2  -5  -4   26.40    7.20
   2  -5  -4   41.70   10.30
   2  -5  -4   30.40    6.70
   2  -5  -4   35.10   10.60
  -2   6   4   48.00    8.50
  -2   6   4   16.60    7.40
  -2   6   4   23.90    8.80
   2  -6  -4   34.10    7.70
   2  -6  -4   29.40    6.90
   2  -6  -4   30.00    9.60
   2  -6  -4   16.70    6.20
   2  -6  -4   27.70    9.90
  -2   7   4    3.00    4.40
  -2   7   4    4.10    4.30
  -2   7   4   12.90    7.20
   2  -7  -4    0.10    4.00
   2  -7  -4    5.90    5.40
   2  -7  -4    5.40    5.80
  -1  -7   4    1.20    4.90
  -1  -7   4   -1.90    2.60
  -1  -7   4    1.40    3.60
  -1  -7   4    2.00    3.20
   1   7  -4    7.50    4.90
   1   7  -4    6.10    5.60
   1   7  -4    3.80    3.40
   1   7  -4    3.10    3.30
  -1  -6   4   72.89   14.80
  -1  -6   4   88.89   12.70
  -1  -6   4   50.09   11.10
  -1  -6   4   61.49   11.80
   1   6  -4   62.79   13.10
   1   6  -4   66.09   11.80
   1   6  -4   78.49   12.10
   1   6  -4   71.29   12.20
  -1  -5   4   -0.70    2.80
  -1  -5   4    0.70    2.20
  -1  -5   4   -0.80    2.10
  -1  -5   4   -1.90    4.30
   1   5  -4    3.20    2.50
   1   5  -4    8.60    5.10
   1   5  -4    4.80    4.50
   1   5  -4   -6.30    2.30
  -1  -4   4    2.30    1.90
  -1  -4   4    4.10    3.20
  -1  -4   4    4.90    2.70
  -1  -4   4   -0.30    1.30
  -1  -4   4    4.30    2.60
  -1  -4   4    1.10    2.20
   1   4  -4   -1.60    2.00
   1   4  -4    6.40    3.60
   1   4  -4   -0.20    2.90
   1   4  -4    3.30    2.10
   1   4  -4    5.00    2.80
  -1  -3   4  282.67   37.40
  -1  -3   4  200.28   37.30
  -1  -3   4  331.47   38.50
  -1  -3   4  311.47   37.50
  -1  -3   4  239.78   37.20
   1   3  -4  303.57   38.30
   1   3  -4  271.37   37.20
   1   3  -4  287.97   38.00
   1   3  -4  270.47   37.30
   1   3  -4  261.77   37.40
  -1  -2   4   54.89    7.60
  -1  -2   4   36.50    7.30
  -1  -2   4   61.59    8.80
  -1  -2   4   48.50    7.00
  -1  -2   4   57.59    7.70
  -1  -2   4   36.70    7.20
   1   2  -4   53.49    8.20
   1   2  -4   49.30    7.30
   1   2  -4   41.50    7.30
   1   2  -4   49.90    8.10
   1   2  -4   40.90    7.20
  -1  -1   4 2026.30  267.17
  -1  -1   4 1872.41  267.07
  -1  -1   4 1990.10  267.17
  -1  -1   4 1939.91  267.07
   1   1  -4 2052.69  267.37
   1   1  -4 1981.50  267.07
   1   1  -4 1891.11  267.27
   1   1  -4 1921.91  267.07
   1   1  -4 2117.19  267.27
  -1   0   4    0.10    0.90
  -1   0   4    1.00    0.90
  -1   0   4   -0.10    0.40
   1   0  -4   -0.10    0.40
   1   0  -4   -0.90    0.70
   1   0  -4    0.50    0.80
   1   0  -4   -0.10    0.50
   1   0  -4    0.10    0.50
   1   0  -4   -0.20    0.90
  -1   1   4 1722.63  250.87
  -1   1   4 1840.62  251.07
   1  -1  -4 1847.62  250.97
   1  -1  -4 1929.21  251.17
   1  -1  -4 1837.52  250.57
   1  -1  -4 1762.02  250.87
   1  -1  -4 2019.40  250.57
   1  -1  -4 1855.41  250.37
  -1   2   4   39.00    5.60
  -1   2   4   43.40    8.00
  -1   2   4   51.09    6.30
  -1   2   4   35.80    7.50
   1  -2  -4   35.60    5.60
   1  -2  -4   37.40    6.50
   1  -2  -4   34.60    7.40
   1  -2  -4   50.69    7.20
   1  -2  -4   35.50    7.10
   1  -2  -4   45.10    6.80
   1  -2  -4   42.20    7.90
  -1   3   4  215.68   33.50
  -1   3   4  258.57   32.50
  -1   3   4  207.98   31.80
  -1   3   4  205.48   31.80
  -1   3   4  250.57   34.00
   1  -3  -4  234.28   31.90
   1  -3  -4  210.08   32.90
   1  -3  -4  227.48   32.60
   1  -3  -4  243.28   33.10
   1  -3  -4  276.07   32.50
   1  -3  -4  263.47   34.00
   1  -3  -4  284.17   34.60
   1  -3  -4  243.58   32.80
   1  -3  -4  222.78   31.90
  -1   4   4   -1.20    2.70
  -1   4   4    3.10    2.40
  -1   4   4    0.60    1.40
  -1   4   4    3.00    1.40
  -1   4   4    0.20    3.30
   1  -4  -4    0.40    2.20
   1  -4  -4    3.60    3.20
   1  -4  -4    2.10    1.40
   1  -4  -4   -2.20    3.80
   1  -4  -4    3.00    2.40
   1  -4  -4    2.50    1.30
   1  -4  -4    1.70    2.20
   1  -4  -4    2.20    3.10
   1  -4  -4    0.10    2.20
  -1   5   4   -0.80    2.70
  -1   5   4    2.50    4.10
  -1   5   4    3.40    3.20
   1  -5  -4   -1.10    2.50
   1  -5  -4   -4.10    3.40
   1  -5  -4    1.70    2.60
   1  -5  -4   -1.50    3.00
   1  -5  -4   -5.20    3.50
   1  -5  -4   -0.90    2.00
  -1   6   4   37.90   10.90
  -1   6   4   57.39   12.60
  -1   6   4   38.60    9.70
  -1   6   4   80.69   15.90
   1  -6  -4   51.49   12.30
   1  -6  -4   55.59   10.90
   1  -6  -4   62.19   13.50
   1  -6  -4   57.29   11.00
  -1   7   4   -1.20    4.00
  -1   7   4    3.40    7.30
  -1   7   4    4.10    4.00
   1  -7  -4    5.30    4.90
   1  -7  -4   -3.20    6.40
   1  -7  -4    0.90    3.00
   0  -7   4    9.40    4.50
   0  -7   4    5.00    3.30
   0  -7   4    8.30    4.00
   0   7  -4    5.80    3.70
   0   7  -4   11.60    4.70
   0   7  -4    5.30    3.80
   0   7  -4    7.00    4.40
   0  -6   4    4.60    2.80
   0  -6   4   23.50    7.30
   0  -6   4    8.10    4.20
   0  -6   4    1.40    3.70
   0   6  -4    2.50    3.00
   0   6  -4   -0.90    3.30
   0   6  -4   -1.70    3.40
   0   6  -4    8.40    4.50
   0  -5   4   87.59   20.80
   0  -5   4  136.59   20.10
   0  -5   4   95.49   20.70
   0  -5   4  172.38   20.50
   0  -5   4  159.48   20.30
   0  -5   4  169.28   23.20
   0   5  -4  122.79   20.70
   0   5  -4  142.29   20.00
   0   5  -4  170.38   22.90
   0   5  -4  152.38   20.10
   0   5  -4  132.29   21.60
   0  -4   4   11.70    3.40
   0  -4   4   11.50    4.90
   0  -4   4    9.40    3.30
   0  -4   4    8.50    3.90
   0  -4   4    6.30    3.70
   0  -4   4   13.50    3.40
   0   4  -4   15.00    3.80
   0   4  -4   18.10    3.80
   0   4  -4   17.00    5.00
   0   4  -4   14.00    4.10
   0   4  -4   12.00    3.20
   0  -3   4  206.78   32.90
   0  -3   4  177.18   33.30
   0  -3   4  259.67   33.30
   0  -3   4  283.47   34.20
   0  -3   4  262.47   33.20
   0  -3   4  188.88   33.50
   0  -3   4  232.88   33.20
   0   3  -4  268.67   33.10
   0   3  -4  253.77   33.10
   0   3  -4  244.68   33.10
   0   3  -4  284.27   34.00
   0   3  -4  256.17   33.70
   0  -2   4  990.40  126.19
   0  -2   4  775.92  126.49
   0  -2   4  925.71  126.29
   0  -2   4  978.10  126.29
   0  -2   4  761.42  126.39
   0   2  -4  945.01  126.19
   0   2  -4  942.11  126.19
   0   2  -4  982.60  126.59
   0   2  -4 1106.89  126.69
   0  -1   4  839.32  112.49
   0  -1   4  852.21  112.89
   0  -1   4  827.32  112.49
   0  -1   4  838.72  112.79
   0  -1   4  829.62  112.59
   0   1  -4  865.71  112.69
   0   1  -4  812.52  112.49
   0   1  -4  822.22  112.69
   0   1  -4  795.32  112.49
   0   0   4 5372.56  656.83
   0   0   4 5403.66  656.83
   0   0  -4 4578.24  656.63
   0   0  -4 4417.96  656.43
   0   0  -4 4709.63  656.73
   0   0  -4 4580.74  656.63
   0   0  -4 5001.50  656.63
   0   1   4  755.72  106.99
   0   1   4  764.72  107.09
   0  -1  -4  830.42  106.89
   0  -1  -4  779.02  106.99
   0  -1  -4  804.92  106.79
   0  -1  -4  905.51  107.29
   0  -1  -4  689.33  106.29
   0  -1  -4  825.92  106.99
   0  -1  -4  765.02  106.69
   0   2   4  814.32  122.89
   0   2   4  869.51  123.09
   0   2   4 1020.60  122.09
   0  -2  -4  862.61  122.69
   0  -2  -4  932.81  122.59
   0  -2  -4  988.90  122.09
   0  -2  -4  724.93  122.29
   0  -2  -4  881.61  122.79
   0  -2  -4  913.11  122.99
   0  -2  -4  958.20  123.29
   0   3   4  178.18   26.70
   0   3   4  142.99   27.80
   0   3   4  246.78   27.20
   0  -3  -4  185.08   26.70
   0  -3  -4  222.18   28.30
   0  -3  -4  222.08   29.00
   0  -3  -4  216.48   27.90
   0  -3  -4  215.18   27.70
   0  -3  -4  194.98   27.70
   0  -3  -4  156.88   27.90
   0  -3  -4  186.38   26.70
   0   4   4    8.90    2.40
   0   4   4   16.40    5.50
   0   4   4   13.70    2.70
   0   4   4   17.70    3.60
   0   4   4   11.10    4.70
   0  -4  -4   11.30    3.10
   0  -4  -4   15.90    5.40
   0  -4  -4    9.70    4.00
   0  -4  -4    7.70    3.70
   0  -4  -4    9.90    2.50
   0  -4  -4   11.10    2.60
   0  -4  -4    7.90    4.80
   0  -4  -4    7.90    3.70
   0  -4  -4   16.30    4.00
   0   5   4  116.89   22.50
   0   5   4  157.28   20.00
   0   5   4   88.79   19.90
   0   5   4  119.69   22.20
   0  -5  -4  130.29   22.40
   0  -5  -4  143.09   21.30
   0  -5  -4  123.69   21.10
   0  -5  -4  129.69   20.10
   0  -5  -4  158.68   24.40
   0  -5  -4  159.48   19.90
   0   6   4    2.40    5.20
   0   6   4    1.50    3.00
   0   6   4   -0.70    4.50
   0   6   4    8.40    6.60
   0   6   4    9.80    5.50
   0  -6  -4   -4.10    4.50
   0  -6  -4    2.70    6.40
   0  -6  -4    1.60    2.70
   0  -6  -4    4.00    6.20
   0  -6  -4    1.70    3.90
   0   7   4    5.20    7.00
   0   7   4    5.10    4.80
   0   7   4    1.10    4.40
   0  -7  -4    6.90    7.20
   0  -7  -4   -2.40    4.30
   0  -7  -4    9.20    4.70
   1  -7   4   28.30    6.60
   1  -7   4   23.40    6.10
  -1   7  -4   21.50    5.90
  -1   7  -4   19.50    6.20
  -1   7  -4   27.60    6.60
   1  -6   4   86.59   12.60
   1  -6   4   54.19   11.30
   1  -6   4   91.89   12.50
  -1   6  -4   55.49   12.20
  -1   6  -4   60.09   11.30
  -1   6  -4   62.59   11.00
  -1   6  -4   57.59   11.50
   1  -5   4   55.99   14.50
   1  -5   4  115.69   14.60
   1  -5   4  103.19   14.50
   1  -5   4   62.49   14.50
  -1   5  -4   91.59   15.00
  -1   5  -4  100.39   14.30
  -1   5  -4   93.09   13.90
  -1   5  -4   80.89   14.40
   1  -4   4   25.10    4.90
   1  -4   4   16.00    5.50
   1  -4   4   15.40    5.00
   1  -4   4   21.20    4.80
   1  -4   4   21.40    4.70
  -1   4  -4   23.40    4.70
  -1   4  -4   17.60    4.90
  -1   4  -4   20.20    5.40
  -1   4  -4   23.80    5.10
  -1   4  -4   30.70    5.20
   1  -3   4    8.90    3.30
   1  -3   4    3.10    1.20
   1  -3   4    4.30    2.90
   1  -3   4    3.90    1.80
   1  -3   4   -1.60    0.80
   1  -3   4    3.00    1.90
  -1   3  -4    0.00    1.80
  -1   3  -4    4.00    2.30
  -1   3  -4    5.30    1.80
  -1   3  -4    7.90    2.90
  -1   3  -4    4.80    2.20
   1  -2   4  378.46   48.70
   1  -2   4  308.17   49.30
   1  -2   4  344.37   48.80
   1  -2   4  297.17   49.10
  -1   2  -4  350.96   48.60
  -1   2  -4  401.66   48.80
  -1   2  -4  367.36   48.80
  -1   2  -4  369.46   48.80
  -1   2  -4  368.86   48.60
   1  -1   4  620.24   83.79
   1  -1   4  612.34   83.39
   1  -1   4  622.94   83.89
  -1   1  -4  599.74   83.19
  -1   1  -4  595.54   83.19
  -1   1  -4  634.64   83.29
  -1   1  -4  592.84   83.29
  -1   1  -4  637.34   83.29
   1   0   4   -0.90    0.40
   1   0   4    0.60    1.10
   1   0   4   -1.70    0.90
  -1   0  -4   -0.30    0.60
  -1   0  -4    0.40    0.90
  -1   0  -4    1.60    0.90
  -1   0  -4    0.00    0.50
  -1   0  -4   -0.30    0.50
  -1   0  -4    0.60    0.60
   1   1   4  563.34   81.69
   1   1   4  612.94   81.79
   1   1   4  596.34   81.69
  -1  -1  -4  721.53   81.89
  -1  -1  -4  564.44   81.29
  -1  -1  -4  564.04   81.19
  -1  -1  -4  572.74   81.59
[truncated: 704,429 more chars]
