# Supplementary material for: Synthesis and crystal structure of N,N′-(1,4-phenyl­enedi­methyl­idyne)bis­(2-phenyl­benzenamine)
Source: Acta Crystallogr E Crystallogr Commun. 2025 Sep 11;81(Pt 10):954–7. doi: 10.1107/S2056989025007996 (PMC12498057; doi:10.1107/S2056989025007996)
Supplement: Supplementary file 2 [file e-81-00954-Isup2.hkl]

data_I                                                                          
_shelx_title ' SS2_a.res in P2(1)/n'                                            
_shelx_refln_list_code          4                                               
_shelx_F_calc_maximum      126.09                                               
_exptl_crystal_F_000       506.00                                               
_reflns_d_resolution_high  0.7697                                               
                                                                                
loop_                                                                           
 _space_group_symop_operation_xyz                                               
 'x, y, z'                                                                      
 '-x+1/2, y+1/2, -z+1/2'                                                        
 '-x, -y, -z'                                                                   
 'x-1/2, -y-1/2, z-1/2'                                                         
                                                                                
_cell_length_a    12.7149                                                       
_cell_length_b     6.0475                                                       
_cell_length_c    15.1209                                                       
_cell_angle_alpha  90.000                                                       
_cell_angle_beta  102.053                                                       
_cell_angle_gamma  90.000                                                       
                                                                                
_shelx_F_squared_multiplier     1.000                                           
                                                                                
loop_                                                                           
 _refln_index_h                                                                 
 _refln_index_k                                                                 
 _refln_index_l                                                                 
 _refln_F_squared_calc                                                          
 _refln_F_squared_meas                                                          
 _refln_F_squared_sigma                                                         
 _refln_observed_status                                                         
   2   0   0       3792.44       4037.37       385.68 o                         
   4   0   0       3235.94       3162.85       134.91 o                         
   6   0   0        129.76        141.55         6.56 o                         
   8   0   0         49.48         60.52         3.62 o                         
  10   0   0         67.71         71.47         4.37 o                         
  12   0   0        237.33        223.07        12.47 o                         
  14   0   0         39.67         41.44         4.83 o                         
  16   0   0          0.37          2.13         4.07 o                         
   1   1   0         25.26         30.41         1.62 o                         
   2   1   0       9072.37       9662.24       306.11 o                         
   3   1   0       1338.29       1285.11        41.17 o                         
   4   1   0        774.05        746.10        23.39 o                         
   5   1   0       1307.07       1347.03        43.02 o                         
   6   1   0       4003.88       4138.30       124.49 o                         
   7   1   0        299.03        313.26         9.73 o                         
   8   1   0         51.27         46.06         2.24 o                         
   9   1   0          3.37          2.29         0.93 o                         
  10   1   0        160.89        172.20         6.41 o                         
  11   1   0          0.42          0.83         1.04 o                         
  12   1   0          0.00         -0.74         1.21 o                         
  13   1   0         16.54         16.02         2.08 o                         
  14   1   0          0.03          1.15         1.55 o                         
  15   1   0          6.69          7.53         2.19 o                         
  16   1   0         13.06         18.42         3.26 o                         
   0   2   0         11.91          9.10         0.69 o                         
   1   2   0          5.69          7.12         0.45 o                         
   2   2   0         65.89         65.18         2.07 o                         
   3   2   0          5.57          7.31         0.51 o                         
   4   2   0       1477.64       1459.42        45.56 o                         
   5   2   0        112.21         98.76         3.60 o                         
   6   2   0         28.07         34.35         1.63 o                         
   7   2   0        132.84        147.07         5.29 o                         
   8   2   0         72.53         74.17         3.26 o                         
   9   2   0        126.25        143.34         5.64 o                         
  10   2   0          0.16         -1.67         1.12 o                         
  11   2   0          2.28          2.82         1.32 o                         
  12   2   0         16.97         15.60         1.89 o                         
  13   2   0         20.55         22.46         2.28 o                         
  14   2   0          4.47          4.66         1.78 o                         
  15   2   0          0.06          6.75         4.66 o                         
   1   3   0         94.29         98.20         2.79 o                         
   2   3   0        108.82        106.18         3.12 o                         
   3   3   0         66.22         73.90         2.53 o                         
   4   3   0         11.86         15.66         0.93 o                         
   5   3   0         54.67         57.00         2.31 o                         
   6   3   0         19.58         18.33         1.24 o                         
   7   3   0         46.78         46.16         2.46 o                         
   8   3   0         58.22         57.92         3.67 o                         
   9   3   0          3.60          0.71         1.31 o                         
  10   3   0         23.53         21.85         2.05 o                         
  11   3   0          0.89         -0.30         1.15 o                         
  12   3   0          0.33         -0.97         1.21 o                         
  13   3   0          5.96          1.99         2.05 o                         
  14   3   0          3.18          0.11         1.73 o                         
   0   4   0         98.82        110.45         4.52 o                         
   1   4   0          8.46          8.40         0.67 o                         
   2   4   0         48.34         54.22         1.83 o                         
   3   4   0        121.27        112.78         3.72 o                         
   4   4   0        218.49        212.15         6.62 o                         
   5   4   0         81.53         78.01         3.36 o                         
   6   4   0          1.55          0.62         0.85 o                         
   7   4   0         13.26         15.32         1.56 o                         
   8   4   0         19.10         18.30         1.79 o                         
   9   4   0          1.10         -0.13         1.08 o                         
  10   4   0          0.19          0.61         1.25 o                         
  11   4   0          0.68         -0.39         1.38 o                         
  12   4   0          1.42         -0.08         1.65 o                         
  13   4   0          0.11          3.72         2.18 o                         
   1   5   0         41.25         39.07         1.56 o                         
   2   5   0          8.33          6.78         0.81 o                         
   3   5   0         40.92         42.31         2.03 o                         
   4   5   0        189.04        194.80         7.07 o                         
   5   5   0         60.41         70.04         3.63 o                         
   6   5   0         62.14         64.98         3.27 o                         
   7   5   0         73.52         81.08         4.05 o                         
   8   5   0          6.48         10.44         1.55 o                         
   9   5   0          1.73          2.79         1.50 o                         
  10   5   0          2.95          4.10         1.72 o                         
  11   5   0         27.15         27.28         2.77 o                         
  12   5   0          0.30          0.53         1.95 o                         
   0   6   0        126.47        115.08         7.77 o                         
   1   6   0         10.12         11.36         1.28 o                         
   2   6   0         87.54         85.91         3.60 o                         
   3   6   0          0.79          1.89         1.00 o                         
   4   6   0          3.55          4.29         1.22 o                         
   5   6   0          5.18          4.09         1.27 o                         
   6   6   0         22.97         19.91         1.94 o                         
   7   6   0         18.32         13.09         2.03 o                         
   8   6   0          4.05          5.18         2.02 o                         
   9   6   0          0.69          2.63         2.27 o                         
  10   6   0          2.72          7.95         2.66 o                         
   1   7   0         16.41         18.45         1.82 o                         
   2   7   0         20.77         21.65         1.88 o                         
   3   7   0          2.78          3.61         1.36 o                         
   4   7   0          2.02          4.12         1.53 o                         
   5   7   0          7.69         10.35         1.95 o                         
   6   7   0          6.20          2.20         1.67 o                         
   7   7   0          6.05          7.65         2.49 o                         
 -15   0   1         24.72         25.19         4.13 o                         
 -13   0   1          6.03          1.11         2.97 o                         
 -11   0   1         69.62         71.02         5.12 o                         
  -9   0   1        126.42        135.76         7.05 o                         
  -7   0   1         37.07         49.73         3.04 o                         
  -5   0   1        112.68        110.22         5.21 o                         
  -3   0   1       2793.10       2704.69       149.24 o                         
  -1   0   1        700.78        657.23        62.90 o                         
   1   0   1         20.53         21.51         2.50 o                         
   3   0   1      15898.43      18046.47       768.47 o                         
   5   0   1       2062.83       2035.25        91.97 o                         
   7   0   1       1102.18       1149.17        49.50 o                         
   9   0   1        484.18        492.45        21.81 o                         
  11   0   1         10.45         15.16         2.24 o                         
  13   0   1         18.90         22.70         3.13 o                         
  15   0   1         26.51         30.94         4.93 o                         
 -16   1   1          0.25          3.89         2.52 o                         
 -15   1   1          0.16         -0.39         1.79 o                         
 -14   1   1         16.03         14.70         2.36 o                         
 -13   1   1          0.39          0.19         1.45 o                         
 -12   1   1         39.40         37.80         2.63 o                         
 -11   1   1         71.78         82.21         4.08 o                         
 -10   1   1          5.60          5.60         1.15 o                         
  -9   1   1          0.27         -1.17         0.78 o                         
  -8   1   1         96.29        107.44         4.12 o                         
  -7   1   1          1.08         -0.40         0.59 o                         
  -6   1   1          1.28          2.78         0.62 o                         
  -5   1   1          9.85         11.59         0.84 o                         
  -4   1   1        364.78        379.90        12.81 o                         
  -3   1   1        824.07        789.89        26.97 o                         
  -2   1   1       3112.14       3122.87       112.13 o                         
  -1   1   1        590.65        510.60        19.95 o                         
   0   1   1       3701.72       3483.48       156.70 o                         
   1   1   1       4088.45       3703.24       128.75 o                         
   2   1   1        472.56        433.45        14.01 o                         
   3   1   1       3153.51       3087.76       101.27 o                         
   4   1   1          7.49          9.57         0.66 o                         
   5   1   1         51.49         47.79         2.03 o                         
   6   1   1         16.61         12.95         0.91 o                         
   7   1   1        566.46        530.64        16.18 o                         
   8   1   1        142.93        149.16         5.42 o                         
   9   1   1        183.38        174.74         6.40 o                         
  10   1   1        168.02        174.34         6.53 o                         
  11   1   1          5.76          5.59         1.18 o                         
  12   1   1          6.04          4.20         1.43 o                         
  13   1   1         21.30         18.75         2.28 o                         
  14   1   1          3.18          2.18         1.43 o                         
  15   1   1          2.95          2.70         2.08 o                         
 -15   2   1         10.94         11.87         2.46 o                         
 -14   2   1          5.15          5.62         1.78 o                         
 -13   2   1         18.65         14.98         2.37 o                         
 -12   2   1          0.13         -1.62         1.25 o                         
 -11   2   1          0.31         -1.50         1.17 o                         
 -10   2   1          6.35          2.95         1.24 o                         
  -9   2   1          0.83         -1.15         0.95 o                         
  -8   2   1        101.96        114.16         4.62 o                         
  -7   2   1        149.69        161.99         5.76 o                         
  -6   2   1        581.20        626.50        20.23 o                         
  -5   2   1         19.76         20.31         1.10 o                         
  -4   2   1         54.01         67.82         2.64 o                         
  -3   2   1          3.68          4.61         0.46 o                         
  -2   2   1          3.03          3.53         0.33 o                         
  -1   2   1         57.34         50.22         1.55 o                         
   0   2   1         17.19         12.13         0.58 o                         
   1   2   1       3453.25       3228.61        92.61 o                         
   2   2   1        196.11        189.32         5.64 o                         
   3   2   1         31.55         41.09         1.66 o                         
   4   2   1         51.00         44.11         1.74 o                         
   5   2   1        681.57        722.42        22.89 o                         
   6   2   1         19.80         24.31         1.31 o                         
   7   2   1          0.81          0.42         0.65 o                         
   8   2   1         29.66         32.27         1.84 o                         
   9   2   1          9.09          6.51         1.12 o                         
  10   2   1        125.08        128.79         5.89 o                         
  11   2   1         10.37          8.33         1.52 o                         
  12   2   1        124.04        119.72         5.67 o                         
  13   2   1          8.91          8.12         1.75 o                         
  14   2   1          9.89          7.69         1.94 o                         
  15   2   1          1.36          1.60         2.10 o                         
 -15   3   1          2.90          2.09         2.05 o                         
 -14   3   1          9.13          9.79         2.10 o                         
 -13   3   1          9.11         10.92         1.89 o                         
 -12   3   1          4.18          2.29         1.54 o                         
 -11   3   1         16.21         13.10         1.81 o                         
 -10   3   1          5.96          4.02         1.32 o                         
  -9   3   1          0.01         -1.43         0.95 o                         
  -8   3   1          0.04         -1.34         0.89 o                         
  -7   3   1         17.95         14.20         1.43 o                         
  -6   3   1         25.81         26.15         1.58 o                         
  -5   3   1         15.73         25.01         1.33 o                         
  -4   3   1        405.24        429.99        12.68 o                         
  -3   3   1        175.40        167.91         4.80 o                         
  -2   3   1          6.97          5.49         0.58 o                         
  -1   3   1        357.49        353.82         9.17 o                         
   0   3   1          0.76         -0.13         0.30 o                         
   1   3   1          0.83          1.86         0.37 o                         
   2   3   1          2.56          3.34         0.45 o                         
   3   3   1        103.26        113.30         3.64 o                         
   4   3   1         21.57         14.82         0.88 o                         
   5   3   1          0.02         -0.33         0.54 o                         
   6   3   1        237.97        240.13         8.41 o                         
   7   3   1         21.25         19.53         1.46 o                         
   8   3   1         29.93         34.08         2.23 o                         
   9   3   1         10.25         10.19         1.48 o                         
  10   3   1         18.84         16.88         2.05 o                         
  11   3   1         10.06          6.67         1.60 o                         
  12   3   1          2.14         -0.60         1.33 o                         
  13   3   1         14.72         14.42         2.55 o                         
  14   3   1          1.10         -0.36         1.80 o                         
 -14   4   1          5.34          3.08         2.35 o                         
 -13   4   1          1.11          0.01         1.61 o                         
 -12   4   1          2.92          1.42         1.55 o                         
 -11   4   1          3.79          3.84         1.67 o                         
 -10   4   1         14.36         12.05         1.70 o                         
  -9   4   1         36.85         31.04         2.43 o                         
  -8   4   1         39.72         37.75         2.59 o                         
  -7   4   1         50.26         44.19         2.77 o                         
  -6   4   1          3.67          2.64         1.05 o                         
  -5   4   1         48.16         39.67         2.68 o                         
  -4   4   1         25.16         26.88         1.46 o                         
  -3   4   1         38.82         31.41         1.38 o                         
  -2   4   1        614.14        585.56        14.78 o                         
  -1   4   1        102.22        120.91         3.38 o                         
   0   4   1        116.10        114.18         3.21 o                         
   1   4   1         44.16         48.12         1.60 o                         
   2   4   1        622.87        627.66        16.47 o                         
   3   4   1          1.33          0.36         0.59 o                         
   4   4   1         34.15         35.07         1.72 o                         
   5   4   1        364.44        353.62        11.83 o                         
   6   4   1         76.21         75.66         3.57 o                         
   7   4   1          3.02          6.68         1.26 o                         
   8   4   1          0.84         -0.30         1.09 o                         
   9   4   1          3.90          1.45         1.51 o                         
  10   4   1          0.09         -1.25         1.41 o                         
  11   4   1          2.36          2.29         1.62 o                         
  12   4   1          2.19         -1.00         1.44 o                         
  13   4   1          2.63          4.70         2.04 o                         
 -12   5   1          3.58          4.30         2.55 o                         
 -11   5   1          1.77          3.85         2.26 o                         
 -10   5   1          0.70          0.35         2.40 o                         
  -9   5   1          1.57          0.20         1.25 o                         
  -8   5   1         70.36         71.81         4.01 o                         
  -7   5   1          0.71          1.54         1.14 o                         
  -6   5   1          6.70          4.39         1.41 o                         
  -5   5   1        430.13        417.46        14.32 o                         
  -4   5   1        438.59        438.72        14.53 o                         
  -3   5   1        188.31        182.77         6.11 o                         
  -2   5   1        136.65        137.69         4.07 o                         
  -1   5   1          0.09         -0.63         0.54 o                         
   0   5   1          0.14         -0.79         0.53 o                         
   1   5   1          0.01         -0.82         0.54 o                         
   2   5   1         13.83         13.07         1.01 o                         
   3   5   1         29.16         30.94         1.54 o                         
   4   5   1        314.52        309.93        10.18 o                         
   5   5   1         12.20         11.77         1.37 o                         
   6   5   1          5.52          5.13         1.20 o                         
   7   5   1         25.67         24.07         2.08 o                         
   8   5   1         13.87         16.48         1.93 o                         
   9   5   1          4.63          7.05         1.61 o                         
  10   5   1          0.16          1.11         1.56 o                         
  11   5   1         22.22         23.55         2.95 o                         
  12   5   1          2.23          0.48         2.04 o                         
 -10   6   1         39.05         38.61         4.26 o                         
  -9   6   1         42.90         47.14         4.27 o                         
  -8   6   1         25.19         27.67         2.81 o                         
  -7   6   1         10.88         11.57         2.12 o                         
  -6   6   1         10.94         11.50         2.17 o                         
  -5   6   1         32.60         36.18         2.48 o                         
  -4   6   1          7.72          7.27         1.30 o                         
  -3   6   1         78.44         74.80         3.35 o                         
  -2   6   1         90.03        100.28         4.04 o                         
  -1   6   1         25.74         25.86         1.69 o                         
   0   6   1         12.19         10.14         1.05 o                         
   1   6   1         20.46         15.73         1.18 o                         
   2   6   1         18.06         20.30         1.48 o                         
   3   6   1         18.24         15.59         1.70 o                         
   4   6   1          4.82          5.18         1.26 o                         
   5   6   1          2.10          0.04         1.16 o                         
   6   6   1          0.01         -0.13         1.20 o                         
   7   6   1          5.74          9.28         2.28 o                         
   8   6   1          3.85          1.87         1.59 o                         
   9   6   1          3.62          5.57         1.88 o                         
  10   6   1          5.64          5.60         2.67 o                         
  -7   7   1          4.81          3.73         2.64 o                         
  -6   7   1          1.79          3.81         1.68 o                         
  -5   7   1          1.95          1.78         1.53 o                         
  -4   7   1          0.32          1.06         1.44 o                         
  -3   7   1          0.36         -0.21         1.29 o                         
  -2   7   1         13.32         12.97         1.72 o                         
  -1   7   1          0.00          2.30         1.32 o                         
   0   7   1          0.71          2.91         1.62 o                         
   1   7   1          0.44          0.38         1.42 o                         
   2   7   1         42.79         51.80         3.91 o                         
   3   7   1          9.08          8.87         1.52 o                         
   4   7   1          0.22          0.56         1.21 o                         
   5   7   1         14.06         12.45         1.86 o                         
   6   7   1          0.66          2.08         1.62 o                         
   7   7   1          5.77          4.68         2.72 o                         
 -16   0   2          3.25          9.78         3.49 o                         
 -14   0   2          2.54          5.78         2.39 o                         
 -12   0   2        112.21        117.00         8.04 o                         
 -10   0   2         33.69         32.88         2.65 o                         
  -8   0   2        124.67        128.48         6.52 o                         
  -6   0   2         43.98         38.78         2.44 o                         
  -4   0   2        207.69        190.39         8.90 o                         
  -2   0   2         41.67         42.16         3.26 o                         
   0   0   2       2045.20       2039.58       193.70 o                         
   2   0   2       2484.31       2386.28       121.89 o                         
   4   0   2       2349.97       2264.81        96.71 o                         
   6   0   2       1487.71       1476.76        66.94 o                         
   8   0   2       1366.01       1318.82        56.66 o                         
  10   0   2        396.21        414.36        20.67 o                         
  12   0   2         17.86         15.55         2.30 o                         
  14   0   2          0.28          0.34         2.05 o                         
 -16   1   2          5.09          2.86         3.24 o                         
 -15   1   2          2.94          3.61         2.36 o                         
 -14   1   2          0.44          0.33         2.00 o                         
 -13   1   2          7.69          3.63         1.65 o                         
 -12   1   2         42.48         42.04         2.77 o                         
 -11   1   2         43.70         44.85         2.77 o                         
 -10   1   2         81.61         82.26         3.87 o                         
  -9   1   2          3.63          2.37         0.94 o                         
  -8   1   2         10.34         11.31         1.04 o                         
  -7   1   2         10.65          9.44         0.90 o                         
  -6   1   2        178.91        200.01         6.58 o                         
  -5   1   2        456.94        475.24        15.47 o                         
  -4   1   2         55.46         54.83         2.28 o                         
  -3   1   2         78.26         65.86         2.56 o                         
  -2   1   2         40.85         39.26         1.75 o                         
  -1   1   2         91.39         65.29         2.48 o                         
   0   1   2       1656.66       1502.20        52.23 o                         
   1   1   2       5263.48       5085.68       161.32 o                         
   2   1   2       5337.77       5331.10       169.53 o                         
   3   1   2       1942.44       1883.50        58.48 o                         
   4   1   2        133.54        143.51         4.90 o                         
   5   1   2         61.20         60.17         2.34 o                         
   6   1   2         54.91         49.17         2.07 o                         
   7   1   2        197.65        183.57         6.09 o                         
   8   1   2        243.86        234.30         8.02 o                         
   9   1   2          0.13         -1.03         0.68 o                         
  10   1   2        331.40        336.96        11.65 o                         
  11   1   2          0.42          1.95         1.08 o                         
  12   1   2        114.52        110.19         5.23 o                         
  13   1   2          4.03          8.59         1.64 o                         
  14   1   2          8.83         10.77         2.02 o                         
  15   1   2          1.98          3.29         2.00 o                         
 -15   2   2          6.40         12.33         2.48 o                         
 -14   2   2         71.23         68.83         4.33 o                         
 -13   2   2          0.39         -0.61         1.44 o                         
 -12   2   2          0.06         -0.41         1.34 o                         
 -11   2   2          7.45          0.61         1.22 o                         
 -10   2   2          1.75          0.09         1.22 o                         
  -9   2   2         17.58         18.06         1.66 o                         
  -8   2   2         72.33         78.79         3.77 o                         
  -7   2   2        169.77        176.91         6.41 o                         
  -6   2   2         32.13         34.66         1.77 o                         
  -5   2   2        453.81        505.09        17.50 o                         
  -4   2   2        317.57        337.94        11.81 o                         
  -3   2   2        825.55        851.43        27.04 o                         
  -2   2   2        464.11        441.85        13.18 o                         
  -1   2   2        109.70        101.96         2.95 o                         
   0   2   2        281.90        275.52         7.45 o                         
   1   2   2          1.37          0.51         0.28 o                         
   2   2   2        235.98        226.81         6.90 o                         
   3   2   2        858.21        810.40        25.41 o                         
   4   2   2        726.69        712.68        22.46 o                         
   5   2   2         27.85         34.02         1.58 o                         
   6   2   2        182.84        191.30         6.61 o                         
   7   2   2          3.77          5.06         0.78 o                         
   8   2   2          1.43          1.26         0.73 o                         
   9   2   2         56.89         60.43         2.88 o                         
  10   2   2        122.58        121.37         5.13 o                         
  11   2   2          2.49         -1.58         1.06 o                         
  12   2   2         13.60         13.90         1.93 o                         
  13   2   2         10.75          7.58         1.91 o                         
  14   2   2         10.95          6.34         2.01 o                         
  15   2   2          3.90          2.19         2.51 o                         
 -15   3   2         16.62         24.05         3.03 o                         
 -14   3   2         10.71         13.15         2.14 o                         
 -13   3   2          0.54         -1.34         1.52 o                         
 -12   3   2          2.07          0.98         1.45 o                         
 -11   3   2          0.92         -0.25         1.35 o                         
 -10   3   2        121.67        113.90         5.41 o                         
  -9   3   2         62.63         55.89         3.90 o                         
  -8   3   2         28.90         27.43         2.01 o                         
  -7   3   2          7.77          7.98         1.13 o                         
  -6   3   2         11.46         14.22         1.30 o                         
  -5   3   2          1.96          2.53         0.63 o                         
  -4   3   2         11.53         11.74         0.89 o                         
  -3   3   2        614.05        620.50        16.92 o                         
  -2   3   2         22.06         29.90         1.13 o                         
  -1   3   2       1393.16       1404.07        36.13 o                         
   0   3   2       1791.91       1884.51        50.67 o                         
   1   3   2          9.49         13.77         0.74 o                         
   2   3   2         36.15         33.56         1.33 o                         
   3   3   2         40.03         29.48         1.33 o                         
   4   3   2        413.07        388.04        12.46 o                         
   5   3   2        135.65        124.44         4.49 o                         
   6   3   2         41.80         41.97         2.06 o                         
   7   3   2         61.94         72.18         3.13 o                         
   8   3   2         92.78         91.98         4.05 o                         
   9   3   2          2.10         -0.71         0.98 o                         
  10   3   2          2.01         -0.41         1.20 o                         
  11   3   2          1.11         -0.58         1.16 o                         
  12   3   2         15.70         12.34         1.90 o                         
  13   3   2          1.91         -0.28         1.59 o                         
  14   3   2          6.58          6.68         2.23 o                         
 -14   4   2         20.25         19.79         3.21 o                         
 -13   4   2         11.46         12.54         2.83 o                         
 -12   4   2         56.76         49.86         3.93 o                         
 -11   4   2          0.94          0.37         1.51 o                         
 -10   4   2          5.15          1.73         1.43 o                         
  -9   4   2          0.22         -0.39         1.35 o                         
  -8   4   2         16.89         15.00         1.70 o                         
  -7   4   2         42.63         48.76         2.92 o                         
  -6   4   2        148.33        147.87         6.04 o                         
  -5   4   2          6.85          6.60         1.02 o                         
  -4   4   2        172.23        172.40         6.44 o                         
  -3   4   2         18.06         18.44         1.00 o                         
  -2   4   2        249.46        258.45         6.89 o                         
  -1   4   2         75.47         74.91         2.40 o                         
   0   4   2         18.11         12.84         0.78 o                         
   1   4   2        190.41        174.99         4.64 o                         
   2   4   2         13.34         20.15         1.12 o                         
   3   4   2        107.50        105.30         3.59 o                         
   4   4   2        209.55        219.36         6.97 o                         
   5   4   2        904.46        893.03        27.34 o                         
   6   4   2        368.45        381.14        12.83 o                         
   7   4   2          0.82          0.08         0.95 o                         
   8   4   2          2.44          2.98         1.30 o                         
   9   4   2          1.31         -0.90         1.06 o                         
  10   4   2         21.63         17.05         2.01 o                         
  11   4   2          1.33          3.02         1.64 o                         
  12   4   2         11.61         12.21         2.08 o                         
  13   4   2          0.70          4.03         2.02 o                         
 -12   5   2          5.19          7.43         2.64 o                         
 -11   5   2         19.68         10.85         2.53 o                         
 -10   5   2         78.89         79.14         5.03 o                         
  -9   5   2         23.52         25.36         3.86 o                         
  -8   5   2         76.88         70.87         4.54 o                         
  -7   5   2          3.07          0.93         1.31 o                         
  -6   5   2        233.96        224.17         9.14 o                         
  -5   5   2         43.25         46.71         2.60 o                         
  -4   5   2         11.95         15.45         1.48 o                         
  -3   5   2          8.11          7.89         1.18 o                         
  -2   5   2         39.08         40.32         1.90 o                         
  -1   5   2        284.07        274.14         7.20 o                         
   0   5   2          0.76         -0.29         0.61 o                         
   1   5   2         23.29         18.19         1.12 o                         
   2   5   2          0.69         -0.94         0.63 o                         
   3   5   2        285.62        285.63         8.67 o                         
   4   5   2        240.44        240.49         8.21 o                         
   5   5   2         18.55         21.95         1.76 o                         
   6   5   2         16.13         13.27         1.58 o                         
   7   5   2         68.58         74.13         4.11 o                         
   8   5   2         38.22         32.79         2.62 o                         
   9   5   2          0.02          0.85         1.55 o                         
  10   5   2         47.99         55.06         3.73 o                         
  11   5   2         12.74         17.39         2.56 o                         
  12   5   2          0.08         -1.03         2.14 o                         
 -10   6   2          0.14         -0.02         2.49 o                         
  -9   6   2         14.62         11.65         2.52 o                         
  -8   6   2         17.58         16.20         2.40 o                         
  -7   6   2         73.51         60.86         3.94 o                         
  -6   6   2          2.97          7.21         1.84 o                         
  -5   6   2         33.64         31.97         2.52 o                         
  -4   6   2          5.30          6.34         1.37 o                         
  -3   6   2        135.65        120.86         5.71 o                         
  -2   6   2          0.04          2.28         1.42 o                         
  -1   6   2          3.81          4.53         0.98 o                         
   0   6   2         22.51         23.81         1.50 o                         
   1   6   2         13.21         14.36         1.14 o                         
   2   6   2          5.94          5.87         0.95 o                         
   3   6   2          0.71          2.29         0.98 o                         
   4   6   2          8.31          7.74         1.36 o                         
   5   6   2          5.71          8.22         1.43 o                         
   6   6   2         24.59         21.77         1.89 o                         
   7   6   2         25.27         17.52         2.29 o                         
   8   6   2          7.81         10.17         2.13 o                         
   9   6   2         13.27         10.86         2.03 o                         
  -7   7   2          1.91          4.32         2.79 o                         
  -6   7   2          4.00          1.56         1.90 o                         
  -5   7   2          0.00          0.59         1.80 o                         
  -4   7   2          4.27          6.96         1.61 o                         
  -3   7   2         20.59         21.97         2.25 o                         
  -2   7   2         29.03         34.42         2.65 o                         
  -1   7   2         31.81         28.48         2.35 o                         
   0   7   2         20.94         20.40         3.10 o                         
   1   7   2          9.50          9.43         2.23 o                         
   2   7   2          3.01          5.47         2.29 o                         
   3   7   2          0.00         -0.42         1.65 o                         
   4   7   2          5.32          5.71         2.23 o                         
   5   7   2          0.30         -0.67         1.45 o                         
   6   7   2          0.71         -0.78         1.67 o                         
 -15   0   3         30.75         35.19         4.92 o                         
 -13   0   3          0.48          2.83         2.70 o                         
 -11   0   3        400.35        442.36        25.88 o                         
  -9   0   3        103.01        110.58         6.22 o                         
  -7   0   3         71.74         61.99         3.77 o                         
  -5   0   3        511.86        478.88        21.99 o                         
  -3   0   3         22.60         18.87         1.44 o                         
  -1   0   3       5997.47       5905.53       324.19 o                         
   1   0   3       3885.97       4029.86       191.12 o                         
   3   0   3       1331.93       1162.94        49.75 o                         
   5   0   3         53.34         54.92         3.68 o                         
   7   0   3        112.57        109.09         5.81 o                         
   9   0   3        103.13        107.36         5.72 o                         
  11   0   3          0.37         -0.24         1.30 o                         
  13   0   3          1.76          2.55         1.85 o                         
  15   0   3          3.13          3.99         3.15 o                         
 -16   1   3          3.87          6.76         2.67 o                         
 -15   1   3          7.44          6.90         2.11 o                         
 -14   1   3         31.83         28.35         3.05 o                         
 -13   1   3         41.71         49.34         3.55 o                         
 -12   1   3         27.46         38.93         2.73 o                         
 -11   1   3          3.12          0.72         1.34 o                         
 -10   1   3         93.47         92.78         4.37 o                         
  -9   1   3        133.32        143.43         5.72 o                         
  -8   1   3         11.25         12.19         1.09 o                         
  -7   1   3          1.06         -0.58         0.54 o                         
  -6   1   3          3.61          2.99         0.65 o                         
  -5   1   3        595.88        641.92        21.30 o                         
  -4   1   3         86.29         83.75         3.06 o                         
  -3   1   3       1189.69       1137.29        39.94 o                         
  -2   1   3        249.81        237.60         8.56 o                         
  -1   1   3        199.62        174.57         5.80 o                         
   0   1   3        567.41        498.07        16.37 o                         
   1   1   3      10451.52      10806.07       352.82 o                         
   2   1   3       5054.68       4940.13       156.86 o                         
   3   1   3         33.70         33.30         1.31 o                         
   4   1   3        556.63        534.62        16.73 o                         
   5   1   3         96.15         84.16         3.04 o                         
   6   1   3        124.83        131.17         4.54 o                         
   7   1   3         18.31         15.36         1.24 o                         
   8   1   3         49.36         48.35         2.31 o                         
   9   1   3          2.64         -0.18         0.78 o                         
  10   1   3         24.08         20.42         1.66 o                         
  11   1   3         61.34         55.24         2.89 o                         
  12   1   3         33.42         33.85         2.55 o                         
  13   1   3          7.45          7.72         1.68 o                         
  14   1   3         27.44         23.48         2.51 o                         
  15   1   3          0.66          0.08         1.94 o                         
 -15   2   3         91.35        106.65         6.93 o                         
 -14   2   3          7.18          7.01         1.96 o                         
 -13   2   3         13.80         13.85         1.99 o                         
 -12   2   3          3.78          5.43         1.48 o                         
 -11   2   3        107.04        100.33         4.89 o                         
 -10   2   3         35.15         34.27         2.37 o                         
  -9   2   3         40.26         42.27         2.69 o                         
  -8   2   3         12.28         10.56         1.28 o                         
  -7   2   3          0.74         -1.11         0.74 o                         
  -6   2   3         84.28         99.04         3.93 o                         
  -5   2   3        885.14        985.43        31.81 o                         
  -4   2   3        930.05        941.07        30.35 o                         
  -3   2   3        814.36        809.07        27.52 o                         
  -2   2   3        189.71        196.64         6.18 o                         
  -1   2   3         35.78         34.02         1.18 o                         
   0   2   3        387.43        338.76        10.08 o                         
   1   2   3        191.97        192.05         5.73 o                         
   2   2   3        682.54        628.31        19.12 o                         
   3   2   3        532.13        545.30        16.69 o                         
   4   2   3         18.44         17.72         0.99 o                         
   5   2   3        207.17        209.22         7.09 o                         
   6   2   3        222.56        222.36         7.86 o                         
   7   2   3         80.02         79.30         3.33 o                         
   8   2   3         11.95         12.33         1.23 o                         
   9   2   3         85.90         90.26         3.77 o                         
  10   2   3          8.06          9.34         1.33 o                         
  11   2   3          5.98          4.64         1.24 o                         
  12   2   3          3.36          3.56         1.44 o                         
  13   2   3          9.22          6.85         1.71 o                         
  14   2   3          4.20          0.13         1.89 o                         
 -15   3   3         15.80         16.51         2.91 o                         
 -14   3   3          5.75          7.31         2.14 o                         
 -13   3   3         46.37         46.32         3.43 o                         
 -12   3   3          3.55          4.85         1.56 o                         
 -11   3   3          8.78          2.70         1.51 o                         
 -10   3   3         33.10         28.24         2.40 o                         
  -9   3   3         13.09         19.52         1.83 o                         
  -8   3   3          0.03         -1.31         0.87 o                         
  -7   3   3         18.28         18.76         1.55 o                         
  -6   3   3        311.06        321.23        11.60 o                         
  -5   3   3          1.59          2.08         0.70 o                         
  -4   3   3         48.56         44.74         1.94 o                         
  -3   3   3         65.74         80.87         2.49 o                         
  -2   3   3         15.00         12.28         0.68 o                         
  -1   3   3          1.36          4.00         0.47 o                         
   0   3   3        328.80        326.47         9.05 o                         
   1   3   3          3.75          4.52         0.51 o                         
   2   3   3        636.09        660.43        19.17 o                         
   3   3   3         52.03         56.81         2.16 o                         
   4   3   3        233.89        233.83         7.72 o                         
   5   3   3        177.49        189.31         6.46 o                         
   6   3   3        192.95        199.83         7.04 o                         
   7   3   3         50.90         54.81         2.60 o                         
   8   3   3        111.74        116.96         4.80 o                         
   9   3   3          9.24          5.14         1.50 o                         
  10   3   3         28.44         24.38         2.13 o                         
  11   3   3         24.57         16.84         2.08 o                         
  12   3   3          3.35          4.03         1.53 o                         
  13   3   3          0.11         -1.24         1.33 o                         
  14   3   3          0.01          0.86         2.34 o                         
 -14   4   3          4.74         13.07         3.02 o                         
 -13   4   3         12.84         11.98         2.61 o                         
 -12   4   3          4.94          1.50         1.85 o                         
 -11   4   3         16.65         20.74         2.53 o                         
 -10   4   3         12.90         14.08         2.22 o                         
  -9   4   3         95.76         91.71         4.66 o                         
  -8   4   3         35.75         30.75         2.52 o                         
  -7   4   3          5.22          6.07         1.68 o                         
  -6   4   3         13.21         11.32         1.78 o                         
  -5   4   3        126.81        120.02         5.02 o                         
  -4   4   3          0.15         -0.02         0.69 o                         
  -3   4   3        126.42        121.00         4.06 o                         
  -2   4   3          0.02         -0.42         0.45 o                         
  -1   4   3          6.70          3.41         0.57 o                         
   0   4   3          0.42          0.02         0.44 o                         
   1   4   3         63.12         62.00         2.19 o                         
   2   4   3        236.55        221.25         7.01 o                         
   3   4   3         24.58         24.04         1.30 o                         
   4   4   3        307.67        327.44        10.34 o                         
   5   4   3        132.87        135.90         5.13 o                         
   6   4   3        131.21        146.82         6.33 o                         
   7   4   3         18.23         15.95         1.74 o                         
   8   4   3        126.24        122.84         5.97 o                         
   9   4   3          0.38          1.10         1.18 o                         
  10   4   3          7.35          7.81         1.57 o                         
  11   4   3          1.96          2.02         1.60 o                         
  12   4   3          0.76          0.07         1.81 o                         
  13   4   3          0.36         -2.20         1.75 o                         
 -12   5   3          0.23          6.91         2.47 o                         
 -11   5   3          0.10          1.54         2.07 o                         
 -10   5   3         16.25         11.83         2.47 o                         
  -9   5   3          9.55          9.23         2.08 o                         
  -8   5   3          0.95          2.34         1.62 o                         
  -7   5   3          0.14         -0.59         1.45 o                         
  -6   5   3          0.37         -1.54         1.03 o                         
  -5   5   3          2.49          2.14         1.17 o                         
  -4   5   3          1.16          1.39         0.98 o                         
  -3   5   3        179.81        173.00         5.90 o                         
  -2   5   3        103.22        109.10         3.89 o                         
  -1   5   3        235.87        231.36         6.55 o                         
   0   5   3        101.07        101.34         3.21 o                         
   1   5   3        143.53        126.26         3.85 o                         
   2   5   3         72.70         75.78         2.81 o                         
   3   5   3        154.78        168.43         5.27 o                         
   4   5   3         14.11         14.33         1.33 o                         
   5   5   3        135.24        137.03         5.72 o                         
   6   5   3         76.45         78.33         3.92 o                         
   7   5   3          1.02          0.51         1.11 o                         
   8   5   3         15.16         15.73         1.89 o                         
   9   5   3          0.53          0.36         1.38 o                         
  10   5   3         12.74         16.71         2.19 o                         
  11   5   3          0.01         -0.30         1.74 o                         
 -10   6   3          0.45         -2.89         2.19 o                         
  -9   6   3          0.25         -0.10         2.15 o                         
  -8   6   3         68.10         56.06         4.01 o                         
  -7   6   3          0.06          0.99         1.60 o                         
  -6   6   3         52.41         47.06         3.53 o                         
  -5   6   3         13.70         19.31         2.22 o                         
  -4   6   3        211.90        192.65         8.30 o                         
  -3   6   3         69.87         78.23         4.08 o                         
  -2   6   3        130.45        118.16         5.06 o                         
  -1   6   3        117.33        124.06         6.50 o                         
   0   6   3         47.23         51.22         2.69 o                         
   1   6   3          1.95          0.31         1.10 o                         
   2   6   3          4.67          2.95         1.17 o                         
   3   6   3          2.07          1.38         1.04 o                         
   4   6   3          0.15         -0.91         1.09 o                         
   5   6   3         18.24         16.66         1.70 o                         
   6   6   3        103.41        108.34         5.30 o                         
   7   6   3         17.36         19.64         2.12 o                         
   8   6   3         22.52         22.44         2.57 o                         
   9   6   3         13.76         14.03         2.43 o                         
  -7   7   3          0.10          0.08         2.33 o                         
  -6   7   3         17.09         21.47         3.23 o                         
  -5   7   3          0.31          0.77         1.52 o                         
  -4   7   3          0.88          2.36         1.89 o                         
  -3   7   3         26.25         26.05         2.47 o                         
  -2   7   3          9.14          9.84         1.70 o                         
  -1   7   3          4.61          5.89         1.85 o                         
   0   7   3         52.95         57.34         3.98 o                         
   1   7   3         45.90         52.90         5.04 o                         
   2   7   3         33.58         36.45         4.23 o                         
   3   7   3          0.04         -0.52         2.36 o                         
   4   7   3         69.87         76.54         6.73 o                         
   5   7   3         11.02         10.20         2.23 o                         
   6   7   3          4.70          3.02         2.13 o                         
 -16   0   4          8.72         13.65         5.34 o                         
 -14   0   4        111.91         92.05         8.30 o                         
 -12   0   4          0.47          2.84         2.40 o                         
 -10   0   4        630.27        642.48        29.84 o                         
  -8   0   4        139.15        123.40         6.71 o                         
  -6   0   4        445.71        452.12        19.62 o                         
  -4   0   4        443.29        435.72        18.76 o                         
  -2   0   4       2012.40       1835.77        78.07 o                         
   0   0   4       7495.56       8163.60       414.00 o                         
   2   0   4        572.70        577.06        27.74 o                         
   4   0   4       1133.24       1002.93        43.08 o                         
   6   0   4         18.66         17.15         1.47 o                         
   8   0   4         13.80          9.02         1.45 o                         
  10   0   4          0.00         -1.78         1.19 o                         
  12   0   4         78.48         77.36         5.84 o                         
  14   0   4         26.10         22.89         3.44 o                         
 -16   1   4          0.03          3.25         2.54 o                         
 -15   1   4          3.78          6.64         2.19 o                         
 -14   1   4         39.96         51.30         4.75 o                         
 -13   1   4         18.03         19.84         2.37 o                         
 -12   1   4        310.35        338.58        13.85 o                         
 -11   1   4        105.94        108.09         5.27 o                         
 -10   1   4          1.31          1.48         1.16 o                         
  -9   1   4         88.61         83.22         3.92 o                         
  -8   1   4         32.62         36.94         2.01 o                         
  -7   1   4         14.37         18.88         1.23 o                         
  -6   1   4        138.21        162.86         5.80 o                         
  -5   1   4        291.62        325.28        10.99 o                         
  -4   1   4        534.41        579.30        18.33 o                         
  -3   1   4         10.19         12.47         0.78 o                         
  -2   1   4        120.70        115.91         3.99 o                         
  -1   1   4       3019.90       2864.53        93.77 o                         
   0   1   4       1287.60       1165.27        37.04 o                         
   1   1   4        907.60        864.15        27.55 o                         
   2   1   4        170.40        172.22         5.68 o                         
   3   1   4          5.83          6.79         0.55 o                         
   4   1   4        531.30        496.59        15.63 o                         
   5   1   4        202.78        198.98         6.51 o                         
   6   1   4        144.37        152.93         5.17 o                         
   7   1   4         59.40         51.54         2.32 o                         
   8   1   4          6.93          7.29         0.93 o                         
   9   1   4          1.52          1.61         0.95 o                         
  10   1   4        171.63        178.39         6.71 o                         
  11   1   4         63.67         61.10         3.44 o                         
  12   1   4          0.07          0.90         1.23 o                         
  13   1   4          4.04          3.67         1.61 o                         
  14   1   4          4.01          4.76         2.30 o                         
 -15   2   4          3.80          3.47         2.32 o                         
 -14   2   4          1.98          2.40         1.77 o                         
 -13   2   4         25.39         27.20         2.52 o                         
 -12   2   4        136.94        142.86         6.46 o                         
 -11   2   4         23.80         25.89         2.23 o                         
 -10   2   4          0.13         -1.79         1.19 o                         
  -9   2   4         50.46         53.18         3.10 o                         
  -8   2   4          1.20          1.46         0.90 o                         
  -7   2   4          0.04         -0.80         0.72 o                         
  -6   2   4        796.28        873.48        29.23 o                         
  -5   2   4         13.26         16.22         1.13 o                         
  -4   2   4          1.51          2.28         0.55 o                         
  -3   2   4        494.68        492.41        16.98 o                         
  -2   2   4        138.01        143.69         4.83 o                         
  -1   2   4         66.94         62.70         2.11 o                         
   0   2   4       1255.17       1312.62        40.56 o                         
   1   2   4        484.55        489.49        14.80 o                         
   2   2   4       1149.98       1118.87        35.54 o                         
   3   2   4         16.47         15.63         1.27 o                         
   4   2   4        777.59        732.56        23.61 o                         
   5   2   4        582.89        538.46        16.94 o                         
   6   2   4         78.54         83.74         3.43 o                         
   7   2   4         95.88         92.71         3.82 o                         
   8   2   4         97.49         99.17         4.24 o                         
   9   2   4          5.89          5.05         1.07 o                         
  10   2   4          2.43          2.57         1.16 o                         
  11   2   4         34.89         30.07         2.23 o                         
  12   2   4          8.97          7.37         1.51 o                         
  13   2   4          3.62          2.41         1.63 o                         
  14   2   4          3.72          3.31         2.19 o                         
 -15   3   4         11.66         14.66         2.98 o                         
 -14   3   4         19.15         17.44         2.74 o                         
 -13   3   4         36.06         28.64         2.89 o                         
 -12   3   4          4.48          7.44         1.98 o                         
 -11   3   4         66.98         67.62         3.84 o                         
 -10   3   4          0.06         -0.06         1.20 o                         
  -9   3   4         45.76         53.88         3.07 o                         
  -8   3   4         67.91         68.19         3.42 o                         
  -7   3   4         25.16         20.12         1.64 o                         
  -6   3   4        270.01        283.21        10.29 o                         
  -5   3   4         23.47         14.18         1.18 o                         
  -4   3   4        108.46        113.38         4.43 o                         
  -3   3   4          7.47          9.29         0.66 o                         
  -2   3   4          4.17          3.11         0.48 o                         
  -1   3   4        348.15        357.11         9.85 o                         
   0   3   4        305.63        311.57         9.95 o                         
   1   3   4          7.19          4.11         0.64 o                         
   2   3   4        511.14        530.20        15.74 o                         
   3   3   4        198.40        176.35         5.57 o                         
   4   3   4         21.84         27.82         1.45 o                         
   5   3   4        704.26        695.73        23.33 o                         
   6   3   4         30.74         33.30         1.88 o                         
   7   3   4        440.58        444.69        15.72 o                         
   8   3   4        139.08        142.16         5.76 o                         
   9   3   4         11.45         12.22         1.41 o                         
  10   3   4         10.34          8.89         1.44 o                         
  11   3   4         21.26         24.29         2.33 o                         
  12   3   4         31.99         34.17         2.71 o                         
  13   3   4         35.24         31.79         3.30 o                         
 -14   4   4          0.54          5.54         2.71 o                         
 -13   4   4          0.06          1.82         2.27 o                         
 -12   4   4          4.85          5.54         2.01 o                         
 -11   4   4          0.33          0.39         1.89 o                         
 -10   4   4         31.91         33.06         3.15 o                         
  -9   4   4         21.00         22.81         2.80 o                         
  -8   4   4        167.11        171.24         8.11 o                         
  -7   4   4         65.94         65.97         3.92 o                         
  -6   4   4        216.37        208.43         9.24 o                         
  -5   4   4          0.50         -1.03         0.93 o                         
  -4   4   4         99.51         97.26         4.25 o                         
  -3   4   4         10.45         11.21         1.00 o                         
  -2   4   4          0.04         -0.64         0.49 o                         
  -1   4   4          4.97          2.54         0.57 o                         
   0   4   4         17.94         16.95         0.98 o                         
   1   4   4         24.87         29.22         1.35 o                         
   2   4   4        165.28        166.75         5.24 o                         
   3   4   4          0.02          1.08         0.69 o                         
   4   4   4        200.87        196.26         6.89 o                         
   5   4   4          5.77          7.02         1.13 o                         
   6   4   4        390.46        435.11        14.89 o                         
   7   4   4        323.10        362.48        14.02 o                         
   8   4   4          5.62          7.30         1.49 o                         
   9   4   4         83.02         82.16         4.39 o                         
  10   4   4          0.16          1.53         1.22 o                         
  11   4   4         39.19         35.05         2.72 o                         
  12   4   4         10.87         13.92         2.70 o                         
 -12   5   4          0.00          1.93         2.87 o                         
 -11   5   4          1.93          2.38         2.12 o                         
 -10   5   4          0.05          0.96         1.84 o                         
  -9   5   4         15.31         11.82         2.15 o                         
  -8   5   4         30.00         30.48         2.98 o                         
  -7   5   4         35.77         35.54         2.89 o                         
  -6   5   4        128.47        109.82         5.63 o                         
  -5   5   4          1.19          2.03         1.21 o                         
  -4   5   4        438.98        414.97        16.68 o                         
  -3   5   4          3.67          5.14         1.59 o                         
  -2   5   4         59.10         46.69         2.60 o                         
  -1   5   4          0.16         -0.36         0.97 o                         
   0   5   4        202.79        195.93         6.55 o                         
   1   5   4        118.07        116.49         3.99 o                         
   2   5   4         80.32         76.06         3.07 o                         
   3   5   4         24.46         23.32         1.56 o                         
   4   5   4         48.15         53.86         2.72 o                         
   5   5   4         44.61         50.22         2.70 o                         
   6   5   4          6.60          7.24         1.37 o                         
   7   5   4          0.38          0.63         1.34 o                         
   8   5   4         10.10         11.56         1.90 o                         
   9   5   4          0.22         -0.40         1.55 o                         
  10   5   4          2.35          4.65         1.88 o                         
  11   5   4          3.04          5.79         2.63 o                         
 -10   6   4         52.38         67.36         5.61 o                         
  -9   6   4          8.98          7.79         2.46 o                         
  -8   6   4         11.28         11.82         2.37 o                         
  -7   6   4         14.02          8.26         1.94 o                         
  -6   6   4          3.58          3.32         1.54 o                         
  -5   6   4         65.49         62.86         3.83 o                         
  -4   6   4          0.54          1.77         1.74 o                         
  -3   6   4          1.09         -0.15         1.41 o                         
  -2   6   4         44.73         48.93         3.57 o                         
  -1   6   4         96.81         87.69         4.18 o                         
   0   6   4          5.09          4.53         1.37 o                         
   1   6   4         91.77         85.46         3.93 o                         
   2   6   4          2.28          0.10         1.06 o                         
   3   6   4          4.07          1.32         1.27 o                         
   4   6   4          0.62         -1.35         1.42 o                         
   5   6   4          0.49         -0.30         1.48 o                         
   6   6   4         10.87         17.10         2.23 o                         
   7   6   4          0.15          3.91         1.62 o                         
   8   6   4          0.66          1.16         1.92 o                         
   9   6   4          0.29          4.03         2.10 o                         
  -7   7   4          7.72         11.61         2.78 o                         
  -6   7   4          4.35          4.90         2.02 o                         
  -5   7   4          9.07         11.32         2.25 o                         
  -4   7   4          0.01         -0.06         1.93 o                         
  -3   7   4         12.27         11.20         1.94 o                         
  -2   7   4          2.95          3.41         1.49 o                         
  -1   7   4          3.36          2.90         1.43 o                         
   0   7   4          6.96          8.16         1.69 o                         
   1   7   4         30.18         32.52         2.86 o                         
   2   7   4          0.32          1.49         1.50 o                         
   3   7   4          8.07          7.29         2.12 o                         
   4   7   4          5.35          8.08         2.03 o                         
   5   7   4          4.10          3.37         2.01 o                         
 -15   0   5          3.27         10.34         3.59 o                         
 -13   0   5         78.76         88.67         8.02 o                         
 -11   0   5        933.08        981.01        54.97 o                         
  -9   0   5        245.08        238.62        11.05 o                         
  -7   0   5        306.50        338.43        14.87 o                         
  -5   0   5         49.00         55.21         3.04 o                         
  -3   0   5         99.24         95.12         4.15 o                         
  -1   0   5        490.40        460.47        20.79 o                         
   1   0   5       4759.46       4857.02       217.17 o                         
   3   0   5        206.61        191.54         8.46 o                         
   5   0   5         41.81         38.56         2.33 o                         
   7   0   5        125.21        125.88         6.26 o                         
   9   0   5        108.39         97.48         5.57 o                         
  11   0   5          0.36          0.46         1.51 o                         
  13   0   5          0.24          0.86         2.39 o                         
 -16   1   5          5.05          2.81         2.39 o                         
 -15   1   5         22.24         31.47         3.47 o                         
 -14   1   5          2.74          6.92         2.13 o                         
 -13   1   5        213.38        216.34        10.39 o                         
 -12   1   5          4.44          5.28         1.55 o                         
 -11   1   5         65.85         68.71         3.72 o                         
 -10   1   5         59.07         66.24         3.62 o                         
  -9   1   5         52.22         63.43         3.18 o                         
  -8   1   5          0.52          0.64         0.85 o                         
  -7   1   5         29.68         31.56         1.69 o                         
  -6   1   5        238.21        267.56         9.13 o                         
  -5   1   5       1512.85       1543.96        48.78 o                         
  -4   1   5        238.65        253.81         8.37 o                         
  -3   1   5         18.80         20.06         1.02 o                         
  -2   1   5         24.37         19.71         0.97 o                         
  -1   1   5        379.36        360.19        11.68 o                         
   0   1   5        613.02        577.59        18.43 o                         
   1   1   5        469.56        459.38        14.73 o                         
   2   1   5        326.76        330.97        10.67 o                         
   3   1   5        375.74        357.61        10.93 o                         
   4   1   5         44.44         42.75         1.65 o                         
   5   1   5        320.76        303.87         9.48 o                         
   6   1   5          2.57          4.20         0.66 o                         
   7   1   5        260.18        252.34         8.44 o                         
   8   1   5         16.49         16.46         1.30 o                         
   9   1   5         49.71         50.88         2.62 o                         
  10   1   5        134.31        130.32         5.66 o                         
  11   1   5          8.02          7.45         1.53 o                         
  12   1   5         36.19         30.90         2.40 o                         
  13   1   5          2.78          5.10         1.62 o                         
  14   1   5          2.74          0.79         1.76 o                         
 -15   2   5          7.82          9.74         3.02 o                         
 -14   2   5         10.16         16.99         2.91 o                         
 -13   2   5         17.64         20.23         2.45 o                         
 -12   2   5          0.00         -0.52         1.28 o                         
 -11   2   5         48.74         44.70         2.98 o                         
 -10   2   5         33.60         27.08         2.17 o                         
  -9   2   5          7.03          3.59         1.21 o                         
  -8   2   5         12.02         16.34         1.67 o                         
  -7   2   5        184.86        197.88         7.74 o                         
  -6   2   5        121.91        143.26         5.63 o                         
  -5   2   5         76.25         89.75         3.72 o                         
  -4   2   5         34.69         29.19         1.54 o                         
  -3   2   5        324.44        333.38        11.66 o                         
  -2   2   5          0.13          1.15         0.45 o                         
  -1   2   5        285.80        277.90         8.39 o                         
   0   2   5        707.27        741.48        23.36 o                         
   1   2   5          0.65          1.54         0.49 o                         
   2   2   5        438.04        439.53        14.04 o                         
   3   2   5       1441.60       1488.39        51.98 o                         
   4   2   5        262.78        241.23         7.54 o                         
   5   2   5        167.38        189.86         6.32 o                         
   6   2   5         15.50         15.05         1.22 o                         
   7   2   5         60.88         56.90         2.73 o                         
   8   2   5         21.53         20.22         1.53 o                         
   9   2   5         64.66         64.80         3.14 o                         
  10   2   5         21.68         25.05         1.93 o                         
  11   2   5         97.55         96.59         4.40 o                         
  12   2   5         30.38         26.90         2.26 o                         
  13   2   5          0.96          2.67         1.61 o                         
  14   2   5          0.06         -0.17         2.46 o                         
 -15   3   5          9.72          8.53         3.71 o                         
 -14   3   5         17.49         18.74         3.01 o                         
 -13   3   5          0.68          1.71         1.85 o                         
 -12   3   5          7.96          8.92         2.36 o                         
 -11   3   5         58.46         58.15         3.83 o                         
 -10   3   5         27.49         19.57         2.33 o                         
  -9   3   5         26.34         18.02         2.02 o                         
  -8   3   5         71.90         80.16         4.30 o                         
  -7   3   5          1.16          1.00         0.95 o                         
  -6   3   5          6.30          8.08         1.17 o                         
  -5   3   5          0.04          1.69         0.72 o                         
  -4   3   5        403.55        420.83        14.32 o                         
  -3   3   5        474.51        511.18        17.03 o                         
  -2   3   5        253.32        295.57         8.92 o                         
  -1   3   5         55.99         62.90         2.13 o                         
   0   3   5         21.42         33.91         1.56 o                         
   1   3   5          0.09         -0.05         0.43 o                         
   2   3   5         25.23         29.29         1.56 o                         
   3   3   5          6.96          6.28         0.74 o                         
   4   3   5         25.40         25.59         1.46 o                         
   5   3   5        166.69        183.65         6.47 o                         
   6   3   5        416.02        433.11        15.16 o                         
   7   3   5         34.66         32.26         2.05 o                         
   8   3   5         11.00         11.17         1.33 o                         
   9   3   5        124.20        124.64         5.36 o                         
  10   3   5          1.30          1.63         1.08 o                         
  11   3   5          0.25         -0.46         1.27 o                         
  12   3   5          0.66         -1.65         1.40 o                         
  13   3   5          6.12          5.99         1.97 o                         
 -14   4   5         20.28         29.94         4.23 o                         
 -13   4   5          0.00          2.34         2.40 o                         
 -12   4   5          3.89          4.75         2.23 o                         
 -11   4   5          7.74          9.34         2.26 o                         
 -10   4   5          0.47          0.95         1.71 o                         
  -9   4   5         37.82         29.89         2.83 o                         
  -8   4   5         34.62         32.44         2.94 o                         
  -7   4   5         26.53         22.77         2.31 o                         
  -6   4   5        101.25        103.90         5.37 o                         
  -5   4   5         54.43         51.41         3.08 o                         
  -4   4   5          2.37          0.86         1.02 o                         
  -3   4   5         26.99         25.02         1.79 o                         
  -2   4   5         86.31         79.74         3.81 o                         
  -1   4   5        191.92        200.75         6.13 o                         
   0   4   5         71.64         66.89         2.48 o                         
   1   4   5         59.33         59.00         2.35 o                         
   2   4   5         54.80         63.53         2.70 o                         
   3   4   5          8.61          7.53         1.01 o                         
   4   4   5         73.45         74.29         3.31 o                         
   5   4   5        317.34        323.95        12.25 o                         
   6   4   5         10.00          8.80         1.36 o                         
   7   4   5         20.49         25.03         1.98 o                         
   8   4   5          9.02          9.98         1.80 o                         
   9   4   5         40.90         37.86         2.85 o                         
  10   4   5         45.46         38.18         3.39 o                         
  11   4   5         12.89         11.24         1.80 o                         
  12   4   5         21.69         22.60         3.13 o                         
 -12   5   5          0.04         -1.77         2.47 o                         
 -11   5   5          1.08          2.93         2.36 o                         
 -10   5   5         31.82         26.45         2.96 o                         
  -9   5   5          7.44          6.62         2.14 o                         
  -8   5   5         15.69         10.00         2.11 o                         
  -7   5   5         40.77         40.72         3.27 o                         
  -6   5   5         29.56         28.87         2.48 o                         
  -5   5   5          1.00         -0.84         1.16 o                         
  -4   5   5         39.46         37.60         2.60 o                         
  -3   5   5          7.54          6.51         1.32 o                         
  -2   5   5         25.68         20.88         1.79 o                         
  -1   5   5          0.24         -1.29         1.88 o                         
   0   5   5          5.76          4.67         1.17 o                         
   1   5   5          1.63          0.57         1.01 o                         
   2   5   5         10.06          8.64         1.29 o                         
   3   5   5         52.27         56.90         3.25 o                         
   4   5   5         62.95         61.33         3.07 o                         
   5   5   5         34.17         36.92         2.28 o                         
   6   5   5         50.43         55.77         3.36 o                         
   7   5   5        105.08         96.62         6.70 o                         
   8   5   5         97.15        108.49         5.70 o                         
   9   5   5          4.60          5.52         1.87 o                         
  10   5   5          0.24          0.67         2.04 o                         
 -10   6   5         19.45         16.21         2.97 o                         
  -9   6   5         14.82         17.55         3.23 o                         
  -8   6   5         24.17         28.10         3.54 o                         
  -7   6   5         56.11         49.42         3.72 o                         
  -6   6   5         16.16         16.36         2.21 o                         
  -5   6   5         15.55         16.21         2.13 o                         
  -4   6   5          2.02          4.19         1.44 o                         
  -3   6   5          1.08          0.89         1.27 o                         
  -2   6   5        112.59        102.22         5.03 o                         
  -1   6   5          0.01          0.19         1.18 o                         
   0   6   5         42.04         38.91         2.74 o                         
   1   6   5         15.65         19.51         2.01 o                         
   2   6   5         41.19         44.77         2.68 o                         
   3   6   5          0.95          0.92         1.23 o                         
   4   6   5         31.09         29.17         2.29 o                         
   5   6   5          2.59          1.10         1.46 o                         
   6   6   5         89.84        101.62         5.89 o                         
   7   6   5          1.25          3.32         2.34 o                         
   8   6   5          0.86          4.38         2.38 o                         
  -6   7   5          0.26          0.24         2.93 o                         
  -5   7   5          4.15          7.62         2.71 o                         
  -4   7   5          2.56          3.82         2.00 o                         
  -3   7   5          0.00          0.94         1.61 o                         
  -2   7   5          2.60          0.19         1.46 o                         
  -1   7   5          1.83          1.66         1.51 o                         
   0   7   5         12.09         12.51         1.82 o                         
   1   7   5         21.18         19.54         2.26 o                         
   2   7   5          0.06         -1.11         1.85 o                         
   3   7   5          0.35          0.37         1.91 o                         
   4   7   5          0.98          1.50         1.59 o                         
   5   7   5          0.56          1.46         1.99 o                         
 -16   0   6          4.04          7.30         4.73 o                         
 -14   0   6         13.06         16.08         3.75 o                         
 -12   0   6          4.98          5.86         3.43 o                         
 -10   0   6       1427.29       1488.31        82.81 o                         
  -8   0   6        432.07        449.40        19.74 o                         
  -6   0   6        911.64        935.12        38.17 o                         
  -4   0   6          0.07         -0.19         0.63 o                         
  -2   0   6        314.80        294.64        11.64 o                         
   0   0   6        323.81        355.77        15.17 o                         
   2   0   6        122.76        116.29         4.89 o                         
   4   0   6       1058.76        924.93        39.67 o                         
   6   0   6        186.24        166.48         7.59 o                         
   8   0   6         50.48         47.75         3.11 o                         
  10   0   6        232.02        229.10        13.92 o                         
  12   0   6        200.96        213.46        13.83 o                         
  14   0   6          2.34          5.70         5.50 o                         
 -16   1   6         29.63         39.60         6.00 o                         
 -15   1   6         16.58         18.62         4.18 o                         
 -14   1   6          6.75          6.10         2.30 o                         
 -13   1   6        126.75        128.97         7.06 o                         
 -12   1   6        181.00        183.99         9.20 o                         
 -11   1   6         26.29         29.12         2.45 o                         
 -10   1   6          8.47          7.61         1.62 o                         
  -9   1   6        138.15        136.47         5.71 o                         
  -8   1   6         39.00         34.63         2.10 o                         
  -7   1   6         76.30         82.35         3.60 o                         
  -6   1   6         23.95         28.47         1.53 o                         
  -5   1   6        112.99        133.44         4.75 o                         
  -4   1   6        610.69        692.59        21.86 o                         
  -3   1   6        212.63        243.28         7.26 o                         
  -2   1   6        253.28        271.35         8.68 o                         
  -1   1   6         31.32         48.14         1.82 o                         
   0   1   6         94.83         93.80         3.26 o                         
   1   1   6       1923.90       1910.42        60.57 o                         
   2   1   6         62.36         66.57         2.38 o                         
   3   1   6        438.44        440.52        13.30 o                         
   4   1   6         17.39         15.71         0.85 o                         
   5   1   6         44.62         47.81         1.93 o                         
   6   1   6        318.62        297.96        10.13 o                         
   7   1   6         79.45         76.48         3.26 o                         
   8   1   6          1.63          1.55         0.79 o                         
   9   1   6          0.47          0.94         0.89 o                         
  10   1   6        140.62        134.37         6.04 o                         
  11   1   6         47.03         46.82         2.88 o                         
  12   1   6          6.63          8.76         1.76 o                         
  13   1   6          0.34          3.39         1.60 o                         
  14   1   6          9.58         11.16         2.41 o                         
 -15   2   6         46.31         51.54         4.62 o                         
 -14   2   6         47.27         62.41         5.07 o                         
 -13   2   6         12.81         15.09         2.50 o                         
 -12   2   6         27.79         28.36         2.97 o                         
 -11   2   6          7.62          4.72         1.75 o                         
 -10   2   6         11.45         11.28         1.79 o                         
  -9   2   6         46.04         46.25         2.89 o                         
  -8   2   6         55.76         64.79         3.39 o                         
  -7   2   6          1.79          3.81         0.99 o                         
  -6   2   6         26.42         21.02         1.66 o                         
  -5   2   6        207.40        228.54         8.06 o                         
  -4   2   6         57.62         70.40         2.98 o                         
  -3   2   6        110.26        120.66         3.93 o                         
  -2   2   6          0.19         -0.63         0.42 o                         
  -1   2   6        291.26        297.29         8.75 o                         
   0   2   6        430.50        423.24        13.64 o                         
   1   2   6        113.30        130.70         4.18 o                         
   2   2   6         19.73         24.44         1.28 o                         
   3   2   6         32.75         27.94         1.41 o                         
   4   2   6         41.82         42.78         1.95 o                         
   5   2   6         12.25         12.41         0.98 o                         
   6   2   6         32.93         38.60         2.07 o                         
   7   2   6          0.74         -0.81         0.70 o                         
   8   2   6         19.49         21.22         1.62 o                         
   9   2   6         95.94         94.83         4.21 o                         
  10   2   6         47.45         42.38         2.52 o                         
  11   2   6         20.72         20.22         1.91 o                         
  12   2   6         21.28         20.76         1.98 o                         
  13   2   6          0.06          2.30         1.91 o                         
 -15   3   6          2.17          2.47         3.14 o                         
 -14   3   6         24.08         23.14         3.19 o                         
 -13   3   6          8.77          6.69         2.43 o                         
 -12   3   6         12.09         13.19         2.35 o                         
 -11   3   6         31.08         30.75         3.16 o                         
 -10   3   6          6.59          3.10         1.89 o                         
  -9   3   6         60.10         59.82         3.96 o                         
  -8   3   6          8.69          5.55         1.55 o                         
  -7   3   6         94.17         99.57         5.36 o                         
  -6   3   6         22.70         26.94         2.27 o                         
  -5   3   6         47.27         51.46         2.92 o                         
  -4   3   6         55.73         47.69         2.58 o                         
  -3   3   6         89.48         85.23         3.66 o                         
  -2   3   6          6.41          4.17         0.66 o                         
  -1   3   6          5.37          6.13         0.64 o                         
   0   3   6        365.41        385.70        15.53 o                         
   1   3   6          8.43         10.16         0.83 o                         
   2   3   6          6.94          8.55         1.09 o                         
   3   3   6         10.88         15.20         1.32 o                         
   4   3   6        289.99        274.82        10.09 o                         
   5   3   6         96.69        107.88         5.26 o                         
   6   3   6        148.31        150.56         6.28 o                         
   7   3   6         64.00         68.13         3.33 o                         
   8   3   6          0.33         -0.22         0.93 o                         
   9   3   6         15.18         13.78         1.58 o                         
  10   3   6         10.97          8.97         1.42 o                         
  11   3   6          0.75         -1.78         1.21 o                         
  12   3   6         10.25          7.21         1.87 o                         
  13   3   6          0.79         -1.09         1.84 o                         
 -14   4   6          3.45          5.08         3.40 o                         
 -13   4   6         42.75         47.48         4.61 o                         
 -12   4   6         30.52         23.99         3.41 o                         
 -11   4   6          9.12          4.83         2.28 o                         
 -10   4   6          0.15          0.09         1.54 o                         
  -9   4   6        214.75        206.23         9.97 o                         
  -8   4   6          0.00          1.30         1.48 o                         
  -7   4   6          0.30          0.48         1.47 o                         
  -6   4   6         94.08         98.82         5.06 o                         
  -5   4   6        199.52        205.87         8.69 o                         
  -4   4   6         22.43         22.82         1.82 o                         
  -3   4   6         14.03         14.90         1.45 o                         
  -2   4   6         43.47         44.05         2.48 o                         
  -1   4   6          1.56          0.08         0.83 o                         
   0   4   6          0.01         -0.20         0.77 o                         
   1   4   6         31.46         29.35         1.80 o                         
   2   4   6         31.67         29.76         1.88 o                         
   3   4   6        172.69        176.49         6.94 o                         
   4   4   6        107.44        126.13         7.56 o                         
   5   4   6          6.45          5.62         1.12 o                         
   6   4   6        127.99        130.79         6.47 o                         
   7   4   6         50.88         54.08         3.95 o                         
   8   4   6         17.45         14.40         1.78 o                         
   9   4   6          2.67          4.40         1.68 o                         
  10   4   6         22.89         24.02         2.42 o                         
  11   4   6          8.16          9.31         2.07 o                         
 -12   5   6          3.69          4.41         3.36 o                         
 -11   5   6          0.23          2.52         2.40 o                         
 -10   5   6          0.32          2.42         2.08 o                         
  -9   5   6          5.00          4.54         2.02 o                         
  -8   5   6          5.11          1.10         1.81 o                         
  -7   5   6        265.51        260.18        11.53 o                         
  -6   5   6        165.54        158.45         7.44 o                         
  -5   5   6          8.69         11.97         1.78 o                         
  -4   5   6         10.36         10.70         1.70 o                         
  -3   5   6         49.26         50.55         3.07 o                         
  -2   5   6         56.73         66.65         3.65 o                         
  -1   5   6          1.70          1.42         1.23 o                         
   0   5   6        117.99        112.20         5.13 o                         
   1   5   6         24.10         19.14         1.81 o                         
   2   5   6          7.39          6.56         1.22 o                         
   3   5   6          4.15          4.23         1.22 o                         
   4   5   6         29.66         27.48         2.19 o                         
   5   5   6          7.79          7.60         1.54 o                         
   6   5   6          9.93          9.45         1.61 o                         
   7   5   6          0.57          0.04         1.61 o                         
   8   5   6         50.84         51.01         3.96 o                         
   9   5   6         23.41         22.57         2.67 o                         
  10   5   6          0.69         -1.82         2.08 o                         
 -10   6   6          0.13         -2.39         2.65 o                         
  -9   6   6         24.02         19.98         3.41 o                         
  -8   6   6         36.38         34.11         3.46 o                         
  -7   6   6          4.80          6.11         2.02 o                         
  -6   6   6         15.40         16.59         2.36 o                         
  -5   6   6         18.00         19.47         2.43 o                         
  -4   6   6         31.57         32.61         2.73 o                         
  -3   6   6          9.44         11.42         1.93 o                         
  -2   6   6         11.03          8.56         1.59 o                         
  -1   6   6         70.90         70.24         4.27 o                         
   0   6   6          0.06          1.58         1.30 o                         
   1   6   6          2.88          1.05         1.29 o                         
   2   6   6         19.32         20.46         2.07 o                         
   3   6   6         36.36         37.01         2.72 o                         
   4   6   6          1.49          1.02         1.33 o                         
   5   6   6          5.27          9.23         1.74 o                         
   6   6   6          1.34          2.42         1.62 o                         
   7   6   6          6.28          8.13         2.03 o                         
   8   6   6         16.01         18.08         3.06 o                         
  -6   7   6         16.80         25.29         3.62 o                         
  -5   7   6          1.48          6.07         2.35 o                         
  -4   7   6          3.44          4.07         2.21 o                         
  -3   7   6         24.63         23.94         3.17 o                         
  -2   7   6          0.06         -0.22         1.81 o                         
  -1   7   6         22.59         23.46         2.37 o                         
   0   7   6          5.23          0.93         1.42 o                         
   1   7   6          9.13         10.04         1.96 o                         
   2   7   6          0.25         -2.21         1.53 o                         
   3   7   6         12.85         14.01         2.57 o                         
   4   7   6          9.82         13.31         2.54 o                         
 -15   0   7         40.70         39.67         5.54 o                         
 -13   0   7         61.92         75.32         7.28 o                         
 -11   0   7       1091.81       1091.00        61.73 o                         
  -9   0   7         22.55         17.81         2.76 o                         
  -7   0   7        423.25        383.48        16.05 o                         
  -5   0   7       1798.59       2000.73        80.43 o                         
  -3   0   7       6781.99       7751.92       301.28 o                         
  -1   0   7        242.26        275.69        12.43 o                         
   1   0   7        416.11        413.08        16.63 o                         
   3   0   7        362.89        366.11        16.40 o                         
   5   0   7          0.00         -0.86         0.57 o                         
   7   0   7        379.34        325.38        15.32 o                         
   9   0   7         25.06         21.90         2.59 o                         
  11   0   7         28.55         29.02         3.56 o                         
  13   0   7         68.90         65.12         6.67 o                         
 -16   1   7         20.40         21.41         4.38 o                         
 -15   1   7          0.74          0.85         2.64 o                         
 -14   1   7         16.40         19.03         3.33 o                         
 -13   1   7          0.82          2.73         2.40 o                         
 -12   1   7          0.17         -0.60         1.91 o                         
 -11   1   7         15.77         13.35         1.89 o                         
 -10   1   7        768.44        758.41        27.34 o                         
  -9   1   7       1132.70       1152.51        39.51 o                         
  -8   1   7        377.62        396.79        14.12 o                         
  -7   1   7          4.15          4.43         1.09 o                         
  -6   1   7         37.71         39.67         1.87 o                         
  -5   1   7        870.69        936.77        27.75 o                         
  -4   1   7          6.31          9.12         0.79 o                         
  -3   1   7        505.87        534.12        16.32 o                         
  -2   1   7        335.48        342.68        10.61 o                         
  -1   1   7        178.87        177.43         5.48 o                         
   0   1   7        745.21        758.87        24.07 o                         
   1   1   7        451.13        428.30        13.67 o                         
   2   1   7       1042.02       1017.64        32.32 o                         
   3   1   7        106.38         89.20         3.12 o                         
   4   1   7          0.04         -0.07         0.44 o                         
   5   1   7        340.97        324.06        11.01 o                         
   6   1   7         60.12         59.74         2.66 o                         
   7   1   7          9.76          8.05         0.99 o                         
   8   1   7         77.87         82.34         3.69 o                         
   9   1   7          1.27          2.16         1.02 o                         
  10   1   7         26.19         22.52         1.91 o                         
  11   1   7         19.94         22.09         2.17 o                         
  12   1   7          3.07          4.19         1.82 o                         
  13   1   7         20.53         19.49         2.66 o                         
 -15   2   7          1.45         10.94         3.27 o                         
 -14   2   7         70.75         87.66         6.73 o                         
 -13   2   7         36.84         32.22         3.81 o                         
 -12   2   7        170.51        156.54         7.90 o                         
 -11   2   7          0.12         -0.70         1.55 o                         
 -10   2   7        158.08        169.59         8.12 o                         
  -9   2   7        185.92        184.83         8.51 o                         
  -8   2   7         59.99         48.78         3.23 o                         
  -7   2   7         15.19         11.87         1.45 o                         
  -6   2   7          1.55          0.24         0.88 o                         
  -5   2   7         37.56         39.31         2.25 o                         
  -4   2   7        187.09        180.59         6.85 o                         
  -3   2   7         54.36         48.38         2.00 o                         
  -2   2   7          0.23          0.87         0.53 o                         
  -1   2   7        104.06        116.26         3.84 o                         
   0   2   7        891.07        911.31        30.64 o                         
   1   2   7          5.86         14.71         0.92 o                         
   2   2   7         36.23         37.31         2.00 o                         
   3   2   7        238.54        242.91         7.93 o                         
   4   2   7         12.35         13.67         1.11 o                         
   5   2   7         24.57         25.53         1.48 o                         
   6   2   7          9.40         10.29         1.34 o                         
   7   2   7          8.72          9.53         1.18 o                         
   8   2   7         55.56         59.58         3.01 o                         
   9   2   7          6.65          7.06         1.23 o                         
  10   2   7          4.68          5.72         1.30 o                         
  11   2   7         32.39         33.90         2.40 o                         
  12   2   7          2.03          0.96         1.31 o                         
  13   2   7          0.09          4.02         2.05 o                         
 -15   3   7         11.48         11.87         3.72 o                         
 -14   3   7         37.75         45.39         4.45 o                         
 -13   3   7         18.18         12.48         2.49 o                         
 -12   3   7         54.18         63.30         4.58 o                         
 -11   3   7         64.08         60.85         4.39 o                         
 -10   3   7         59.61         65.14         4.46 o                         
  -9   3   7         51.68         58.75         4.40 o                         
  -8   3   7         60.26         65.55         4.18 o                         
  -7   3   7        226.17        224.27         9.87 o                         
  -6   3   7        239.55        231.93         9.57 o                         
  -5   3   7         12.59          7.91         1.18 o                         
  -4   3   7        165.65        154.96         5.98 o                         
  -3   3   7        131.54        132.44         5.16 o                         
  -2   3   7         16.37         17.83         1.26 o                         
  -1   3   7         20.49         25.98         1.65 o                         
   0   3   7          1.03          0.70         0.68 o                         
   1   3   7          4.16          3.89         0.73 o                         
   2   3   7          5.78          8.50         0.93 o                         
   3   3   7         13.53         12.71         1.12 o                         
   4   3   7          8.85          7.15         0.97 o                         
   5   3   7          1.94          0.73         0.78 o                         
   6   3   7        404.36        405.54        15.25 o                         
   7   3   7          0.02          0.33         1.02 o                         
   8   3   7          0.52          0.25         0.99 o                         
   9   3   7          8.57          8.42         1.39 o                         
  10   3   7          1.66         -0.36         1.14 o                         
  11   3   7          6.75          7.71         1.50 o                         
  12   3   7         12.10         15.50         2.26 o                         
 -13   4   7         13.63         13.83         3.08 o                         
 -12   4   7          3.01          2.72         2.47 o                         
 -11   4   7          0.00          2.66         2.14 o                         
 -10   4   7         30.64         28.31         3.01 o                         
  -9   4   7         11.21         11.73         2.16 o                         
  -8   4   7         87.57         80.61         4.98 o                         
  -7   4   7         63.66         71.44         4.10 o                         
  -6   4   7        183.27        178.92         8.02 o                         
  -5   4   7         79.18         77.83         3.81 o                         
  -4   4   7         60.34         55.26         2.97 o                         
  -3   4   7         57.11         52.79         2.90 o                         
  -2   4   7         31.00         27.86         2.04 o                         
  -1   4   7         24.16         18.83         1.84 o                         
   0   4   7          1.96         -0.65         0.81 o                         
   1   4   7         28.32         27.46         1.85 o                         
   2   4   7         11.61         11.94         1.39 o                         
   3   4   7         21.00         21.30         2.29 o                         
   4   4   7         89.11         94.92         4.82 o                         
   5   4   7          1.80         -0.18         1.07 o                         
   6   4   7        132.80        146.45         6.22 o                         
   7   4   7         38.12         34.13         2.39 o                         
   8   4   7         49.09         46.86         3.86 o                         
   9   4   7          1.75          2.20         1.42 o                         
  10   4   7          4.19          4.80         1.65 o                         
  11   4   7          0.18          1.20         1.82 o                         
 -12   5   7         39.10         48.80         5.08 o                         
 -11   5   7          3.75          5.32         3.04 o                         
 -10   5   7         30.48         42.80         4.29 o                         
  -9   5   7         60.10         62.56         4.43 o                         
  -8   5   7         75.05         78.73         4.59 o                         
  -7   5   7         70.39         61.01         3.91 o                         
  -6   5   7         65.67         68.13         3.99 o                         
  -5   5   7         11.06         11.50         1.76 o                         
  -4   5   7        177.59        176.07         8.74 o                         
  -3   5   7         10.73          7.86         1.48 o                         
  -2   5   7          0.06          0.02         1.12 o                         
  -1   5   7         22.11         19.42         1.88 o                         
   0   5   7        111.13        110.40         5.04 o                         
   1   5   7          1.93          0.65         1.09 o                         
   2   5   7          0.00          0.16         1.07 o                         
   3   5   7         10.94         13.80         1.62 o                         
   4   5   7          2.89          0.97         1.44 o                         
   5   5   7         11.50         11.56         1.58 o                         
   6   5   7          7.39          8.75         1.60 o                         
   7   5   7         34.81         47.66         4.73 o                         
   8   5   7         74.25         74.09         5.93 o                         
   9   5   7          3.51          4.80         2.36 o                         
  -9   6   7         24.96         26.35         5.13 o                         
  -8   6   7          2.92          2.40         2.38 o                         
  -7   6   7          4.91          3.43         2.15 o                         
  -6   6   7         51.44         46.90         3.64 o                         
  -5   6   7         22.37         18.54         2.31 o                         
  -4   6   7         41.30         46.90         3.71 o                         
  -3   6   7        108.49        116.78         5.82 o                         
  -2   6   7          2.74          0.70         1.49 o                         
  -1   6   7         42.62         40.65         2.91 o                         
   0   6   7          4.84          8.73         1.64 o                         
   1   6   7         12.69         17.48         2.02 o                         
   2   6   7         93.32         99.03         4.80 o                         
   3   6   7          3.67          2.36         1.37 o                         
   4   6   7         14.12         17.67         2.23 o                         
   5   6   7          4.82          7.42         1.87 o                         
   6   6   7          1.51          4.23         1.76 o                         
   7   6   7          2.04          2.18         1.88 o                         
  -5   7   7          7.46          8.43         2.77 o                         
  -4   7   7          3.59          5.03         2.57 o                         
  -3   7   7         16.03         14.50         2.61 o                         
  -2   7   7          1.25          2.71         1.62 o                         
  -1   7   7          0.07         -0.01         1.68 o                         
   0   7   7          7.48          7.82         1.97 o                         
   1   7   7          0.97          2.44         1.76 o                         
   2   7   7          0.03         -1.05         1.60 o                         
   3   7   7          0.34          0.89         1.75 o                         
 -16   0   8          4.30          6.97         5.92 o                         
 -14   0   8          2.39          6.26         4.55 o                         
 -12   0   8         86.65         81.21         6.85 o                         
 -10   0   8        206.58        218.37        14.08 o                         
  -8   0   8        220.64        199.03        10.73 o                         
  -6   0   8        315.47        329.92        13.55 o                         
  -4   0   8        318.85        350.07        14.04 o                         
  -2   0   8       1157.63       1279.34        54.37 o                         
   0   0   8        543.51        567.97        24.23 o                         
   2   0   8          9.14         11.14         0.89 o                         
   4   0   8          0.07          0.13         0.69 o                         
   6   0   8         20.72         26.25         2.13 o                         
   8   0   8         10.84         11.40         1.99 o                         
  10   0   8          3.81          7.12         2.04 o                         
  12   0   8         91.11         94.47         7.38 o                         
 -16   1   8         25.55         31.86         4.74 o                         
 -15   1   8         39.49         45.34         4.85 o                         
 -14   1   8          0.13         -3.20         2.13 o                         
 -13   1   8         28.87         25.98         3.58 o                         
 -12   1   8         31.86         30.75         3.40 o                         
 -11   1   8         20.65         20.38         2.86 o                         
 -10   1   8        121.63        134.86         6.51 o                         
  -9   1   8         79.83         77.24         4.09 o                         
  -8   1   8         61.14         64.66         3.42 o                         
  -7   1   8        175.69        161.73         6.67 o                         
  -6   1   8          1.02          0.78         0.76 o                         
  -5   1   8        400.65        441.69        14.13 o                         
  -4   1   8         36.83         37.96         1.69 o                         
  -3   1   8        350.16        343.40        10.30 o                         
  -2   1   8         43.34         38.19         1.53 o                         
  -1   1   8        491.34        494.85        14.85 o                         
   0   1   8        822.55        814.66        26.29 o                         
   1   1   8          0.70          3.77         0.54 o                         
   2   1   8         67.67         81.26         2.89 o                         
   3   1   8        670.06        619.62        20.31 o                         
   4   1   8          0.00         -0.72         0.48 o                         
   5   1   8          3.62          4.41         0.93 o                         
   6   1   8         26.58         22.81         1.46 o                         
   7   1   8          5.70          6.52         1.04 o                         
   8   1   8          4.40          3.21         1.15 o                         
   9   1   8          0.01         -1.41         0.94 o                         
  10   1   8          0.27          0.79         1.04 o                         
  11   1   8         91.09         95.81         5.15 o                         
  12   1   8          0.20          4.78         1.60 o                         
  13   1   8         21.74         29.61         4.85 o                         
 -15   2   8          0.66          3.33         3.25 o                         
 -14   2   8         33.40         32.41         5.57 o                         
 -13   2   8         66.82         64.62         5.59 o                         
 -12   2   8         46.76         54.70         4.52 o                         
 -11   2   8          8.39          8.67         2.31 o                         
 -10   2   8          0.45          1.04         1.88 o                         
  -9   2   8         56.04         61.29         4.17 o                         
  -8   2   8          0.20         -0.52         1.39 o                         
  -7   2   8          6.09          2.49         1.19 o                         
  -6   2   8        241.93        237.07         9.23 o                         
  -5   2   8         62.08         64.82         3.07 o                         
  -4   2   8          8.60          5.54         0.88 o                         
  -3   2   8         57.82         58.67         2.46 o                         
  -2   2   8         56.43         47.74         2.11 o                         
  -1   2   8        188.46        183.84         6.20 o                         
   0   2   8         57.71         55.33         2.35 o                         
   1   2   8        855.66        817.77        38.77 o                         
   2   2   8        145.12        149.03         5.68 o                         
   3   2   8         25.88         26.09         1.48 o                         
   4   2   8         18.37         17.18         1.32 o                         
   5   2   8         16.65         16.85         1.26 o                         
   6   2   8         40.95         34.43         2.05 o                         
   7   2   8          3.36          2.29         0.92 o                         
   8   2   8        124.75        120.23         5.03 o                         
   9   2   8          4.42          5.60         1.17 o                         
  10   2   8          1.16          2.88         1.28 o                         
  11   2   8          0.79          2.64         1.41 o                         
  12   2   8          0.05          1.15         1.56 o                         
 -14   3   8          1.06          5.72         2.80 o                         
 -13   3   8          1.55          2.55         2.33 o                         
 -12   3   8         40.66         33.42         3.49 o                         
 -11   3   8        126.86        134.37         7.45 o                         
 -10   3   8        215.64        213.41        10.49 o                         
  -9   3   8        137.80        145.76         7.58 o                         
  -8   3   8         96.93         96.57         5.28 o                         
  -7   3   8        458.05        473.06        18.61 o                         
  -6   3   8        175.47        179.83         7.70 o                         
  -5   3   8        211.66        213.43         8.48 o                         
  -4   3   8          0.49         -1.21         0.81 o                         
  -3   3   8         49.62         46.87         2.49 o                         
  -2   3   8         56.94         52.39         3.20 o                         
  -1   3   8          0.37         -0.53         0.69 o                         
   0   3   8          0.46          1.88         0.79 o                         
   1   3   8          1.41         -0.50         0.69 o                         
   2   3   8          0.12          1.00         0.77 o                         
   3   3   8         26.64         33.84         2.02 o                         
   4   3   8         19.41         24.12         1.78 o                         
   5   3   8         21.75         21.22         1.76 o                         
   6   3   8          6.00          7.66         1.26 o                         
   7   3   8         72.89         74.28         3.67 o                         
   8   3   8          0.67         -0.84         1.11 o                         
   9   3   8          0.18         -0.25         1.24 o                         
  10   3   8          0.46          0.08         1.18 o                         
  11   3   8          2.31          2.48         1.43 o                         
  12   3   8          0.22         -1.32         1.73 o                         
 -13   4   8          7.52          8.35         2.93 o                         
 -12   4   8         34.43         32.57         3.59 o                         
 -11   4   8          2.33          0.98         2.08 o                         
 -10   4   8          3.63         -0.91         2.97 o                         
  -9   4   8         12.45          9.75         2.18 o                         
  -8   4   8          6.19          6.25         1.89 o                         
  -7   4   8        144.49        136.94         6.68 o                         
  -6   4   8        300.25        294.41        11.58 o                         
  -5   4   8        883.95        863.21        29.66 o                         
  -4   4   8        272.56        274.21        10.77 o                         
  -3   4   8         78.59         71.12         3.84 o                         
  -2   4   8        120.16        125.81         5.74 o                         
  -1   4   8         21.56         17.17         1.73 o                         
   0   4   8         54.99         62.42         3.18 o                         
   1   4   8         43.36         56.65         3.57 o                         
   2   4   8         25.19         19.11         1.78 o                         
   3   4   8          0.19         -1.52         1.02 o                         
   4   4   8          5.38          4.44         1.25 o                         
   5   4   8         24.22         27.57         2.15 o                         
   6   4   8         34.52         34.40         2.76 o                         
   7   4   8          4.67          1.69         1.48 o                         
   8   4   8          0.90         -1.80         1.59 o                         
   9   4   8         32.63         34.80         3.45 o                         
  10   4   8          0.72         -2.35         1.61 o                         
 -11   5   8         20.89         32.77         4.65 o                         
 -10   5   8          0.19          0.20         1.95 o                         
  -9   5   8          2.39          1.09         1.96 o                         
  -8   5   8         34.33         32.66         2.96 o                         
  -7   5   8        169.85        157.53         7.33 o                         
  -6   5   8         54.86         58.69         3.83 o                         
  -5   5   8         73.18         79.52         5.17 o                         
  -4   5   8         16.42         15.86         2.21 o                         
  -3   5   8         11.19          6.62         1.61 o                         
  -2   5   8         25.24         22.25         2.22 o                         
  -1   5   8         68.98         54.61         4.28 o                         
   0   5   8        220.77        220.87        10.93 o                         
   1   5   8         50.67         52.89         3.73 o                         
   2   5   8         17.55         16.16         1.92 o                         
   3   5   8         67.81         68.01         4.47 o                         
   4   5   8          0.26         -0.98         1.11 o                         
   5   5   8          4.66          3.71         1.50 o                         
   6   5   8          0.00          1.32         1.38 o                         
   7   5   8         63.56         68.26         6.40 o                         
   8   5   8          0.76          1.22         2.45 o                         
   9   5   8          5.62          6.03         2.46 o                         
  -9   6   8          2.13          1.40         2.99 o                         
  -8   6   8          1.75          0.06         2.44 o                         
  -7   6   8          3.40          3.07         1.83 o                         
  -6   6   8         14.03         12.96         2.26 o                         
  -5   6   8          0.21          1.79         1.72 o                         
  -4   6   8         13.09         13.29         2.14 o                         
  -3   6   8         34.78         34.30         3.29 o                         
  -2   6   8          0.14          0.07         1.54 o                         
  -1   6   8         20.92         18.38         2.20 o                         
   0   6   8          2.24          4.38         1.62 o                         
   1   6   8          1.91          1.74         1.39 o                         
   2   6   8          1.69          1.97         1.45 o                         
   3   6   8         16.26         16.81         2.24 o                         
   4   6   8         16.35         21.15         2.41 o                         
   5   6   8          2.49          1.04         1.64 o                         
   6   6   8          3.14          7.48         2.15 o                         
  -4   7   8          0.30          5.63         2.34 o                         
  -3   7   8          0.66          0.98         1.97 o                         
  -2   7   8         11.38         14.68         2.57 o                         
  -1   7   8          0.07          0.33         1.93 o                         
   0   7   8         12.95         12.09         2.37 o                         
   1   7   8         15.39         12.98         2.55 o                         
 -15   0   9          2.77          8.96         5.10 o                         
 -13   0   9          3.45          1.02         3.75 o                         
 -11   0   9         25.13         25.76         4.42 o                         
  -9   0   9        137.79        130.79         9.27 o                         
  -7   0   9         43.34         44.44         2.82 o                         
  -5   0   9        255.10        275.76        11.14 o                         
  -3   0   9        307.57        343.52        14.21 o                         
  -1   0   9         11.73         10.76         1.43 o                         
   1   0   9        217.05        221.54         9.01 o                         
   3   0   9         57.11         55.49         3.45 o                         
   5   0   9          6.26          4.97         1.17 o                         
   7   0   9        185.93        168.46         9.92 o                         
   9   0   9          3.92          3.97         1.84 o                         
  11   0   9         83.57         79.90         6.51 o                         
 -15   1   9          3.04          2.39         3.33 o                         
 -14   1   9          2.05          5.23         2.93 o                         
 -13   1   9          1.95         -1.76         1.91 o                         
 -12   1   9         15.62         15.32         2.72 o                         
 -11   1   9          0.06          0.21         1.89 o                         
 -10   1   9        236.94        251.70        12.30 o                         
  -9   1   9        448.40        447.29        16.51 o                         
  -8   1   9        160.94        162.62         6.59 o                         
  -7   1   9        146.11        155.89         6.28 o                         
  -6   1   9          0.29          1.10         0.96 o                         
  -5   1   9          6.85          5.14         0.88 o                         
  -4   1   9         11.70          8.99         0.88 o                         
  -3   1   9         56.00         68.57         2.62 o                         
  -2   1   9        104.25        110.46         3.67 o                         
  -1   1   9        189.53        212.66         6.66 o                         
   0   1   9       1538.72       1458.09        52.21 o                         
   1   1   9         53.92         63.37         2.42 o                         
   2   1   9         51.17         58.05         2.33 o                         
   3   1   9         47.75         52.42         2.23 o                         
   4   1   9         43.80         46.76         2.09 o                         
   5   1   9         12.17         11.14         1.11 o                         
   6   1   9         37.76         37.35         2.12 o                         
   7   1   9         23.61         21.17         1.65 o                         
   8   1   9          0.00         -1.24         0.83 o                         
   9   1   9         19.95         16.66         1.84 o                         
  10   1   9         19.07         18.69         1.93 o                         
  11   1   9          0.57          1.87         1.29 o                         
  12   1   9         45.28         48.17         3.90 o                         
 -15   2   9         49.47         63.72         6.01 o                         
 -14   2   9         43.23         61.58         5.73 o                         
 -13   2   9         52.63         53.86         5.12 o                         
 -12   2   9          9.94          8.07         3.00 o                         
 -11   2   9        291.24        292.79        12.85 o                         
 -10   2   9         40.80         38.66         3.24 o                         
  -9   2   9         30.26         28.24         2.63 o                         
  -8   2   9        430.67        424.76        16.48 o                         
  -7   2   9         87.19         82.80         4.08 o                         
  -6   2   9        348.79        327.65        11.88 o                         
  -5   2   9         11.09          8.96         1.19 o                         
  -4   2   9          0.38         -0.27         0.84 o                         
  -3   2   9        126.56        129.72         4.90 o                         
  -2   2   9         23.79         24.83         1.52 o                         
  -1   2   9         67.85         67.59         2.97 o                         
   0   2   9          0.03         -0.93         0.62 o                         
   1   2   9          0.11         -0.56         0.73 o                         
   2   2   9        405.40        414.37        15.14 o                         
   3   2   9         32.07         37.34         2.02 o                         
   4   2   9         29.54         34.14         2.52 o                         
   5   2   9         18.69         16.96         1.38 o                         
   6   2   9        230.99        233.13         8.90 o                         
   7   2   9          2.58          2.98         1.05 o                         
   8   2   9          6.16          2.28         1.14 o                         
   9   2   9         16.13         10.38         1.85 o                         
  10   2   9         10.58          8.33         1.54 o                         
  11   2   9          8.56          5.61         1.55 o                         
  12   2   9          5.11          6.11         2.22 o                         
 -14   3   9          3.78          7.74         3.55 o                         
 -13   3   9          0.85         -0.62         2.47 o                         
 -12   3   9         30.16         25.83         3.56 o                         
 -11   3   9         40.14         38.28         3.56 o                         
 -10   3   9          0.21         -0.04         1.75 o                         
  -9   3   9         77.84         84.64         5.06 o                         
  -8   3   9         27.38         25.60         2.75 o                         
  -7   3   9          2.37         -1.19         1.40 o                         
  -6   3   9        364.48        353.73        12.74 o                         
  -5   3   9        710.02        708.20        23.58 o                         
  -4   3   9       1283.64       1275.03        44.53 o                         
  -3   3   9        204.96        198.51         7.77 o                         
  -2   3   9         51.70         55.43         3.08 o                         
  -1   3   9         14.75         12.44         1.28 o                         
   0   3   9         57.55         58.11         3.87 o                         
   1   3   9         51.44         59.09         2.80 o                         
   2   3   9          2.03         -1.16         0.79 o                         
   3   3   9          0.55         -0.32         0.98 o                         
   4   3   9         24.72         24.63         1.91 o                         
   5   3   9         26.11         23.65         2.00 o                         
   6   3   9         19.44         20.80         1.91 o                         
   7   3   9         31.37         33.43         2.45 o                         
   8   3   9         69.19         75.94         4.08 o                         
   9   3   9          0.57          0.24         1.21 o                         
  10   3   9          5.67          5.68         1.57 o                         
  11   3   9          1.61          2.62         1.89 o                         
 -13   4   9          8.24          3.74         3.01 o                         
 -12   4   9          3.37          3.26         2.39 o                         
 -11   4   9          0.03         -0.15         2.13 o                         
 -10   4   9          4.16          7.32         2.30 o                         
  -9   4   9         52.71         54.85         3.97 o                         
  -8   4   9         21.84         18.54         2.43 o                         
  -7   4   9         67.68         66.75         4.05 o                         
  -6   4   9        145.95        137.62         6.45 o                         
  -5   4   9        246.06        238.60        10.14 o                         
  -4   4   9         43.51         42.87         2.92 o                         
  -3   4   9        228.38        249.19        12.16 o                         
  -2   4   9        438.28        453.14        20.23 o                         
  -1   4   9         21.46         23.77         2.13 o                         
   0   4   9        304.84        309.73        14.75 o                         
   1   4   9        318.27        356.83        17.33 o                         
   2   4   9         70.42         73.50         6.06 o                         
   3   4   9         74.54         89.17         6.46 o                         
   4   4   9          2.22          2.59         1.21 o                         
   5   4   9         51.18         62.01         4.36 o                         
   6   4   9         29.36         33.44         3.19 o                         
   7   4   9          1.41          0.97         1.31 o                         
   8   4   9         17.26         21.40         2.32 o                         
   9   4   9          0.09         -1.51         1.53 o                         
  10   4   9          2.12          0.52         1.94 o                         
 -11   5   9         13.85         13.20         3.67 o                         
 -10   5   9         40.89         36.58         3.37 o                         
  -9   5   9          1.01          3.49         1.95 o                         
  -8   5   9          0.02         -0.30         1.67 o                         
  -7   5   9         32.72         22.89         3.25 o                         
  -6   5   9          2.65          3.18         1.77 o                         
  -5   5   9         11.55          8.55         1.94 o                         
  -4   5   9         25.08         20.11         2.26 o                         
  -3   5   9          8.56          7.04         1.80 o                         
  -2   5   9          1.76         -0.67         1.50 o                         
  -1   5   9         17.99         14.25         1.83 o                         
   0   5   9          0.30          0.06         1.17 o                         
   1   5   9         11.47          8.45         1.86 o                         
   2   5   9         44.10         46.77         3.64 o                         
   3   5   9        113.92        131.99         7.88 o                         
   4   5   9         55.32         62.63         4.45 o                         
   5   5   9         46.27         45.95         3.31 o                         
   6   5   9          0.09         -0.32         1.34 o                         
   7   5   9          6.33          6.70         1.80 o                         
   8   5   9          0.68         -1.82         2.60 o                         
  -8   6   9          5.75          7.43         3.09 o                         
  -7   6   9         66.15         65.50         5.20 o                         
  -6   6   9          8.13         12.07         2.47 o                         
  -5   6   9          0.79          0.97         1.85 o                         
  -4   6   9        130.82        144.38         7.32 o                         
  -3   6   9          5.12          2.58         1.67 o                         
  -2   6   9          2.56          1.29         1.55 o                         
  -1   6   9          1.43          4.16         1.82 o                         
   0   6   9          5.27          4.70         1.75 o                         
   1   6   9         17.31         17.97         2.29 o                         
   2   6   9          0.78         -0.60         1.73 o                         
   3   6   9          0.98         -0.48         1.57 o                         
   4   6   9         13.55         16.67         3.38 o                         
   5   6   9          1.25          0.41         1.61 o                         
 -14   0  10          9.53         11.02         5.91 o                         
 -12   0  10         39.81         60.70         7.33 o                         
 -10   0  10         73.84         79.07        10.77 o                         
  -8   0  10         30.83         34.63         4.98 o                         
  -6   0  10         63.06         56.29         3.68 o                         
  -4   0  10        446.53        501.56        21.80 o                         
  -2   0  10        122.08        133.92         6.57 o                         
   0   0  10        214.26        221.63        10.22 o                         
   2   0  10         33.51         28.90         2.15 o                         
   4   0  10        196.64        192.37         9.92 o                         
   6   0  10         33.95         32.41         3.06 o                         
   8   0  10          3.79          1.12         1.50 o                         
  10   0  10          0.94          1.79         1.82 o                         
  12   0  10          0.64          1.78         2.67 o                         
 -15   1  10         14.28         12.60         4.18 o                         
 -14   1  10          5.34          4.58         3.17 o                         
 -13   1  10          0.03         -2.83         2.67 o                         
 -12   1  10          8.58          4.07         3.13 o                         
 -11   1  10          5.62          7.05         2.34 o                         
 -10   1  10         60.49         61.94         4.49 o                         
  -9   1  10        272.04        277.90        11.71 o                         
  -8   1  10         25.24         19.44         2.07 o                         
  -7   1  10         95.95        110.92         5.23 o                         
  -6   1  10        268.83        255.36         9.61 o                         
  -5   1  10         94.22         87.37         3.79 o                         
  -4   1  10        212.33        205.43         6.91 o                         
  -3   1  10        117.80        141.47         5.04 o                         
  -2   1  10        508.64        544.76        18.52 o                         
  -1   1  10         41.64         39.96         2.05 o                         
   0   1  10         60.77         67.39         3.00 o                         
   1   1  10        169.28        181.03         5.97 o                         
   2   1  10          0.02         -0.05         0.54 o                         
   3   1  10         21.74         22.80         1.62 o                         
   4   1  10          0.00         -1.25         0.84 o                         
   5   1  10         10.21          9.57         1.14 o                         
   6   1  10         25.11         25.69         1.73 o                         
   7   1  10         30.51         33.10         2.16 o                         
   8   1  10         13.57         13.08         1.67 o                         
   9   1  10         12.00          7.69         1.45 o                         
  10   1  10          8.48          5.05         1.41 o                         
  11   1  10         15.12         18.88         2.37 o                         
 -15   2  10         13.89         17.56         4.51 o                         
 -14   2  10          1.45         -1.57         2.90 o                         
 -13   2  10         86.15         88.03         6.98 o                         
 -12   2  10         20.52         22.48         3.54 o                         
 -11   2  10          1.78          1.53         2.12 o                         
 -10   2  10         72.47         67.23         4.39 o                         
  -9   2  10        173.19        196.32         8.77 o                         
  -8   2  10       1507.69       1451.50        51.44 o                         
  -7   2  10        137.53        149.98         6.32 o                         
  -6   2  10         25.94         27.88         2.20 o                         
  -5   2  10         88.90         89.52         4.08 o                         
  -4   2  10         33.02         30.65         2.03 o                         
  -3   2  10         20.57         23.49         1.66 o                         
  -2   2  10        351.46        373.53        12.21 o                         
  -1   2  10        100.96        100.89         4.97 o                         
   0   2  10         12.88         11.36         1.27 o                         
   1   2  10        153.11        166.16         6.95 o                         
   2   2  10          0.37          0.52         0.79 o                         
   3   2  10          1.76          0.48         0.82 o                         
   4   2  10        100.77        115.44         7.96 o                         
   5   2  10         20.58         20.00         1.62 o                         
   6   2  10          0.00         -0.72         1.00 o                         
   7   2  10         25.13         26.50         2.34 o                         
   8   2  10          4.99          5.15         1.31 o                         
   9   2  10          8.53          7.40         1.58 o                         
  10   2  10          0.30          0.11         1.32 o                         
  11   2  10          7.44          9.03         2.25 o                         
 -14   3  10         39.10         39.99         5.79 o                         
 -13   3  10        134.11        162.48        10.95 o                         
 -12   3  10          3.03          4.97         2.57 o                         
 -11   3  10          5.19          3.20         2.40 o                         
 -10   3  10         71.52         68.99         4.67 o                         
  -9   3  10          2.03          3.77         1.89 o                         
  -8   3  10         38.93         36.74         2.98 o                         
  -7   3  10         47.62         43.11         3.03 o                         
  -6   3  10        122.19        122.65         6.50 o                         
  -5   3  10        165.88        159.35         6.94 o                         
  -4   3  10          0.43          1.40         1.11 o                         
  -3   3  10        238.78        247.84        10.20 o                         
  -2   3  10        599.09        663.11        23.77 o                         
  -1   3  10        155.70        160.72         7.12 o                         
   0   3  10          3.68          0.91         1.10 o                         
   1   3  10          1.38          1.25         0.95 o                         
   2   3  10        195.29        203.17         9.15 o                         
   3   3  10         21.06         17.22         1.90 o                         
   4   3  10         19.00         15.95         1.59 o                         
   5   3  10        153.98        169.03         8.88 o                         
   6   3  10         18.41         18.25         2.02 o                         
   7   3  10          0.63          0.50         1.16 o                         
   8   3  10          4.82          3.55         1.43 o                         
   9   3  10          7.67         10.61         2.01 o                         
  10   3  10          0.99          0.10         1.81 o                         
 -12   4  10          9.92         14.63         4.31 o                         
 -11   4  10         12.89         12.79         2.55 o                         
 -10   4  10          2.04          1.44         1.96 o                         
  -9   4  10          0.37          0.31         2.10 o                         
  -8   4  10          0.01         -2.36         1.57 o                         
  -7   4  10          0.30         -0.30         1.48 o                         
  -6   4  10        115.82        114.72         5.88 o                         
  -5   4  10         17.17         16.98         2.06 o                         
  -4   4  10        121.33        121.91         6.19 o                         
  -3   4  10         80.68         84.90         4.49 o                         
  -2   4  10          7.60          3.89         1.41 o                         
  -1   4  10        107.82        110.24         6.72 o                         
   0   4  10         56.03         68.13         3.74 o                         
   1   4  10        119.77        136.16         6.23 o                         
   2   4  10         29.86         38.70         2.91 o                         
   3   4  10        226.98        240.00        15.54 o                         
   4   4  10         94.34        103.52         6.84 o                         
   5   4  10         64.11         75.33         4.16 o                         
   6   4  10          1.79          0.60         1.31 o                         
   7   4  10         11.50          9.87         1.67 o                         
   8   4  10         13.88         11.76         1.97 o                         
   9   4  10          0.40          2.09         1.83 o                         
 -11   5  10         14.69         10.77         3.18 o                         
 -10   5  10         18.39         17.17         3.54 o                         
  -9   5  10         14.56         16.51         2.60 o                         
  -8   5  10          2.97          1.53         1.87 o                         
  -7   5  10         34.09         29.99         2.94 o                         
  -6   5  10          4.62          5.93         2.10 o                         
  -5   5  10          2.05          0.98         1.49 o                         
  -4   5  10         23.77         14.17         2.28 o                         
  -3   5  10         50.78         49.68         3.33 o                         
  -2   5  10          0.56          0.50         1.53 o                         
  -1   5  10          0.08         -0.87         1.26 o                         
   0   5  10         44.32         37.38         2.82 o                         
   1   5  10          4.06          1.78         1.36 o                         
   2   5  10         19.10         24.92         2.97 o                         
   3   5  10          0.21          0.15         1.30 o                         
   4   5  10         15.08         15.21         2.65 o                         
   5   5  10         13.97         10.56         1.83 o                         
   6   5  10         18.13         21.53         2.84 o                         
   7   5  10          8.03          6.96         2.43 o                         
  -8   6  10         45.83         49.86         4.73 o                         
  -7   6  10          1.74          3.61         2.31 o                         
  -6   6  10         15.31          8.83         2.84 o                         
  -5   6  10         44.07         37.28         3.85 o                         
  -4   6  10         45.55         53.04         5.11 o                         
  -3   6  10         21.47         17.76         2.27 o                         
  -2   6  10         27.01         27.62         3.28 o                         
  -1   6  10         14.37         11.84         1.97 o                         
   0   6  10          0.33         -2.18         1.45 o                         
   1   6  10          0.09         -0.60         1.65 o                         
   2   6  10          3.40          2.36         1.73 o                         
   3   6  10          1.36          0.94         1.79 o                         
   4   6  10          0.93         -0.85         1.79 o                         
 -15   0  11        112.34        109.32        14.26 o                         
 -13   0  11         35.90         50.79         8.64 o                         
 -11   0  11         16.78          6.61         3.98 o                         
  -9   0  11         96.04         90.32         9.16 o                         
  -7   0  11        354.12        334.08        24.44 o                         
  -5   0  11          0.60         -0.85         1.31 o                         
  -3   0  11        640.85        694.32        36.00 o                         
  -1   0  11        395.67        384.94        18.79 o                         
   1   0  11        186.30        190.98         9.00 o                         
   3   0  11        240.85        222.27        11.25 o                         
   5   0  11        149.94        143.37         8.44 o                         
   7   0  11         17.09         14.24         2.10 o                         
   9   0  11         12.79          8.99         2.25 o                         
  11   0  11          1.52          3.81         2.65 o                         
 -15   1  11         25.89         25.20         5.59 o                         
 -14   1  11          3.08          2.77         3.06 o                         
 -13   1  11         25.79         31.91         5.41 o                         
 -12   1  11        134.03        143.02        11.04 o                         
 -11   1  11          0.54          1.31         3.00 o                         
 -10   1  11         36.33         26.34         3.64 o                         
  -9   1  11         22.49         30.80         3.81 o                         
  -8   1  11        234.14        204.42         9.10 o                         
  -7   1  11          1.17         -1.81         1.21 o                         
  -6   1  11         15.80         14.63         1.52 o                         
  -5   1  11        600.57        585.65        20.42 o                         
  -4   1  11        186.82        199.26         7.42 o                         
  -3   1  11        270.59        273.57         9.37 o                         
  -2   1  11          0.47          1.99         0.83 o                         
  -1   1  11        767.43        743.95        29.05 o                         
   0   1  11        450.60        453.17        17.28 o                         
   1   1  11         29.31         35.15         2.15 o                         
   2   1  11          8.00          7.83         1.26 o                         
   3   1  11          1.35         -0.50         0.87 o                         
   4   1  11          4.25          2.82         1.27 o                         
   5   1  11         59.98         58.51         2.96 o                         
   6   1  11          0.02         -1.24         0.83 o                         
   7   1  11          7.41          6.38         1.34 o                         
   8   1  11          0.25         -0.49         1.28 o                         
   9   1  11          7.33          7.01         1.55 o                         
  10   1  11          2.76          3.92         1.59 o                         
  11   1  11          0.01          1.04         1.81 o                         
 -14   2  11          5.26          4.96         5.59 o                         
 -13   2  11          1.27          2.28         3.26 o                         
 -12   2  11          6.17          1.11         3.15 o                         
 -11   2  11         24.78         32.56         3.89 o                         
 -10   2  11        678.52        620.76        23.56 o                         
  -9   2  11          6.58          6.89         2.10 o                         
  -8   2  11         95.12         87.68         4.57 o                         
  -7   2  11        105.12        104.28         5.11 o                         
  -6   2  11        783.61        766.23        26.59 o                         
  -5   2  11        338.53        335.21        12.58 o                         
  -4   2  11         25.91         26.04         1.94 o                         
  -3   2  11        676.92        698.25        24.49 o                         
  -2   2  11         94.43         91.37         4.21 o                         
  -1   2  11         83.79         81.95         3.63 o                         
   0   2  11        171.81        195.26         7.94 o                         
   1   2  11        570.65        534.61        26.70 o                         
   2   2  11        240.86        235.54         9.17 o                         
   3   2  11         14.64         13.44         1.34 o                         
   4   2  11          5.78          2.25         1.18 o                         
   5   2  11          0.47          0.86         1.09 o                         
   6   2  11          0.03         -0.14         1.26 o                         
   7   2  11         36.86         42.14         2.98 o                         
   8   2  11          0.24         -0.27         1.26 o                         
   9   2  11          8.70          8.53         1.73 o                         
  10   2  11          5.29          8.66         2.46 o                         
 -13   3  11         37.65         34.45         4.57 o                         
 -12   3  11        110.37         98.35         6.44 o                         
 -11   3  11         14.72         18.07         2.74 o                         
 -10   3  11         76.00         76.84         4.63 o                         
  -9   3  11         22.42         26.43         2.79 o                         
  -8   3  11         51.12         42.56         3.23 o                         
  -7   3  11         73.75         77.20         4.28 o                         
  -6   3  11        105.04        108.23         5.29 o                         
  -5   3  11          0.10          5.69         1.67 o                         
  -4   3  11       1281.60       1320.98        47.44 o                         
  -3   3  11         53.87         63.31         3.83 o                         
  -2   3  11          0.02         -1.01         1.22 o                         
  -1   3  11        187.76        204.97         9.50 o                         
   0   3  11          0.10         -0.09         1.35 o                         
   1   3  11         43.35         48.11         3.14 o                         
   2   3  11        222.57        219.30        11.35 o                         
   3   3  11          0.76         -0.10         1.10 o                         
   4   3  11         42.69         41.99         3.27 o                         
   5   3  11         92.77        112.59         6.82 o                         
   6   3  11         38.76         45.10         3.44 o                         
   7   3  11          0.36         -1.89         1.28 o                         
   8   3  11          5.51          2.43         1.56 o                         
   9   3  11          3.00          3.87         2.04 o                         
 -12   4  11          0.04          3.16         2.69 o                         
 -11   4  11          0.00          1.95         2.38 o                         
 -10   4  11          3.72          7.39         2.52 o                         
  -9   4  11         14.82         15.89         2.80 o                         
  -8   4  11          8.00          4.75         1.82 o                         
  -7   4  11         25.21         25.94         2.76 o                         
  -6   4  11        178.32        173.86         8.40 o                         
  -5   4  11         50.83         44.75         3.86 o                         
  -4   4  11          6.79          8.49         1.90 o                         
  -3   4  11         38.50         47.34         3.46 o                         
  -2   4  11         11.89          9.76         1.67 o                         
  -1   4  11         34.75         31.74         2.81 o                         
   0   4  11          2.32          2.12         1.38 o                         
   1   4  11         41.77         45.66         3.91 o                         
   2   4  11         21.68         20.95         2.26 o                         
   3   4  11         33.95         26.66         2.28 o                         
   4   4  11         27.96         29.50         2.77 o                         
   5   4  11         11.63         14.09         1.86 o                         
   6   4  11         38.07         39.50         3.35 o                         
   7   4  11          3.79          3.77         1.75 o                         
   8   4  11         22.21         28.08         3.43 o                         
 -10   5  11          0.27          4.10         2.83 o                         
  -9   5  11          4.18          3.93         2.25 o                         
  -8   5  11         10.37          8.43         2.22 o                         
  -7   5  11          5.19          3.97         2.11 o                         
  -6   5  11         19.51         13.59         2.45 o                         
  -5   5  11          0.20          0.57         1.84 o                         
  -4   5  11         27.21         29.30         3.09 o                         
  -3   5  11         72.10         67.73         4.35 o                         
  -2   5  11         25.04         21.81         2.32 o                         
  -1   5  11         46.77         45.68         4.39 o                         
   0   5  11          9.00          7.29         2.56 o                         
   1   5  11         19.83         20.40         2.58 o                         
   2   5  11          1.44          2.99         1.68 o                         
   3   5  11          7.82          7.64         2.07 o                         
   4   5  11         11.47         12.20         2.08 o                         
   5   5  11          5.86          9.27         1.97 o                         
   6   5  11         20.00         20.67         2.81 o                         
  -7   6  11          4.72          3.26         2.57 o                         
  -6   6  11          0.98         -2.18         2.41 o                         
  -5   6  11         45.37         46.99         5.72 o                         
  -4   6  11          2.23          2.06         2.99 o                         
  -3   6  11          0.08         -0.99         2.36 o                         
  -2   6  11         10.46          6.83         2.41 o                         
  -1   6  11          0.11         -2.11         1.68 o                         
   0   6  11          3.69          4.50         1.88 o                         
   1   6  11          3.22          0.30         1.44 o                         
   2   6  11          5.29          4.72         2.02 o                         
   3   6  11          0.61         -1.03         1.92 o                         
 -14   0  12          1.97          4.54         5.87 o                         
 -12   0  12         81.65         83.06        18.26 o                         
 -10   0  12         19.62         24.25         5.23 o                         
  -8   0  12          8.85          2.57         2.97 o                         
  -6   0  12          0.82         -0.92         1.99 o                         
  -4   0  12          9.48          7.89         1.76 o                         
  -2   0  12        141.84        159.41         9.16 o                         
   0   0  12        100.97        110.34         6.79 o                         
   2   0  12       1195.49       1110.70        53.05 o                         
   4   0  12        144.06        136.13         8.31 o                         
   6   0  12         79.44         78.08         5.55 o                         
   8   0  12         14.27          8.74         2.15 o                         
  10   0  12          4.56          6.37         2.67 o                         
 -14   1  12          0.00          0.46         3.29 o                         
 -13   1  12          5.38          2.79         3.23 o                         
 -12   1  12          0.23          0.35         2.70 o                         
 -11   1  12          5.23          4.53         2.98 o                         
 -10   1  12        119.17        120.60         9.67 o                         
  -9   1  12         99.19         90.05         6.99 o                         
  -8   1  12         52.74         39.80         3.92 o                         
  -7   1  12          0.26         -1.98         1.32 o                         
  -6   1  12          7.49          3.62         1.46 o                         
  -5   1  12         11.35          9.52         1.92 o                         
  -4   1  12         38.21         31.49         2.58 o                         
  -3   1  12        225.34        220.74         8.20 o                         
  -2   1  12          2.57          1.91         0.97 o                         
  -1   1  12         22.98         24.68         1.82 o                         
   0   1  12        618.19        597.98        24.38 o                         
   1   1  12         83.48         94.74         4.40 o                         
   2   1  12        118.79        132.86         7.36 o                         
   3   1  12        134.69        143.15         7.48 o                         
   4   1  12          9.79          5.73         1.53 o                         
   5   1  12          6.84          6.41         1.34 o                         
   6   1  12         10.66          9.13         1.72 o                         
   7   1  12         46.92         42.66         3.22 o                         
   8   1  12         10.49         11.21         1.91 o                         
   9   1  12          9.35          4.42         1.79 o                         
  10   1  12          6.94          4.10         1.79 o                         
 -14   2  12          1.86         -1.59         4.14 o                         
 -13   2  12          7.73         -2.09         3.13 o                         
 -12   2  12          1.47          0.68         3.34 o                         
 -11   2  12          1.64          3.68         3.23 o                         
 -10   2  12         12.35         11.05         3.21 o                         
  -9   2  12          3.28          1.16         1.78 o                         
  -8   2  12         64.61         54.10         3.42 o                         
  -7   2  12         84.19         74.40         4.05 o                         
  -6   2  12         45.59         60.04         3.50 o                         
  -5   2  12        142.67        145.11         6.40 o                         
  -4   2  12          0.18          1.12         1.31 o                         
  -3   2  12       1079.41       1159.85        41.88 o                         
  -2   2  12          4.40          4.68         1.34 o                         
  -1   2  12          8.76          8.29         1.37 o                         
   0   2  12        427.85        409.38        22.78 o                         
   1   2  12        179.84        192.91         8.04 o                         
   2   2  12         71.58         79.18         4.91 o                         
   3   2  12          2.66          3.49         1.23 o                         
   4   2  12          5.18          4.09         1.29 o                         
   5   2  12          9.56          8.07         1.68 o                         
   6   2  12         50.87         54.18         3.52 o                         
   7   2  12         21.14         19.13         2.08 o                         
   8   2  12          0.13         -0.75         1.36 o                         
   9   2  12         16.04         12.53         2.40 o                         
  10   2  12          0.91          3.46         2.53 o                         
 -13   3  12          0.19         -1.92         3.95 o                         
 -12   3  12          3.23          3.10         3.02 o                         
 -11   3  12          4.18          4.52         2.43 o                         
 -10   3  12         19.43         19.17         2.73 o                         
  -9   3  12         97.32         89.10         5.37 o                         
  -8   3  12         47.53         48.20         3.82 o                         
  -7   3  12         87.67         91.84         4.94 o                         
  -6   3  12        266.51        265.63        10.73 o                         
  -5   3  12        535.45        541.19        20.21 o                         
  -4   3  12         93.23        104.24         5.19 o                         
  -3   3  12          7.40          4.37         1.50 o                         
  -2   3  12         43.69         40.99         2.75 o                         
  -1   3  12        135.96        149.33         7.38 o                         
   0   3  12          0.23         -0.94         1.09 o                         
   1   3  12         28.89         27.23         2.19 o                         
   2   3  12         22.43         24.02         2.38 o                         
   3   3  12         34.62         39.95         3.08 o                         
   4   3  12         57.26         67.20         6.73 o                         
   5   3  12         19.33         19.67         2.50 o                         
   6   3  12         20.18         19.99         2.24 o                         
   7   3  12         37.98         41.61         3.90 o                         
   8   3  12          9.93         10.18         2.08 o                         
   9   3  12         11.28          8.52         2.38 o                         
 -11   4  12         26.89         24.95         3.49 o                         
 -10   4  12          8.68         12.35         2.65 o                         
  -9   4  12          0.00         -0.91         2.03 o                         
  -8   4  12          0.01         -3.02         2.01 o                         
  -7   4  12          3.20          6.08         2.64 o                         
  -6   4  12         59.80         52.53         4.02 o                         
  -5   4  12         11.27          9.83         1.96 o                         
  -4   4  12         55.57         64.31         4.69 o                         
  -3   4  12         41.89         38.66         4.02 o                         
  -2   4  12          0.44         -0.83         1.52 o                         
  -1   4  12          0.57         -0.54         1.56 o                         
   0   4  12          2.34         -0.38         1.48 o                         
   1   4  12         24.21         19.56         3.06 o                         
   2   4  12         27.94         27.72         2.63 o                         
   3   4  12          0.81          1.02         1.59 o                         
   4   4  12         11.72          9.33         1.66 o                         
   5   4  12         26.15         29.53         2.44 o                         
   6   4  12          3.72          3.80         1.85 o                         
   7   4  12         18.03         18.41         2.68 o                         
  -9   5  12          4.21          3.08         2.99 o                         
  -8   5  12         31.81         25.90         3.73 o                         
  -7   5  12          0.21         -2.87         1.91 o                         
  -6   5  12          0.63          0.02         1.92 o                         
  -5   5  12         11.03         11.87         2.28 o                         
  -4   5  12          1.59         -0.11         1.62 o                         
  -3   5  12         62.22         66.88         5.66 o                         
  -2   5  12         16.17         13.86         2.19 o                         
  -1   5  12         17.66         18.78         2.34 o                         
   0   5  12          2.64          0.13         1.39 o                         
   1   5  12          0.87         -1.60         1.56 o                         
   2   5  12         14.03         11.85         2.26 o                         
   3   5  12          9.10          7.10         2.44 o                         
   4   5  12         22.46         16.56         2.35 o                         
   5   5  12          9.52          6.87         2.27 o                         
  -5   6  12         63.40         63.03         7.18 o                         
  -4   6  12         14.17         12.63         3.13 o                         
  -3   6  12          3.02          4.68         2.64 o                         
  -2   6  12         51.43         60.75         7.15 o                         
  -1   6  12          4.22          0.95         1.89 o                         
   0   6  12          4.37          3.85         2.15 o                         
   1   6  12          3.89          3.54         2.07 o                         
 -13   0  13          6.62         18.66         6.84 o                         
 -11   0  13         31.85         28.20         6.71 o                         
  -9   0  13         38.22         28.71         5.93 o                         
  -7   0  13        139.99        136.86        13.99 o                         
  -5   0  13         10.91         18.09         4.84 o                         
  -3   0  13         15.89         19.88         3.11 o                         
  -1   0  13         63.02         64.19         6.95 o                         
   1   0  13        224.80        230.88        14.87 o                         
   3   0  13         66.07         75.34         8.30 o                         
   5   0  13        144.75        143.39        13.21 o                         
   7   0  13        249.78        219.49        14.29 o                         
   9   0  13         54.31         51.71         6.26 o                         
 -14   1  13         25.15         17.61         4.99 o                         
 -13   1  13          0.00         -5.27         3.51 o                         
 -12   1  13         17.05         14.77         4.16 o                         
 -11   1  13          0.54          1.90         2.75 o                         
 -10   1  13         64.22         51.09         5.29 o                         
  -9   1  13          8.97          3.46         2.68 o                         
  -8   1  13        116.27        101.06         7.38 o                         
  -7   1  13        154.11        128.76         7.44 o                         
  -6   1  13        138.38        113.10         6.61 o                         
  -5   1  13          1.17          0.30         1.90 o                         
  -4   1  13          0.40         -2.45         1.64 o                         
  -3   1  13        281.52        276.18        12.47 o                         
  -2   1  13        108.96        120.58         7.41 o                         
  -1   1  13          2.37          1.42         1.46 o                         
   0   1  13        865.67        830.20        33.94 o                         
   1   1  13         18.36         22.03         1.90 o                         
   2   1  13        321.64        315.16        13.87 o                         
   3   1  13        195.33        196.90         8.20 o                         
   4   1  13         55.21         53.02         3.22 o                         
   5   1  13         25.50         17.46         1.99 o                         
   6   1  13         33.84         33.22         2.89 o                         
   7   1  13         19.08         15.76         2.52 o                         
   8   1  13          4.15          1.30         1.67 o                         
   9   1  13         15.05         18.67         2.88 o                         
 -13   2  13          1.83         -0.35         3.24 o                         
 -12   2  13          0.30          5.67         3.70 o                         
 -11   2  13          3.53         -1.25         2.98 o                         
 -10   2  13          0.18          2.79         3.14 o                         
  -9   2  13         60.70         55.48         5.98 o                         
  -8   2  13        110.97        119.25         6.99 o                         
  -7   2  13         68.73         79.34         5.32 o                         
  -6   2  13        198.38        199.46         9.33 o                         
  -5   2  13         65.30         63.12         3.64 o                         
  -4   2  13        413.24        422.14        15.89 o                         
  -3   2  13          6.90         12.21         1.95 o                         
  -2   2  13        501.43        514.23        20.31 o                         
  -1   2  13         98.07        105.43         7.19 o                         
   0   2  13        543.42        509.57        33.96 o                         
   1   2  13         62.00         73.41         5.31 o                         
   2   2  13          3.77          1.66         1.28 o                         
   3   2  13         15.37         13.86         1.75 o                         
   4   2  13          5.91          3.71         1.42 o                         
   5   2  13         15.98         19.08         2.17 o                         
   6   2  13        187.66        192.58        10.60 o                         
   7   2  13          4.55          3.31         1.63 o                         
   8   2  13         10.57         11.76         2.22 o                         
   9   2  13          2.16          2.71         2.03 o                         
 -12   3  13          0.08         -1.46         3.70 o                         
 -11   3  13         10.22         10.22         3.90 o                         
 -10   3  13         32.37         32.69         3.73 o                         
  -9   3  13         41.98         39.32         3.58 o                         
  -8   3  13         10.46          4.92         2.06 o                         
  -7   3  13        144.21        135.63         6.49 o                         
  -6   3  13         31.16         28.75         2.68 o                         
  -5   3  13         60.31         65.77         4.03 o                         
  -4   3  13         15.37         16.21         2.07 o                         
  -3   3  13         63.83         74.21         4.21 o                         
  -2   3  13          0.23         -2.07         1.38 o                         
  -1   3  13         16.11         12.28         1.80 o                         
   0   3  13         67.82         74.08         5.28 o                         
   1   3  13          2.58          2.30         1.32 o                         
   2   3  13        185.82        206.64        14.11 o                         
   3   3  13         11.71         12.37         2.24 o                         
   4   3  13        157.55        182.03        10.46 o                         
   5   3  13         29.82         31.04         2.86 o                         
   6   3  13         18.08         15.63         2.35 o                         
   7   3  13          4.49          2.35         1.77 o                         
   8   3  13          9.37          2.89         2.17 o                         
 -11   4  13          4.91          3.47         2.95 o                         
 -10   4  13          1.22          0.65         2.52 o                         
  -9   4  13         19.11         25.96         3.45 o                         
  -8   4  13          0.04         -0.16         2.37 o                         
  -7   4  13          5.67          3.24         2.16 o                         
  -6   4  13         10.85         11.36         2.22 o                         
  -5   4  13         48.55         49.26         4.27 o                         
  -4   4  13        142.99        140.35         8.64 o                         
  -3   4  13         66.09         66.82         3.91 o                         
  -2   4  13        155.79        172.19        13.04 o                         
  -1   4  13          7.76          5.00         1.71 o                         
   0   4  13          2.74         -1.77         1.71 o                         
   1   4  13         38.87         36.80         3.44 o                         
   2   4  13          1.17          1.51         2.43 o                         
   3   4  13          1.47         -0.92         1.46 o                         
   4   4  13         15.35         23.65         2.63 o                         
   5   4  13          0.00         -1.92         2.03 o                         
   6   4  13          7.32          8.03         2.26 o                         
  -8   5  13          1.91          2.69         2.93 o                         
  -7   5  13          8.58          8.74         3.42 o                         
  -6   5  13          6.02          2.09         2.25 o                         
  -5   5  13          0.32         -2.58         2.57 o                         
  -4   5  13         74.49         88.09         6.66 o                         
  -3   5  13         67.69         81.04         6.79 o                         
  -2   5  13         42.85         53.09         4.81 o                         
  -1   5  13         11.27         14.92         2.31 o                         
   0   5  13         38.69         49.43         5.56 o                         
   1   5  13         29.34         27.70         3.06 o                         
   2   5  13          4.33          5.75         2.11 o                         
   3   5  13          5.79          4.51         2.32 o                         
   4   5  13          0.06          0.25         1.95 o                         
 -12   0  14          1.68         -2.18         5.32 o                         
 -10   0  14         11.47         10.02         5.43 o                         
  -8   0  14        265.21        233.66        21.71 o                         
  -6   0  14        142.69        103.69        14.03 o                         
  -4   0  14        329.50        307.62        20.22 o                         
  -2   0  14        118.37        128.29         9.80 o                         
   0   0  14        303.39        327.13        23.86 o                         
   2   0  14         51.86         54.34         6.07 o                         
   4   0  14          5.25          0.91         2.93 o                         
   6   0  14         26.40         23.40         5.98 o                         
   8   0  14         11.09          3.13         3.32 o                         
 -13   1  14         40.79         44.06         6.46 o                         
 -12   1  14         35.93         34.14         7.12 o                         
 -11   1  14         20.81          9.15         3.55 o                         
 -10   1  14          0.22          0.45         2.85 o                         
  -9   1  14         53.42         44.43         5.57 o                         
  -8   1  14          2.17          1.28         2.69 o                         
  -7   1  14         31.45         30.98         4.06 o                         
  -6   1  14        225.96        196.88        10.02 o                         
  -5   1  14          9.52         14.70         2.67 o                         
  -4   1  14         53.42         43.35         3.88 o                         
  -3   1  14        123.55        117.09         7.43 o                         
  -2   1  14         66.54         70.85         4.89 o                         
  -1   1  14        165.86        173.37         9.59 o                         
   0   1  14         24.95         30.50         2.58 o                         
   1   1  14          3.54          4.10         1.47 o                         
   2   1  14         15.25         16.51         2.15 o                         
   3   1  14        104.12        105.35         7.37 o                         
   4   1  14         57.34         57.57         4.75 o                         
   5   1  14         31.29         23.95         3.26 o                         
   6   1  14          0.30         -0.20         1.44 o                         
   7   1  14         16.78         16.60         2.31 o                         
   8   1  14         10.29         12.16         2.21 o                         
 -13   2  14          2.00         11.26         4.18 o                         
 -12   2  14          7.96          5.30         5.26 o                         
 -11   2  14         16.33          8.73         4.45 o                         
 -10   2  14         42.81         47.36         6.42 o                         
  -9   2  14         33.32         28.05         4.52 o                         
  -8   2  14         44.68         48.47         4.40 o                         
  -7   2  14         18.38         18.00         3.60 o                         
  -6   2  14          4.51          7.41         2.30 o                         
  -5   2  14          5.26         10.33         2.28 o                         
  -4   2  14          1.96          6.75         2.36 o                         
  -3   2  14         72.71         81.79         7.00 o                         
  -2   2  14         85.84        109.33         7.06 o                         
  -1   2  14         30.90         27.85         2.67 o                         
   0   2  14         64.61         64.69         3.98 o                         
   1   2  14         17.06         16.26         1.93 o                         
   2   2  14         14.96         12.81         1.91 o                         
   3   2  14         82.27         86.21         4.65 o                         
   4   2  14          7.79          9.80         1.87 o                         
   5   2  14          8.64          5.81         1.73 o                         
   6   2  14          1.81          3.87         1.68 o                         
   7   2  14         15.11         12.28         2.29 o                         
   8   2  14          0.16         -0.88         2.16 o                         
 -11   3  14          3.23          9.89         5.12 o                         
 -10   3  14          2.83          3.34         3.83 o                         
  -9   3  14         85.05         89.45         6.83 o                         
  -8   3  14         22.17         17.50         3.56 o                         
  -7   3  14          2.58          1.15         2.14 o                         
  -6   3  14         19.17         21.82         2.70 o                         
  -5   3  14        115.91        109.13         5.56 o                         
  -4   3  14          8.38          8.28         2.04 o                         
  -3   3  14          1.36         -1.94         1.64 o                         
  -2   3  14         10.29          3.86         1.72 o                         
  -1   3  14          0.95          0.00         1.78 o                         
   0   3  14          0.18          1.03         1.82 o                         
   1   3  14          5.23          5.84         1.83 o                         
   2   3  14        134.13        150.05        12.17 o                         
   3   3  14         20.59         19.89         2.65 o                         
   4   3  14          5.62          7.19         1.81 o                         
   5   3  14          0.91          1.54         1.69 o                         
   6   3  14          1.89          2.92         1.97 o                         
   7   3  14          2.23         -0.15         2.08 o                         
 -10   4  14         55.75         60.81         5.61 o                         
  -9   4  14         11.02          7.97         2.80 o                         
  -8   4  14          2.43          4.23         2.14 o                         
  -7   4  14          1.29          0.26         2.38 o                         
  -6   4  14         22.87         22.01         3.31 o                         
  -5   4  14          7.80          6.82         2.09 o                         
  -4   4  14         46.81         43.00         4.85 o                         
  -3   4  14         96.26        103.51         8.60 o                         
  -2   4  14         23.82         24.39         3.79 o                         
  -1   4  14         28.09         35.66         3.26 o                         
   0   4  14          0.14         -2.56         1.70 o                         
   1   4  14          0.14         -2.67         1.78 o                         
   2   4  14          1.08         -0.05         2.15 o                         
   3   4  14         24.99         29.90         3.57 o                         
   4   4  14         10.80          5.81         2.16 o                         
   5   4  14          1.84          2.60         2.38 o                         
  -7   5  14         35.91         39.32         4.84 o                         
  -6   5  14         19.98         26.83         5.43 o                         
  -5   5  14          1.27          2.13         2.35 o                         
  -4   5  14          1.03         -0.67         1.99 o                         
  -3   5  14         41.98         30.51         3.94 o                         
  -2   5  14          4.35          0.91         1.88 o                         
  -1   5  14         14.68         20.30         3.52 o                         
   0   5  14         22.10         30.45         4.51 o                         
   1   5  14          9.40         11.53         3.54 o                         
   2   5  14         32.20         37.09         4.06 o                         
 -13   0  15          0.15         -1.16         6.40 o                         
 -11   0  15        133.86        149.71        16.55 o                         
  -9   0  15         12.14         15.74         7.71 o                         
  -7   0  15         29.48         35.73         8.13 o                         
  -5   0  15         65.56         40.70         8.31 o                         
  -3   0  15          4.60          5.41         2.80 o                         
  -1   0  15        101.63        105.29         9.36 o                         
   1   0  15        661.61        664.46        56.48 o                         
   3   0  15        323.68        284.12        20.84 o                         
   5   0  15         10.30         12.74         3.54 o                         
   7   0  15          0.61          1.99         2.64 o                         
 -12   1  15          1.08         -0.29         4.24 o                         
 -11   1  15          6.96          6.07         4.13 o                         
 -10   1  15         59.64         66.96         9.78 o                         
  -9   1  15         36.91         32.08         5.33 o                         
  -8   1  15         41.43         44.32         5.67 o                         
  -7   1  15          0.41          0.24         2.90 o                         
  -6   1  15          4.49          1.93         3.57 o                         
  -5   1  15         51.82         53.38         5.06 o                         
  -4   1  15         25.34         22.49         3.66 o                         
  -3   1  15         39.29         45.37         4.58 o                         
  -2   1  15         27.64         35.05         4.14 o                         
  -1   1  15         17.11         13.30         2.20 o                         
   0   1  15         43.10         50.58         4.18 o                         
   1   1  15        145.77        156.07        10.44 o                         
   2   1  15         97.54        103.44         6.68 o                         
   3   1  15        104.53        111.70         7.07 o                         
   4   1  15         10.42         11.08         2.27 o                         
   5   1  15          0.02          0.21         2.15 o                         
   6   1  15         66.06         51.62         4.80 o                         
   7   1  15          3.64          2.32         2.11 o                         
 -12   2  15         33.93         22.59         6.08 o                         
 -11   2  15          1.66          1.94         4.34 o                         
 -10   2  15         66.38         57.48         7.51 o                         
  -9   2  15         21.49         18.88         4.24 o                         
  -8   2  15          4.60          7.22         3.43 o                         
  -7   2  15         22.02         21.10         3.55 o                         
  -6   2  15         12.11          4.85         2.41 o                         
  -5   2  15         10.22          8.88         2.66 o                         
  -4   2  15          0.76          0.74         4.93 o                         
  -3   2  15        212.93        225.08        18.30 o                         
  -2   2  15         20.96         21.60         3.42 o                         
  -1   2  15         29.46         31.36         5.08 o                         
   0   2  15          5.55          5.82         2.59 o                         
   1   2  15          0.07          1.33         1.78 o                         
   2   2  15        140.00        137.85         9.67 o                         
   3   2  15          6.14          8.10         2.04 o                         
   4   2  15         93.50         96.59         6.51 o                         
   5   2  15          3.43          4.81         2.04 o                         
   6   2  15         54.90         50.90         4.20 o                         
 -11   3  15          0.76         -0.56         4.74 o                         
 -10   3  15         39.35         43.67         6.55 o                         
  -9   3  15         20.98         19.90         4.65 o                         
  -8   3  15          9.42         11.78         3.56 o                         
  -7   3  15          0.06          2.41         2.68 o                         
  -6   3  15          3.13          1.21         2.57 o                         
  -5   3  15         30.83         30.62         3.96 o                         
  -4   3  15         38.15         40.83         4.63 o                         
  -3   3  15         38.64         45.98         4.71 o                         
  -2   3  15          3.48          7.39         2.41 o                         
  -1   3  15          6.67          9.81         2.19 o                         
   0   3  15         63.53         73.81         6.61 o                         
   1   3  15          0.04          0.92         2.25 o                         
   2   3  15         40.97         39.49         3.49 o                         
   3   3  15          0.08          0.85         2.08 o                         
   4   3  15         29.00         30.46         2.89 o                         
   5   3  15          2.15          2.83         2.19 o                         
  -9   4  15        153.85        155.43        11.91 o                         
  -8   4  15         10.93          8.89         3.26 o                         
  -7   4  15         76.98         89.98         6.11 o                         
  -6   4  15          0.20         -0.78         2.24 o                         
  -5   4  15         35.84         35.70         3.58 o                         
  -4   4  15          2.51         -1.76         1.83 o                         
  -3   4  15         73.95        100.21         6.45 o                         
  -2   4  15         43.45         53.25         4.02 o                         
  -1   4  15          8.30          9.42         2.49 o                         
   0   4  15          1.35         -3.11         2.09 o                         
   1   4  15         23.51         32.80         5.60 o                         
   2   4  15         13.56          9.65         2.90 o                         
   3   4  15         13.34         10.92         3.39 o                         
  -4   5  15         18.51         16.04         2.99 o                         
  -3   5  15          6.40          4.36         2.67 o                         
  -2   5  15          3.83          9.48         2.53 o                         
  -1   5  15          6.24          8.03         2.92 o                         
 -12   0  16          3.30          4.86         5.48 o                         
 -10   0  16          0.09         -6.04         5.25 o                         
  -8   0  16          1.67         -6.66         6.11 o                         
  -6   0  16         12.47          9.76         5.77 o                         
  -4   0  16         47.37         41.95         6.47 o                         
  -2   0  16         11.88          4.32         3.43 o                         
   0   0  16         10.73         10.31         3.44 o                         
   2   0  16        236.22        207.43        17.09 o                         
   4   0  16         90.50         84.50        16.33 o                         
   6   0  16         12.14          6.76         3.13 o                         
 -11   1  16         89.66         99.94        10.26 o                         
 -10   1  16          0.11          0.66         4.05 o                         
  -9   1  16          2.14         -2.39         4.96 o                         
  -8   1  16          1.62         -3.96         4.23 o                         
  -7   1  16          1.89          1.38         6.22 o                         
  -6   1  16          0.49         -2.15         2.91 o                         
  -5   1  16          4.79          7.18         3.24 o                         
  -4   1  16         13.13         11.62         4.46 o                         
  -3   1  16        136.62        164.53        11.40 o                         
  -2   1  16         89.42         86.85         6.61 o                         
  -1   1  16         14.04         12.53         2.74 o                         
   0   1  16         24.25         22.75         3.00 o                         
   1   1  16        120.45        116.73         9.68 o                         
   2   1  16         75.49         67.70         5.20 o                         
   3   1  16          4.34          5.11         2.39 o                         
   4   1  16          0.03          0.57         2.08 o                         
   5   1  16         10.87          9.09         2.53 o                         
   6   1  16          4.45          4.93         2.57 o                         
 -11   2  16          1.15          0.45         4.98 o                         
 -10   2  16         17.32         16.59         5.66 o                         
  -9   2  16        131.87        122.55        10.18 o                         
  -8   2  16         33.44         31.26         5.22 o                         
  -7   2  16          0.20         -4.42         2.94 o                         
  -6   2  16          9.30          2.83         3.19 o                         
  -5   2  16        217.86        209.31        13.46 o                         
  -4   2  16          1.27          1.37         3.08 o                         
  -3   2  16          1.15          6.17         3.13 o                         
  -2   2  16          0.10          4.60         2.37 o                         
  -1   2  16         38.55         45.92         4.54 o                         
   0   2  16         24.37         21.88         3.27 o                         
   1   2  16         39.00         48.74         4.36 o                         
   2   2  16        127.45        146.57         9.57 o                         
   3   2  16         67.22         74.17         5.45 o                         
   4   2  16         87.75         90.36        12.16 o                         
   5   2  16          5.54          6.79         2.96 o                         
  -9   3  16         39.92         55.02         9.62 o                         
  -8   3  16         15.15         18.84         4.10 o                         
  -7   3  16        105.71         99.81         7.12 o                         
  -6   3  16         40.06         36.42         4.44 o                         
  -5   3  16         30.67         30.03         4.22 o                         
  -4   3  16          4.44          4.54         3.07 o                         
  -3   3  16        237.21        261.40        22.90 o                         
  -2   3  16          7.73          4.27         2.69 o                         
  -1   3  16         62.18         84.40         9.24 o                         
   0   3  16          9.79          9.16         3.34 o                         
   1   3  16         18.48         17.47         3.31 o                         
   2   3  16         54.53         63.75         6.69 o                         
   3   3  16         11.31          7.33         2.61 o                         
   4   3  16         14.09          6.82         2.29 o                         
  -7   4  16          1.06          6.86         4.66 o                         
  -6   4  16        106.11        121.64        12.35 o                         
  -5   4  16         11.70          6.18         3.07 o                         
  -4   4  16         51.23         62.56         6.23 o                         
  -3   4  16         24.58         18.46         4.27 o                         
  -2   4  16          0.11          2.09         2.65 o                         
  -1   4  16          1.04         -3.16         2.25 o                         
   0   4  16         12.19         13.97         3.29 o                         
   1   4  16         40.49         46.88         5.83 o                         
 -11   0  17          0.42          2.60         8.34 o                         
  -9   0  17         32.03         36.55         9.43 o                         
  -7   0  17        122.98        118.57        17.42 o                         
  -5   0  17         12.25         19.13         6.84 o                         
  -3   0  17          9.63          1.85         4.09 o                         
  -1   0  17          2.25         -5.06         3.37 o                         
   1   0  17         22.77         21.12         4.92 o                         
   3   0  17          7.36         10.27         3.75 o                         
   5   0  17          2.78          3.55         3.32 o                         
 -10   1  17          0.45          0.13         5.03 o                         
  -9   1  17         35.41         41.83         7.49 o                         
  -8   1  17          7.01         16.02         5.32 o                         
  -7   1  17          6.60          7.09         4.31 o                         
  -6   1  17         67.41         60.31         8.02 o                         
  -5   1  17         23.09         26.14         5.42 o                         
  -4   1  17          7.11          6.84         4.29 o                         
  -3   1  17          0.79         -3.05         2.72 o                         
  -2   1  17         67.24         70.31         7.21 o                         
  -1   1  17          6.15          7.92         2.96 o                         
   0   1  17         21.25         17.50         3.01 o                         
   1   1  17          1.99          2.06         3.12 o                         
   2   1  17         19.86         20.80         3.52 o                         
   3   1  17         18.10         12.95         3.29 o                         
   4   1  17          8.58          6.15         2.48 o                         
  -9   2  17          5.01         13.22         5.62 o                         
  -8   2  17          6.46          2.18         8.36 o                         
  -7   2  17         22.45         14.25         4.84 o                         
  -6   2  17          4.96          1.52         3.34 o                         
  -5   2  17         21.09         24.80         4.41 o                         
  -4   2  17        188.04        199.53        14.05 o                         
  -3   2  17          9.64         10.57         3.38 o                         
  -2   2  17         12.27         10.54         3.35 o                         
  -1   2  17          4.58          5.93         3.01 o                         
   0   2  17         37.12         44.86         4.70 o                         
   1   2  17          0.31         -3.07         2.05 o                         
   2   2  17          6.77         12.18         2.97 o                         
   3   2  17          2.33          2.65         2.67 o                         
  -8   3  17         42.23         31.54         6.40 o                         
  -7   3  17         13.59          6.12         3.90 o                         
  -6   3  17         82.69         93.21         7.78 o                         
  -5   3  17         60.85         57.50         5.86 o                         
  -4   3  17         20.49         13.87         4.69 o                         
  -3   3  17          4.91          3.72         3.09 o                         
  -2   3  17         14.18         14.60         3.64 o                         
  -1   3  17         21.62         27.17         4.39 o                         
   0   3  17         91.38        114.48        12.95 o                         
   1   3  17          0.60          1.46         3.17 o                         
   2   3  17          3.74          2.39         3.30 o                         
  -8   0  18         41.46         45.45        11.51 o                         
  -6   0  18          0.28         -0.35         7.20 o                         
  -4   0  18         65.09         81.62        13.36 o                         
  -2   0  18          3.83         -2.70         5.07 o                         
   0   0  18          7.19          7.33         4.37 o                         
   2   0  18         58.28         52.98         7.22 o                         
  -9   1  18          0.16          7.14         5.70 o                         
  -8   1  18          6.25          9.46         5.42 o                         
  -7   1  18         31.98         23.26         5.97 o                         
  -6   1  18         21.45         26.80         6.50 o                         
  -5   1  18         83.45         76.19        10.55 o                         
  -4   1  18          0.40         -1.48         3.21 o                         
  -3   1  18          5.03          5.86         3.69 o                         
  -2   1  18          0.08         -2.16         3.24 o                         
  -1   1  18          3.51          2.76         2.93 o                         
   0   1  18          2.00         -0.62         2.98 o                         
   1   1  18          8.01          7.51         2.96 o                         
   2   1  18         15.95         12.67         3.25 o                         
  -8   2  18         19.90         18.32         7.31 o                         
  -7   2  18          0.04          0.82         5.87 o                         
  -6   2  18          0.26         -3.62         4.64 o                         
  -5   2  18         16.77          9.24         6.95 o                         
  -4   2  18         15.06         17.86         4.45 o                         
  -3   2  18         23.79         14.82         4.49 o                         
  -2   2  18         12.33          7.74         4.09 o                         
  -1   2  18         15.72          7.45         3.36 o                         
   0   2  18          4.92          5.46         3.39 o                         
   1   2  18         44.38         45.02         5.92 o                         
  -5   3  18          2.94          2.62         4.07 o                         
  -4   3  18          0.99          4.75         4.17 o                         
  -3   3  18          0.32         -1.87         3.59 o                         
  -2   3  18          4.52         -3.54         3.02 o                         
  -7   0  19          8.57         10.82         7.73 o                         
  -5   0  19          0.45         -1.40         5.37 o                         
  -3   0  19        108.34         80.75        18.77 o                         
  -1   0  19         35.03         41.24         8.34 o                         
  -6   1  19         57.20         48.13        10.93 o                         
  -5   1  19         15.41          6.29         5.51 o                         
  -4   1  19          7.35          9.11         5.63 o                         
  -3   1  19         77.44         72.53        10.71 o                         
  -2   1  19          3.78         -4.04         4.89 o                         
  -1   1  19          0.73          4.83         4.31 o                         
   0   1  19         24.89         28.76         4.77 o                         
                                                                                
